# Supplementary material for: Comparative genomic and phenomic analysis of Clostridium difficile and Clostridium sordellii, two related pathogens with differing host tissue preference
Source: BMC Genomics. 2015 Jun 10;16(1):448. doi: 10.1186/s12864-015-1663-5 (PMC4462011; doi:10.1186/s12864-015-1663-5)
Supplement: Additional file 1: Table S1. — Comparison of nutritional, osmolyte, and pH phenotype values tested using Biolog Phenotype microarrays (PMs) for C. sordellii strain 8483 and C. difficile strain 630. Phenotypes are colored green (positive) and red (negative). [file 12864_2015_1663_MOESM1_ESM.xls]

## Sheet: S1
PM ID	Chemical	C. sordellii 8483	C. difficile 630
PM01- A01	Negative Control	0	0
PM01- A02	L-Arabinose	0.990826	0.959184
PM01- A03	N-Acetyl-D-Glucosamine	1.43119	2.01633
PM01- A04	D-Saccharic acid	0.963303	1.02041
PM01- A05	Succinic acid	0.981651	1.03265
PM01- A06	D-Galactose	0.963303	1.01224
PM01- A07	L-Aspartic acid	0.990826	0.857143
PM01- A08	L-Proline	1.10092	0.865306
PM01- A09	D-Alanine	1.21101	1.4
PM01- A10	D-Trehalose	1.33945	2.09796
PM01- A11	D-Mannose	1.11927	2.0449
PM01- A12	Dulcitol	1.24771	1.25306
PM01- B01	D-Serine	1.0367	1.00816
PM01- B02	D-Sorbitol	0.963303	1.85714
PM01- B03	Glycerol	1.10092	0.955102
PM01- B04	L-Fucose	1.3211	1.01224
PM01- B05	D-Glucuronic acid	1.24771	0.983673
PM01- B06	D-Gluconic acid	0.963303	1.03673
PM01- B07	D,L-a-Glycerol Phosphate	1.01835	1.03673
PM01- B08	D-Xylose	0.972477	1.50204
PM01- B09	L-Lactic acid	1.04587	1.1102
PM01- B10	Formic acid	1.22936	1.02041
PM01- B11	D-Mannitol	1.16514	1.99592
PM01- B12	L-Glutamic acid	1.23853	1.17143
PM01- C01	D-Glucose-6-Phosphate	1.12844	1.06531
PM01- C02	D-Galactonic acid-g-Lactone	1.01835	1.02857
PM01- C03	D,L-Malic acid	1.02752	0.816327
PM01- C04	D-Ribose	1.01835	1.42857
PM01- C05	Tween 20	0.972477	0.8
PM01- C06	L-Rhamnose	1.09174	1.13469
PM01- C07	D-Fructose	1.3211	2.05714
PM01- C08	Acetic acid	1.0367	1.03265
PM01- C09	a-D-Glucose	1.46789	2.14286
PM01- C10	Maltose	1.55963	2.24082
PM01- C11	D-Melibiose	1.22018	1.31429
PM01- C12	Thymidine	1.65138	1.46939
PM01- D01	L-Asparagine	1.14679	1.07755
PM01- D02	D-Aspartic acid	1.06422	0.832653
PM01- D03	D-Glucosaminic acid	1.17431	0.959184
PM01- D04	1,2-Propanediol	1.2844	1.26122
PM01- D05	Tween 40	1.52294	1.13469
PM01- D06	a-Ketoglutaric acid	1.41284	1.28571
PM01- D07	a-Ketobutyric acid	1.66055	1.23673
PM01- D08	a-Methyl-D-Galactoside	1.3578	1.27347
PM01- D09	a-D-Lactose	1.33945	1.63673
PM01- D10	Lactulose	1.3578	1.42449
PM01- D11	Sucrose	1.37615	1.45306
PM01- D12	Uridine	1.66972	1.64082
PM01- E01	L-Glutamine	1.70642	0.942857
PM01- E02	m-Tartaric acid	1.69725	1.01633
PM01- E03	D-Glucose-1-Phosphate	1.85321	1.13878
PM01- E04	D-Fructose-6-Phosphate	2.20183	1.35918
PM01- E05	Tween 80	2.30275	1.22449
PM01- E06	a-Hydroxyglutaric acid-g-Lactone	2.20183	1.69388
PM01- E07	a-Hydroxybutyric acid	2.09174	1.56735
PM01- E08	b-Methyl-D-Glucoside	2.08257	1.63265
PM01- E09	Adonitol	2.01835	1.26122
PM01- E10	Maltotriose	2.51376	2.54694
PM01- E11	2`-Deoxyadenosine	2.15596	1.44082
PM01- E12	Adenosine	1.84404	1.73061
PM01- F01	Gly-Asp	1.02752	1.01633
PM01- F02	Citric acid	1.05505	0.963265
PM01- F03	m-Inositol	1.26606	1.07347
PM01- F04	D-Threonine	1.26606	1.17143
PM01- F05	Fumaric acid	1.3578	0.938776
PM01- F06	Bromosuccinic acid	1.68807	1.06939
PM01- F07	Propionic acid	1.42202	1.18776
PM01- F08	Mucic acid	1.48624	1.24898
PM01- F09	Glycolic acid	1.40367	1.22449
PM01- F10	Glyoxylic acid	1.48624	1.17551
PM01- F11	D-Cellobiose	1.3945	2.29388
PM01- F12	Inosine	1.83486	1.55102
PM01- G01	Gly-Glu	1.33028	0.97551
PM01- G02	Tricarballylic acid	1.6055	1.07347
PM01- G03	L-Serine	1.65138	1.48571
PM01- G04	L-Threonine	1.56881	1.11837
PM01- G05	L-Alanine	1.49541	1.38367
PM01- G06	Ala-Gly	1.55963	1.18776
PM01- G07	Acetoacetic acid	1.45872	0.97551
PM01- G08	N-Acetyl-D-Mannosamine	1.44954	1.84082
PM01- G09	Mono-Methylsuccinate	1.58716	1.35102
PM01- G10	Methylpyruvate	1.61468	1.3102
PM01- G11	D-Malic acid	1.33945	1.32653
PM01- G12	L-Malic acid	1.68807	1.24898
PM01- H01	Gly-Pro	1.44037	1.08571
PM01- H02	p-Hydroxyphenyl Acetic acid	1.12844	0.914286
PM01- H03	m-Hydroxyphenyl Acetic acid	1.3578	1.00816
PM01- H04	Tyramine	1.31193	1.04898
PM01- H05	D-Psicose	1.22018	1.07347
PM01- H06	L-Lyxose	1.26606	0.865306
PM01- H07	Glucuronamide	1.52294	1.07755
PM01- H08	Pyruvic acid	1.40367	1.06122
PM01- H09	L-Galactonic acid-g-Lactone	1.30275	1.23673
PM01- H10	D-Galacturonic acid	1.41284	1.15102
PM01- H11	Phenylethylamine	1.3578	1.0898
PM01- H12	2-Aminoethanol	1.53211	1.52653
PM02A- A01	Negative Control		1
PM02A- A02	Chondroitin Sulfate C	1.05914	1
PM02A- A03	a-Cyclodextrin	0.892473	0.976096
PM02A- A04	b-Cyclodextrin	0.887097	0.984064
PM02A- A05	g-Cyclodextrin	0.935484	1.19124
PM02A- A06	Dextrin	1.08065	1.09562
PM02A- A07	Gelatin	0.989247	1.07171
PM02A- A08	Glycogen	1.02151	1.24303
PM02A- A09	Inulin	0.973118	1.48207
PM02A- A10	Laminarin	0.994624	1.06375
PM02A- A11	Mannan	1.0914	1.10359
PM02A- A12	Pectin	2.1828	1.96813
PM02A- B01	N-Acetyl-D-Galactosamine	0.892473	1.60558
PM02A- B02	N-Acetyl-Neuraminic acid	1.1129	1.9004
PM02A- B03	b-D-Allose	0.83871	0.836653
PM02A- B04	Amygdalin	0.887097	1.13546
PM02A- B05	D-Arabinose	0.860215	1.05179
PM02A- B06	D-Arabitol	0.876344	2.13546
PM02A- B07	L-Arabitol	0.919355	1.66932
PM02A- B08	Arbutin	0.994624	2.11554
PM02A- B09	2-Deoxy-D-Ribose	0.924731	0.89243
PM02A- B10	i-Erythritol	1.00538	1.03187
PM02A- B11	D-Fucose	1.04839	1.25498
PM02A- B12	3-O-b-D-Galactopyranosyl-D-Arabinose	1.08602	1.18327
PM02A- C01	Gentiobiose	1.01613	0.992032
PM02A- C02	L-Glucose	0.849462	0.912351
PM02A- C03	D-Lactitol	0.870968	1.02789
PM02A- C04	D-Melezitose	0.892473	2.21912
PM02A- C05	Maltitol	1.05376	1.06773
PM02A- C06	a-Methyl-D-Glucoside	0.935484	1.07171
PM02A- C07	b-Methyl-D-Galactoside	0.989247	1.07968
PM02A- C08	3-Methylglucose	0.956989	1.06375
PM02A- C09	b-Methyl-D-Glucuronic acid	0.994624	1.13546
PM02A- C10	a-Methyl-D-Mannoside	1.04301	1.54582
PM02A- C11	b-Methyl-D-Xyloside	1.07527	1.26693
PM02A- C12	Palatinose	1.14516	1.50199
PM02A- D01	D-Raffinose	0.956989	1.00797
PM02A- D02	Salicin	0.973118	2.03586
PM02A- D03	Sedoheptulosan	1.01075	0.968127
PM02A- D04	L-Sorbose	0.973118	1.12351
PM02A- D05	Stachyose	1.10753	1.22311
PM02A- D06	D-Tagatose	1.18817	2.07171
PM02A- D07	Turanose	1.26882	1.49801
PM02A- D08	Xylitol	1.11828	1.20319
PM02A- D09	N-Acetyl-D-Glucosaminitol	1.11828	1.25896
PM02A- D10	g-Amino Butyric acid	1.24194	1.16335
PM02A- D11	d-Amino Valeric acid	1.40323	1.33865
PM02A- D12	Butyric acid	1.3172	1.36255
PM02A- E01	Capric acid	1.4086	0.7251
PM02A- E02	Caproic acid	1.52151	0.952191
PM02A- E03	Citraconic acid	1.56452	1.22311
PM02A- E04	Citramalic acid	1.58602	1.23506
PM02A- E05	D-Glucosamine	2.07527	1.70518
PM02A- E06	2-Hydroxybenzoic acid	1.60753	1.32271
PM02A- E07	4-Hydroxybenzoic acid	1.75269	1.251
PM02A- E08	b-Hydroxybutyric acid	1.62903	1.5259
PM02A- E09	g-Hydroxybutyric acid	1.72043	1.8247
PM02A- E10	a-Keto-Valeric acid	1.8871	1.43825
PM02A- E11	Itaconic acid	1.83871	1.28287
PM02A- E12	5-Keto-D-Gluconic acid	1.79032	1.4502
PM02A- F01	D-Lactic acid Methyl Ester	0.924731	0.960159
PM02A- F02	Malonic acid	0.951613	0.992032
PM02A- F03	Melibionic acid	1.04301	1.07968
PM02A- F04	Oxalic acid	0.935484	1.07968
PM02A- F05	Oxalomalic acid	0.930108	1.08765
PM02A- F06	Quinic acid	0.967742	1.21514
PM02A- F07	D-Ribono-1,4-Lactone	1.15591	1.29482
PM02A- F08	Sebacic acid	1.08065	1.2988
PM02A- F09	Sorbic acid	1.05376	0.968127
PM02A- F10	Succinamic acid	1.16667	1.30677
PM02A- F11	D-Tartaric acid	1.19355	1.30677
PM02A- F12	L-Tartaric acid	1.21505	1.41036
PM02A- G01	Acetamide	1.2043	1.08765
PM02A- G02	L-Alaninamide	1.06989	1.48606
PM02A- G03	N-Acetyl-L-Glutamic acid	0.989247	1.08367
PM02A- G04	L-Arginine	1.28495	1.15538
PM02A- G05	Glycine	1.06989	0.956175
PM02A- G06	L-Histidine	1.11828	1.07968
PM02A- G07	L-Homoserine	0.924731	0.956175
PM02A- G08	Hydroxy-L-Proline	1.01075	1.17928
PM02A- G09	L-Isoleucine	1.23118	1.83267
PM02A- G10	L-Leucine	1.34946	1.47809
PM02A- G11	L-Lysine	1.15591	1.3506
PM02A- G12	L-Methionine	1.44086	1.54183
PM02A- H01	L-Ornithine	1.05376	1.34263
PM02A- H02	L-Phenylalanine	0.978495	1.37052
PM02A- H03	L-Pyroglutamic acid	1.03226	1.08765
PM02A- H04	L-Valine	0.967742	1.26295
PM02A- H05	D,L-Carnitine	1.08602	1.13944
PM02A- H06	sec-Butylamine	0.956989	1.05976
PM02A- H07	D,L-Octopamine	0.951613	1.0757
PM02A- H08	Putrescine	1.12366	1.18327
PM02A- H09	Dihydroxyacetone	1.43011	1.13546
PM02A- H10	2,3-Butanediol	1.03763	1.20717
PM02A- H11	2,3-Butanedione	1.24194	1
PM02A- H12	3-Hydroxy-2-butanone	1.10753	1.251
PM03B- A01	Negative Control		1
PM03B- A02	Ammonia	0.942857	0.976562
PM03B- A03	Nitrite	0.85	0.878906
PM03B- A04	Nitrate	0.892857	0.988281
PM03B- A05	Urea	0.971429	0.957031
PM03B- A06	Biuret	0.985714	1.28516
PM03B- A07	L-Alanine	1.07143	0.882812
PM03B- A08	L-Arginine	1.00714	1.16406
PM03B- A09	L-Asparagine	0.878571	1.36719
PM03B- A10	L-Aspartic acid	1.05	1.23438
PM03B- A11	L-Cysteine	1.17143	1.44922
PM03B- A12	L-Glutamic acid	1.12857	1.375
PM03B- B01	L-Glutamine	0.964286	1.11719
PM03B- B02	Glycine	0.957143	0.882812
PM03B- B03	L-Histidine	1	1.11328
PM03B- B04	L-Isoleucine	0.857143	1.18359
PM03B- B05	L-Leucine	1.04286	1.27344
PM03B- B06	L-Lysine	0.971429	1.17578
PM03B- B07	L-Methionine	0.942857	1.04688
PM03B- B08	L-Phenylalanine	1.05714	1.12891
PM03B- B09	L-Proline	1.07143	1.21094
PM03B- B10	L-Serine	1.22143	1.26953
PM03B- B11	L-Threonine	1.07143	1.35547
PM03B- B12	L-Tryptophan	1.09286	1.51953
PM03B- C01	L-Tyrosine	6.28571	1.79297
PM03B- C02	L-Valine	0.95	0.949219
PM03B- C03	D-Alanine	1	0.972656
PM03B- C04	D-Asparagine	0.957143	1.07812
PM03B- C05	D-Aspartic acid	1.14286	0.9375
PM03B- C06	D-Glutamic acid	1.03571	1.28516
PM03B- C07	D-Lysine	1.05	1.20703
PM03B- C08	D-Serine	1.17143	1.36328
PM03B- C09	D-Valine	1.02143	1.27344
PM03B- C10	L-Citrulline	1.01429	1.33984
PM03B- C11	L-Homoserine	1.13571	1.47266
PM03B- C12	L-Ornithine	1.22857	1.67969
PM03B- D01	N-Acetyl-L-Glutamic acid	1.01429	1.05078
PM03B- D02	N-Phthaloyl-L-Glutamic acid	0.964286	1.28125
PM03B- D03	L-Pyroglutamic acid	1.12857	1.14062
PM03B- D04	Hydroxylamine	1.04286	1.19922
PM03B- D05	Methylamine	1.25714	1.22656
PM03B- D06	N-Amylamine	1.10714	1.32812
PM03B- D07	N-Butylamine	1.21429	1.30859
PM03B- D08	Ethylamine	1.13571	1.32422
PM03B- D09	Ethanolamine	1.22143	1.57812
PM03B- D10	Ethylenediamine	1.17143	1.71094
PM03B- D11	Putrescine	1.25714	1.78125
PM03B- D12	Agmatine	1.21429	1.81641
PM03B- E01	Histamine	1.52143	1.32031
PM03B- E02	b-Phenylethylamine	1.58571	1.125
PM03B- E03	Tyramine	1.57143	1.28125
PM03B- E04	Acetamide	1.35	1.23438
PM03B- E05	Formamide	1.79286	1.33594
PM03B- E06	Glucuronamide	1.72857	1.45703
PM03B- E07	D,L-Lactamide	1.6	1.27734
PM03B- E08	D-Glucosamine	1.51429	1.43359
PM03B- E09	D-Galactosamine	1.55	1.41016
PM03B- E10	D-Mannosamine	1.63571	1.62891
PM03B- E11	N-Acetyl-D-Glucosamine	1.91429	1.66016
PM03B- E12	N-Acetyl-D-Galactosamine	1.79286	1.51172
PM03B- F01	N-Acetyl-D-Mannosamine	0.985714	1.09375
PM03B- F02	Adenine	0.971429	1.32031
PM03B- F03	Adenosine	1.25	1.32031
PM03B- F04	Cytidine	0.935714	1.08984
PM03B- F05	Cytosine	1.16429	1.26953
PM03B- F06	Guanine	1.27857	1.61719
PM03B- F07	Guanosine	1.21429	1.53125
PM03B- F08	Thymine	1.30714	1.26562
PM03B- F09	Thymidine	1.13571	1.50781
PM03B- F10	Uracil	1.13571	1.67969
PM03B- F11	Uridine	1.3	1.69141
PM03B- F12	Inosine	1.17857	1.65625
PM03B- G01	Xanthine	10.2643	7.57812
PM03B- G02	Xanthosine	1.22857	1.82812
PM03B- G03	Uric acid	1.04286	1.54688
PM03B- G04	Alloxan	1.11429	1.26172
PM03B- G05	Allantoin	1.23571	1.19531
PM03B- G06	Parabanic acid	1.22143	1.34766
PM03B- G07	D,L-a-Amino-N-Butyric acid	1.14286	1.24219
PM03B- G08	g-Amino-N-Butyric acid	1.25	1.35156
PM03B- G09	e-Amino-N-Caproic acid	1.31429	1.52734
PM03B- G10	D,L-a-Amino-Caprylic acid	1.26429	1.30078
PM03B- G11	d-Amino-N-Valeric acid	1.25	1.57031
PM03B- G12	a-Amino-N-Valeric acid	1.23571	1.65234
PM03B- H01	Ala-Asp	0.857143	1.06641
PM03B- H02	Ala-Gln	1.22857	0.898438
PM03B- H03	Ala-Glu	1.05714	0.921875
PM03B- H04	Ala-Gly	1.05714	0.890625
PM03B- H05	Ala-His	1.06429	1.00391
PM03B- H06	Ala-Leu	1.00714	1.41797
PM03B- H07	Ala-Thr	1.02143	1.20703
PM03B- H08	Gly-Asn	1.12857	1.29297
PM03B- H09	Gly-Gln	1.32143	1.13672
PM03B- H10	Gly-Glu	1.12143	1.34766
PM03B- H11	Gly-Met	1.18571	1.24219
PM03B- H12	Met-Ala	1.04286	1.35547
PM04A- A01	Negative Control		1
PM04A- A02	Phosphate	1.00746	1.03953
PM04A- A03	Pyrophosphate	1.0597	0.968379
PM04A- A04	Trimetaphosphate	0.932836	0.976285
PM04A- A05	Tripolyphosphate	0.925373	1
PM04A- A06	Triethyl Phosphate	1	1.04743
PM04A- A07	Hypophosphite	1.02239	1.06324
PM04A- A08	Adenosine 2`-Monophosphate	1.06716	1.04348
PM04A- A09	Adenosine 3`-Monophosphate	1.08955	1.04348
PM04A- A10	Adenosine 5`-Monophosphate	1.10448	1.11858
PM04A- A11	Adenosine 2`,3`-Cyclic Monophosphate	1.24627	1.21739
PM04A- A12	Adenosine 3`,5`-Cyclic Monophosphate	1.3209	1.21344
PM04A- B01	Thiophosphate	1.00746	1.06719
PM04A- B02	Dithiophosphate	1.00746	0.972332
PM04A- B03	D,L-a-Glycerol Phosphate	0.970149	0.960474
PM04A- B04	b-Glycerol Phosphate	0.970149	1.01186
PM04A- B05	Carbamyl Phosphate	0.985075	1
PM04A- B06	D-2-Phospho-Glyceric acid	0.977612	1.02767
PM04A- B07	D-3-Phospho-Glyceric acid	1.00746	0.996047
PM04A- B08	Guanosine 2'-Monophosphate	1.02985	1.04348
PM04A- B09	Guanosine 3'-Monophosphate	1	1.1502
PM04A- B10	Guanosine 5'-Monophosphate	1.14925	1.1581
PM04A- B11	Guanosine 2',3'-Cyclic Monophosphate	1.20896	1.21344
PM04A- B12	Guanosine 3',5'-Cyclic Monophosphate	1.24627	1.20949
PM04A- C01	Phosphoenol Pyruvate	0.962687	0.948617
PM04A- C02	Phospho-Glycolic acid	0.955224	0.964427
PM04A- C03	D-Glucose-1-Phosphate	0.947761	1.05138
PM04A- C04	D-Glucose-6-Phosphate	0.947761	1.07905
PM04A- C05	2-Deoxy-D-Glucose 6-Phosphate	1.03731	1.13439
PM04A- C06	D-Glucosamine-6-Phosphate	1	1.12253
PM04A- C07	6-Phospho-Gluconic acid	1.02239	1.09091
PM04A- C08	Cytidine 2'-Monophosphate	0.977612	1.09091
PM04A- C09	Cytidine 3'-Monophosphate	1.04478	1.17391
PM04A- C10	Cytidine 5'-Monophosphate	1.08955	1.22134
PM04A- C11	Cytidine 2',3'-Cyclic Monophosphate	1.14925	1.2253
PM04A- C12	Cytidine 3',5'-Cyclic Monophosphate	1.22388	1.31225
PM04A- D01	D-Mannose-1-Phosphate	1.07463	1.03162
PM04A- D02	D-Mannose-6-Phosphate	1.03731	1.11462
PM04A- D03	Cysteamine-S-Phosphate	1.14179	1.21344
PM04A- D04	Phospho-L-Arginine	1.10448	1.23715
PM04A- D05	O-Phospho-D-Serine	1.17164	1.22925
PM04A- D06	O-Phospho-L-Serine	1.29104	1.43478
PM04A- D07	O-Phospho-L-Threonine	1.25373	1.41502
PM04A- D08	Uridine 2'-Monophosphate	1.23134	1.29644
PM04A- D09	Uridine 3'-Monophosphate	1.26866	1.31225
PM04A- D10	Uridine 5'-Monophosphate	1.28358	1.33202
PM04A- D11	Uridine 2',3'-Cyclic Monophosphate	1.36567	1.41897
PM04A- D12	Uridine 3',5'-Cyclic Monophosphate	1.47015	1.44269
PM04A- E01	O-Phospho-D-Tyrosine	1.57463	1.07115
PM04A- E02	O-Phospho-L-Tyrosine	1.57463	1.083
PM04A- E03	Phosphocreatine	1.62687	1.22925
PM04A- E04	Phosphoryl Choline	1.6194	1.43083
PM04A- E05	O-Phosphoryl-Ethanolamine	1.64925	1.38735
PM04A- E06	Phosphono Acetic acid	1.81343	1.52964
PM04A- E07	2-Aminoethyl Phosphonic acid	1.6791	1.44664
PM04A- E08	Methylene Diphosphonic acid	1.73134	1.49802
PM04A- E09	Thymidine 3`-Monophosphate	2.14179	1.36759
PM04A- E10	Thymidine 5`-Monophosphate	1.80597	1.35178
PM04A- E11	Inositol Hexaphosphate	1.85821	1.43874
PM04A- E12	Thymidine 3`,5`-Cyclic Monophosphate	1.92537	1.52569
PM04A- F01	Negative Control	1.06716	1.01976
PM04A- F02	Sulfate	1	1.03162
PM04A- F03	Thiosulfate	1.01493	1.06719
PM04A- F04	Tetrathionate	1.04478	1.12253
PM04A- F05	Thiophosphate	0.970149	1.1581
PM04A- F06	Dithiophosphate	1.27612	1.18577
PM04A- F07	L-Cysteine	1.23881	1.26482
PM04A- F08	D-Cysteine	1.29104	1.25692
PM04A- F09	Cys-Gly	1.26866	1.24901
PM04A- F10	L-Cysteic acid	1.19403	1.31621
PM04A- F11	Cysteamine	1.40299	1.3834
PM04A- F12	L-Cysteine Sulfinic acid	1.45522	1.28458
PM04A- G01	N-Acetyl-L-Cysteine	1.1791	1.11858
PM04A- G02	S-Methyl-L-Cysteine	1.16418	1.08696
PM04A- G03	Cystathionine	1.29104	1.14625
PM04A- G04	Lanthionine	1.26866	1.12253
PM04A- G05	Glutathione	1.35075	1.16996
PM04A- G06	D,L-Ethionine	1.32836	1.26877
PM04A- G07	L-Methionine	1.28358	1.26087
PM04A- G08	D-Methionine	1.3209	1.18972
PM04A- G09	Gly-Met	1.33582	1.28458
PM04A- G10	N-Acetyl-D,L-Methionine	1.35821	1.37945
PM04A- G11	L-Methionine Sulfoxide	1.23881	1.26877
PM04A- G12	L-Methionine Sulfone	1.39552	1.43874
PM04A- H01	L-Djenkolic acid	1.02239	1.0751
PM04A- H02	Thiourea	1.08955	1.01976
PM04A- H03	1-Thio-b-D-Glucose	1.13433	1.05534
PM04A- H04	D,L-Lipoamide	1.15672	1.08696
PM04A- H05	Taurocholic acid	0.985075	1.08696
PM04A- H06	Taurine	1.11194	1.04743
PM04A- H07	Hypotaurine	1.14179	1.07115
PM04A- H08	p-Aminobenzene Sulfonic acid	1.19403	1.11067
PM04A- H09	Butane Sulfonic acid	1.15672	1.10672
PM04A- H10	2-Hydroxyethane Sulfonic acid	1.1194	1.1502
PM04A- H11	Methane Sulfonic acid	1.27612	1.21739
PM04A- H12	Tetramethylene Sulfone	1.28358	1.17787
PM05- A01	Negative Control		1
PM05- A02	Positive Control	1.3037	1.18033
PM05- A03	L-Alanine	1.01481	1.0041
PM05- A04	L-Arginine	1.01481	1
PM05- A05	L-Asparagine	1.02222	1.04918
PM05- A06	L-Aspartic acid	1.02222	1.09836
PM05- A07	L-Cysteine	1.1037	1.04098
PM05- A08	L-Glutamic acid	1.03704	1.10246
PM05- A09	Adenosine 3`,5`-Cyclic Monophosphate	1.16296	1.09426
PM05- A10	Adenine	1.25185	1.22131
PM05- A11	Adenosine	1.18519	1.2377
PM05- A12	2`-Deoxyadenosine	1.20741	1.22131
PM05- B01	L-Glutamine	1.01481	1.06557
PM05- B02	Glycine	1	0.959016
PM05- B03	L-Histidine	1	0.983607
PM05- B04	L-Isoleucine	1.00741	1.04098
PM05- B05	L-Leucine	1.01481	1.05738
PM05- B06	L-Lysine	1.05926	1.05738
PM05- B07	L-Methionine	1.02963	1.03689
PM05- B08	L-Phenylalanine	1.05926	1.11066
PM05- B09	Guanosine 3`,5`-Cyclic Monophosphate	1.0963	1.15164
PM05- B10	Guanine	1.28889	1.14754
PM05- B11	Guanosine	1.24444	1.29918
PM05- B12	2`-Deoxyguanosine	1.24444	1.30328
PM05- C01	L-Proline	0.962963	0.963115
PM05- C02	L-Serine	0.992593	0.934426
PM05- C03	L-Threonine	1.00741	1.01639
PM05- C04	L-Tryptophan	0.985185	1.06148
PM05- C05	L-Tyrosine	1.05926	1.13115
PM05- C06	L-Valine	1.17778	1.11066
PM05- C07	L-Isoleucine + L-Valine	1.08889	1.15164
PM05- C08	Hydroxy-L-Proline	1.05926	1.07377
PM05- C09	(5) 4-Amino-Imidazole-4(5)-Carboxamide	1.11111	1.18852
PM05- C10	Hypoxanthine	1.18519	1.2541
PM05- C11	Inosine	1.11852	1.31557
PM05- C12	2`-Deoxyinosine	1.32593	1.34016
PM05- D01	L-Ornithine	1.1037	1.14754
PM05- D02	L-Citrulline	1.08148	1.07787
PM05- D03	Chorismic acid	1.14815	1.20492
PM05- D04	(-)Shikimic acid	1.16296	1.2418
PM05- D05	L-Homoserine Lactone	1.22222	1.31967
PM05- D06	D-Alanine	1.31852	1.44672
PM05- D07	D-Aspartic acid	1.42222	1.34016
PM05- D08	D-Glutamic acid	1.17037	1.31148
PM05- D09	D,L-Diamino-a,e-Pimelic acid	1.17037	1.37295
PM05- D10	Cytosine	1.25926	1.46311
PM05- D11	Cytidine	1.6	1.40984
PM05- D12	2`-Deoxycytidine	1.56296	1.43852
PM05- E01	Putrescine	1.6	1.06148
PM05- E02	Spermidine	1.71852	1.08607
PM05- E03	Spermine	1.74815	1.28689
PM05- E04	Pyridoxine	1.63704	1.23361
PM05- E05	Pyridoxal	1.98519	1.37295
PM05- E06	Pyridoxamine	2.02963	1.53689
PM05- E07	b-Alanine	1.71111	1.43443
PM05- E08	D-Pantothenic acid	1.93333	1.45082
PM05- E09	Orotic acid	1.96296	1.42213
PM05- E10	Uracil	1.87407	1.44672
PM05- E11	Uridine	1.76296	1.4959
PM05- E12	2`-Deoxyuridine	1.72593	1.52049
PM05- F01	Quinolinic acid	1.05185	1.03279
PM05- F02	Nicotinic acid	1.04444	1.03279
PM05- F03	Nicotinamide	1.06667	1.07377
PM05- F04	b-Nicotinamide Adenine Dinucleotide	1.1037	1.04508
PM05- F05	d-Amino-levulinic acid	1.19259	1.14754
PM05- F06	Hematin	1.13333	1.21311
PM05- F07	Deferoxamine	1.08148	1.2582
PM05- F08	a-D-Glucose	1.16296	1.2418
PM05- F09	N-Acetyl-D-Glucosamine	1.25185	1.29508
PM05- F10	Thymine	1.39259	1.36475
PM05- F11	Glutathione	1.51111	1.40574
PM05- F12	Thymidine	1.5037	1.31148
PM05- G01	Oxaloacetic acid	1.22963	1.04918
PM05- G02	D-Biotin	1.04444	1.06967
PM05- G03	Cyanocobalamin	1.14815	1.12705
PM05- G04	p-Amino-Benzoic acid	1.25185	1.11066
PM05- G05	Folic acid	1.4	1.16393
PM05- G06	Inosine + Thiamine	1.26667	1.22951
PM05- G07	Thiamine	1.05926	1.0123
PM05- G08	Thiamine Pyrophosphate	1.05926	1.23361
PM05- G09	Riboflavin	1.27407	1.29918
PM05- G10	Pyrrolo-Quinoline Quinone	1.37037	1.39754
PM05- G11	Menadione	1.45926	1.29918
PM05- G12	m-Inositol	1.4963	1.44262
PM05- H01	Butyric acid	1.03704	1.02869
PM05- H02	a-Hydroxybutyric acid	1.12593	1.0041
PM05- H03	a-Ketobutyric acid	1.22222	1.06967
PM05- H04	Caprylic acid	1.2	1.07787
PM05- H05	D,L-Thioctic acid	0.985185	1.09016
PM05- H06	D,L-Mevalonic acid Lactone	1.08889	1.07377
PM05- H07	D,L-Carnitine	1.01481	1.11475
PM05- H08	Choline	1.28148	1.15574
PM05- H09	Tween 20	1.00741	1.06967
PM05- H10	Tween 40	0.97037	1.16393
PM05- H11	Tween 60	1.11852	1.19262
PM05- H12	Tween 80	1.21481	1.15574
PM06- A01	Negative Control		1
PM06- A02	L-Glutamine	0.993007	0.980198
PM06- A03	Ala-Ala	0.993007	1.0066
PM06- A04	Ala-Arg	1	1.0165
PM06- A05	Ala-Asn	0.853147	1.10561
PM06- A06	Ala-Glu	0.923077	0.927393
PM06- A07	Ala-Gly	0.986014	0.917492
PM06- A08	Ala-His	1	1.0264
PM06- A09	Ala-Leu	0.937063	0.973597
PM06- A10	Ala-Lys	1.09091	1.17162
PM06- A11	Ala-Phe	1.0979	1.22442
PM06- A12	Ala-Pro	1.25175	1.25413
PM06- B01	Ala-Ser	1.13287	1.12871
PM06- B02	Ala-Thr	0.881119	1.0066
PM06- B03	Ala-Trp	0.846154	1.0198
PM06- B04	Ala-Tyr	0.825175	1.16172
PM06- B05	Arg-Ala	0.937063	1.12211
PM06- B06	Arg-Arg	0.909091	1.29703
PM06- B07	Arg-Asp	0.93007	0.963696
PM06- B08	Arg-Gln	0.951049	0.933993
PM06- B09	Arg-Glu	0.951049	1.0429
PM06- B10	Arg-Ile	1.05594	0.861386
PM06- B11	Arg-Leu	1.09091	1.0099
PM06- B12	Arg-Lys	1.23077	1.28383
PM06- C01	Arg-Met	0.902098	1.0099
PM06- C02	Arg-Phe	0.923077	0.907591
PM06- C03	Arg-Ser	1.04196	1.0132
PM06- C04	Arg-Trp	0.951049	0.976898
PM06- C05	Arg-Tyr	0.951049	1.10561
PM06- C06	Arg-Val	1.05594	1.0264
PM06- C07	Asn-Glu	0.979021	1.07591
PM06- C08	Asn-Val	0.895105	0.9967
PM06- C09	Asp-Asp	0.986014	1.08911
PM06- C10	Asp-Glu	1.00699	1.12541
PM06- C11	Asp-Leu	0.972028	0.957096
PM06- C12	Asp-Lys	1.34266	1.32013
PM06- D01	Asp-Phe	0.916084	1.14521
PM06- D02	Asp-Trp	0.902098	1.11221
PM06- D03	Asp-Val	0.93007	1.13861
PM06- D04	Cys-Gly	1.2028	1.23102
PM06- D05	Gln-Gln	1.1049	1.31683
PM06- D06	Gln-Gly	1.32867	1.38944
PM06- D07	Glu-Asp	1.21678	1.38944
PM06- D08	Glu-Glu	1.16783	1.32343
PM06- D09	Glu-Gly	1.0979	1.27063
PM06- D10	Glu-Ser	1.26573	1.33003
PM06- D11	Glu-Trp	1.0979	1.22442
PM06- D12	Glu-Tyr	1.5035	1.34653
PM06- E01	Glu-Val	1.48252	1.0033
PM06- E02	Gly-Ala	1.67133	1.0165
PM06- E03	Gly-Arg	1.72727	1.07591
PM06- E04	Gly-Cys	1.86014	0.933993
PM06- E05	Gly-Gly	1.93007	1.24422
PM06- E06	Gly-His	2.08392	1.34983
PM06- E07	Gly-Leu	1.96503	1.21782
PM06- E08	Gly-Lys	1.73427	1.34983
PM06- E09	Gly-Met	1.65035	1.06601
PM06- E10	Gly-Phe	1.74126	1.27723
PM06- E11	Gly-Pro	1.84615	1.37954
PM06- E12	Gly-Ser	2.15385	1.37294
PM06- F01	Gly-Thr	0.965035	0.947195
PM06- F02	Gly-Trp	0.937063	0.937294
PM06- F03	Gly-Tyr	0.923077	0.976898
PM06- F04	Gly-Val	1.07692	0.970297
PM06- F05	His-Asp	1.04895	1.14521
PM06- F06	His-Gly	1.11888	1.06271
PM06- F07	His-Leu	1.02098	1.0231
PM06- F08	His-Lys	1.07692	1.30033
PM06- F09	His-Met	1.11888	1.10561
PM06- F10	His-Pro	1.16783	1.28053
PM06- F11	His-Ser	1.58042	1.27393
PM06- F12	His-Trp	1.41259	1.22772
PM06- G01	His-Tyr	1.07692	1.05611
PM06- G02	His-Val	1.18182	1.15842
PM06- G03	Ile-Ala	1.36364	1.11221
PM06- G04	Ile-Arg	1.58042	0.825083
PM06- G05	Ile-Gln	1.16783	0.917492
PM06- G06	Ile-Gly	1.23077	0.993399
PM06- G07	Ile-His	1.13287	0.933993
PM06- G08	Ile-Ile	1.08392	1.10561
PM06- G09	Ile-Met	1.25874	1.0231
PM06- G10	Ile-Phe	1.3007	1.10561
PM06- G11	Ile-Pro	1.24476	1.31023
PM06- G12	Ile-Ser	1.5035	1.29373
PM06- H01	Ile-Trp	0.902098	1.0066
PM06- H02	Ile-Tyr	1.04196	1.0429
PM06- H03	Ile-Val	1.04895	1.46535
PM06- H04	Leu-Ala	1.11888	1.0066
PM06- H05	Leu-Arg	1.11189	0.917492
PM06- H06	Leu-Asp	0.965035	0.920792
PM06- H07	Leu-Glu	1.21678	0.980198
PM06- H08	Leu-Gly	1.0979	1.0066
PM06- H09	Leu-Ile	1.07692	1.11881
PM06- H10	Leu-Leu	1.14685	1.15512
PM06- H11	Leu-Met	1.06993	1.0495
PM06- H12	Leu-Phe	1.11888	1.0264
PM07- A01	Negative Control		1
PM07- A02	L-Glutamine	1.05926	1.01111
PM07- A03	Leu-Ser	1.08148	0.974074
PM07- A04	Leu-Trp	0.859259	0.985185
PM07- A05	Leu-Val	0.925926	1.01481
PM07- A06	Lys-Ala	0.97037	1.28519
PM07- A07	Lys-Arg	0.992593	1.17037
PM07- A08	Lys-Glu	1.02222	1.05926
PM07- A09	Lys-Ile	1.11111	0.955556
PM07- A10	Lys-Leu	1.14074	1.08889
PM07- A11	Lys-Lys	1.19259	1.23704
PM07- A12	Lys-Phe	1.34815	1.28519
PM07- B01	Lys-Pro	1.03704	1.1
PM07- B02	Lys-Ser	1.15556	1.09259
PM07- B03	Lys-Thr	1.02222	0.918519
PM07- B04	Lys-Trp	0.992593	1.11481
PM07- B05	Lys-Tyr	0.97037	1.10741
PM07- B06	Lys-Val	1.11852	0.892593
PM07- B07	Met-Arg	0.948148	0.948148
PM07- B08	Met-Asp	0.955556	0.92963
PM07- B09	Met-Gln	1.01481	0.977778
PM07- B10	Met-Glu	1.14074	1.02963
PM07- B11	Met-Gly	1.18519	0.977778
PM07- B12	Met-His	1.31111	1.27037
PM07- C01	Met-Ile	0.925926	0.907407
PM07- C02	Met-Leu	0.925926	1.00741
PM07- C03	Met-Lys	0.955556	0.918519
PM07- C04	Met-Met	0.911111	0.877778
PM07- C05	Met-Phe	0.918519	0.874074
PM07- C06	Met-Pro	1.02963	1.02222
PM07- C07	Met-Trp	0.844444	0.933333
PM07- C08	Met-Val	1.03704	0.981481
PM07- C09	Phe-Ala	1.05185	1.07037
PM07- C10	Phe-Gly	1.02222	1.11852
PM07- C11	Phe-Ile	1.18519	1.08519
PM07- C12	Phe-Phe	1.25926	1.07407
PM07- D01	Phe-Pro	1.07407	1.11852
PM07- D02	Phe-Ser	1.25185	1.05926
PM07- D03	Phe-Trp	1.08148	1.11481
PM07- D04	Pro-Ala	1.18519	1.2
PM07- D05	Pro-Asp	1.16296	1.26296
PM07- D06	Pro-Gln	1.33333	1.28148
PM07- D07	Pro-Gly	1.34815	1.27037
PM07- D08	Pro-Hyp	1.24444	1.32963
PM07- D09	Pro-Leu	1.2	1.39259
PM07- D10	Pro-Phe	1.23704	1.27037
PM07- D11	Pro-Pro	1.47407	1.3963
PM07- D12	Pro-Tyr	1.35556	1.37778
PM07- E01	Ser-Ala	1.80741	1.05185
PM07- E02	Ser-Gly	1.98519	1.04815
PM07- E03	Ser-His	2.05926	1.2963
PM07- E04	Ser-Leu	1.74074	1.25556
PM07- E05	Ser-Met	1.78519	1.40741
PM07- E06	Ser-Phe	1.81481	1.37037
PM07- E07	Ser-Pro	1.85926	1.3963
PM07- E08	Ser-Ser	2.1037	1.48889
PM07- E09	Ser-Tyr	1.82963	1.41852
PM07- E10	Ser-Val	2.1037	1.47778
PM07- E11	Thr-Ala	2.00741	1.34074
PM07- E12	Thr-Arg	2.00741	1.43333
PM07- F01	Thr-Glu	1.07407	0.937037
PM07- F02	Thr-Gly	1.01481	0.792593
PM07- F03	Thr-Leu	1.11111	1.14815
PM07- F04	Thr-Met	1.26667	1.05185
PM07- F05	Thr-Pro	1.2963	1.27778
PM07- F06	Trp-Ala	1.23704	1.16667
PM07- F07	Trp-Arg	2.7037	1.23333
PM07- F08	Trp-Asp	1.38519	1.27407
PM07- F09	Trp-Glu	1.36296	1.27778
PM07- F10	Trp-Gly	1.39259	1.21111
PM07- F11	Trp-Leu	1.35556	1.32222
PM07- F12	Trp-Lys	1.31852	1.21111
PM07- G01	Trp-Phe	1.0963	1.1037
PM07- G02	Trp-Ser	1.33333	1.24074
PM07- G03	Trp-Trp	1.19259	1.16296
PM07- G04	Trp-Tyr	1.21481	1.21111
PM07- G05	Tyr-Ala	1.20741	1.16667
PM07- G06	Tyr-Gln	1.3037	1.32963
PM07- G07	Tyr-Glu	1.23704	1.18519
PM07- G08	Tyr-Gly	1.25185	1.16667
PM07- G09	Tyr-His	1.26667	1.28889
PM07- G10	Tyr-Leu	1.36296	1.30741
PM07- G11	Tyr-Lys	1.33333	1.37407
PM07- G12	Tyr-Phe	1.36296	1.27407
PM07- H01	Tyr-Trp	0.881481	1.1037
PM07- H02	Tyr-Tyr	0.918519	1.02222
PM07- H03	Val-Arg	1.0963	0.888889
PM07- H04	Val-Asn	1.14074	0.944444
PM07- H05	Val-Asp	1.26667	1.18148
PM07- H06	Val-Gly	1.2	0.948148
PM07- H07	Val-His	1.22963	0.962963
PM07- H08	Val-Ile	1.25926	1.44074
PM07- H09	Val-Leu	1.2963	1.21111
PM07- H10	Val-Tyr	1.20741	1.45556
PM07- H11	Val-Val	1.34074	1.14444
PM07- H12	g-Glu-Gly	1.35556	1.23333
PM08- A01	Negative Control		1
PM08- A02	L-Glutamine	1.11811	0.960938
PM08- A03	Ala-Asp	0.897638	1.10938
PM08- A04	Ala-Gln	1.07087	0.863281
PM08- A05	Ala-Ile	0.984252	0.960938
PM08- A06	Ala-Met	0.984252	0.925781
PM08- A07	Ala-Val	1.0315	1.02344
PM08- A08	Asp-Ala	0.96063	1.08984
PM08- A09	Asp-Gln	1.04724	1.10938
PM08- A10	Asp-Gly	1.05512	1.11328
PM08- A11	Glu-Ala	1.13386	1.02734
PM08- A12	Gly-Asn	1.1811	1.17969
PM08- B01	Gly-Asp	0.952756	1.00781
PM08- B02	Gly-Ile	0.984252	0.898438
PM08- B03	His-Ala	1.05512	0.929688
PM08- B04	His-Glu	1.06299	0.90625
PM08- B05	His-His	1.00787	1.16406
PM08- B06	Ile-Asn	0.992126	0.917969
PM08- B07	Ile-Leu	0.984252	1.12891
PM08- B08	Leu-Asn	0.976378	1.03125
PM08- B09	Leu-His	1.05512	1.21094
PM08- B10	Leu-Pro	1.05512	1.20703
PM08- B11	Leu-Tyr	1.14961	1.23047
PM08- B12	Lys-Asp	1.19685	1.21094
PM08- C01	Lys-Gly	1.06299	1.11719
PM08- C02	Lys-Met	1.01575	0.988281
PM08- C03	Met-Thr	0.92126	1.05469
PM08- C04	Met-Tyr	1.01575	0.941406
PM08- C05	Phe-Asp	1.0315	1.23438
PM08- C06	Phe-Glu	1.07874	1.0625
PM08- C07	Gln-Glu	1.15748	1.14062
PM08- C08	Phe-Met	1.05512	1.13281
PM08- C09	Phe-Tyr	1.0315	1.17188
PM08- C10	Phe-Val	1.02362	1.19141
PM08- C11	Pro-Arg	1.25984	1.27734
PM08- C12	Pro-Asn	1.25984	1.45703
PM08- D01	Pro-Glu	1.12598	1.24219
PM08- D02	Pro-lle	1.11024	1.05859
PM08- D03	Pro-Lys	1.1811	1.38281
PM08- D04	Pro-Ser	1.58268	1.33203
PM08- D05	Pro-Trp	1.18898	1.41016
PM08- D06	Pro-Val	1.29134	1.45703
PM08- D07	Ser-Asn	1.46457	1.66016
PM08- D08	Ser-Asp	1.44882	1.77344
PM08- D09	Ser-Gln	1.6063	1.44531
PM08- D10	Ser-Glu	1.46457	1.40625
PM08- D11	Thr-Asp	1.20472	1.29688
PM08- D12	Thr-Gln	1.33071	1.22266
PM08- E01	Thr-Phe	1.47244	1.125
PM08- E02	Thr-Ser	1.74803	1.16797
PM08- E03	Trp-Val	1.67717	1.39844
PM08- E04	Tyr-Ile	1.62205	1.32812
PM08- E05	Tyr-Val	1.85039	1.52344
PM08- E06	Val-Ala	1.93701	1.45703
PM08- E07	Val-Gln	1.81102	1.44531
PM08- E08	Val-Glu	1.94488	1.51563
PM08- E09	Val-Lys	1.77165	1.26953
PM08- E10	Val-Met	1.69291	1.24219
PM08- E11	Val-Phe	1.82677	1.33594
PM08- E12	Val-Pro	1.99213	1.52344
PM08- F01	Val-Ser	1.19685	0.976562
PM08- F02	b-Ala-Ala	1.30709	1.12109
PM08- F03	b-Ala-Gly	1.16535	1.19922
PM08- F04	b-Ala-His	1.22835	1.22266
PM08- F05	Met-b-Ala	1.22835	1.19922
PM08- F06	b-Ala-Phe	1.25197	1.27734
PM08- F07	D-Ala-D-Ala	1.44882	1.29297
PM08- F08	D-Ala-Gly	1.47244	1.33594
PM08- F09	D-Ala-Leu	1.37008	1.54688
PM08- F10	D-Leu-D-Leu	1.32283	1.34375
PM08- F11	D-Leu-Gly	1.26772	1.54688
PM08- F12	D-Leu-Tyr	1.19685	1.28125
PM08- G01	g-Glu-Gly	1.28346	1.21484
PM08- G02	g-D-Glu-Gly	1.32283	1.22656
PM08- G03	Gly-D-Ala	1.3622	1.12891
PM08- G04	Gly-D-Asp	1.37008	1.27734
PM08- G05	Gly-D-Ser	1.56693	1.42188
PM08- G06	Gly-D-Thr	1.51181	1.32031
PM08- G07	Gly-D-Val	1.38583	1.19141
PM08- G08	Leu-b-Ala	1.35433	1.38672
PM08- G09	Leu-D-Leu	1.50394	1.38281
PM08- G10	Phe-b-Ala	1.45669	1.51953
PM08- G11	Ala-Ala-Ala	1.3937	1.41406
PM08- G12	D-Ala-Gly-Gly	1.56693	1.58203
PM08- H01	Gly-Gly-Ala	1.17323	0.980469
PM08- H02	Gly-Gly-D-Leu	1.10236	1.08594
PM08- H03	Gly-Gly-Gly	1.22047	1.15625
PM08- H04	Gly-Gly-Ile	1.19685	1.41797
PM08- H05	Gly-Gly-Leu	1.23622	1.12891
PM08- H06	Gly-Gly-Phe	1.19685	1.375
PM08- H07	Val-Tyr-Val	1.10236	1.60156
PM08- H08	Gly-Phe-Phe	1.22047	1.47656
PM08- H09	Leu-Gly-Gly	1.23622	1.42188
PM08- H10	Leu-Leu-Leu	1.13386	1.25
PM08- H11	Phe-Gly-Gly	1.29134	1.20703
PM08- H12	Tyr-Gly-Gly	1.33858	1.32031
PM09- A01	1%NaCl	2.5029	3.30268
PM09- A02	2%NaCl	2.82336	4.18774
PM09- A03	3%NaCl	2.19902	3.62069
PM09- A04	4%NaCl	2.77916	2.78927
PM09- A05	5%NaCl	1.45864	3.26054
PM09- A06	5.5%NaCl	1.11608	2.90805
PM09- A07	6%NaCl	2.44765	2.98851
PM09- A08	6.5%NaCl	2.01116	2.68199
PM09- A09	7%NaCl	2.02774	2.73563
PM09- A10	8%NaCl	1.32051	2.81992
PM09- A11	9%NaCl	2.35925	2.03065
PM09- A12	10%NaCl	1.33157	2.54406
PM09- B01	6% NaCl	2.48633	1.73946
PM09- B02	6% NaCl + Betaine	1.00006	3.31034
PM09- B03	6% NaCl + N,N Dimethyl Glycine	2.98912	2.18391
PM09- B04	6% NaCl + Sarcosine	1.14371	1.90038
PM09- B05	6% NaCl + Dimethyl Sulphonyl Propionate	2.00011	3.49425
PM09- B06	6% NaCl + MOPS	2.16034	3.29119
PM09- B07	6% NaCl + Ectoine	2.00564	2.93103
PM09- B08	6% NaCl + Choline	1.47522	1.91954
PM09- B09	6% NaCl + Phosphorylcholine	1.34262	1.78161
PM09- B10	6% NaCl + Creatine	3.293	2.95402
PM09- B11	6% NaCl + Creatinine	2.4145	2.90038
PM09- B12	6% NaCl + L-Carnitine	3.07199	3.17241
PM09- C01	6% NaCl + KCl	2.53053	2.39464
PM09- C02	6% NaCl + L-Proline	2.09404	2.9272
PM09- C03	6% NaCl + N-Acetyl-L-Glutamine	2.81231	2.70881
PM09- C04	6% NaCl + b-Glutamic acid	2.72943	4.13027
PM09- C05	6% NaCl + g-Amino-N-Butyric acid	1.7791	2.15709
PM09- C06	6% NaCl + Glutathione	3.00569	2.39464
PM09- C07	6% NaCl + Glycerol	2.35372	3.12261
PM09- C08	6% NaCl + Trehalose	1.18791	2.30268
PM09- C09	6% NaCl + Trimethylamine-N-Oxide	1.59125	2.50958
PM09- C10	6% NaCl + Trimethylamine	2.12166	2.98467
PM09- C11	6% NaCl + Octopine	1.67413	2.52874
PM09- C12	6% NaCl + Trigonelline	2.45317	2.86207
PM09- D01	3% Potassium Chloride	2.84546	6.29502
PM09- D02	4% Potassium chloride	3.86209	5.51724
PM09- D03	5% Potassium Chloride	3.66871	5.57471
PM09- D04	6% Potassium chloride	1.26526	2.78544
PM09- D05	2% Sodium Sulfate	2.06089	3.11111
PM09- D06	3% Sodium Sulfate	2.18797	5.05747
PM09- D07	4% Sodium Sulfate	2.24874	6.29119
PM09- D08	5% Sodium Sulfate	2.59683	5.38697
PM09- D09	5% Ethylene Glycol	2.67418	3.43295
PM09- D10	10% Ethylene Glycol	2.76258	3.26054
PM09- D11	15% Ethylene Glycol	2.95044	3.36398
PM09- D12	20% Ethylene Glycol	2.85651	2.99617
PM09- E01	1% Sodium Formate	1.97248	1.96552
PM09- E02	2% Sodium Formate	2.06641	4.46743
PM09- E03	3% Sodium Formate	2.03879	3.96552
PM09- E04	4% Sodium Formate	1.70728	3.85824
PM09- E05	5% Sodium Formate	3.54716	4.3295
PM09- E06	6% Sodium Formate	2.3924	3.78161
PM09- E07	2% Urea	4.52511	3.2069
PM09- E08	3% Urea	3.80131	2.25287
PM09- E09	4% Urea	3.25432	1.9272
PM09- E10	5% Urea	3.2709	2.65134
PM09- E11	6% Urea	2.58578	2.83908
PM09- E12	7% Urea	2.6134	1.42146
PM09- F01	1% Sodium Lactate	1.56362	1.5977
PM09- F02	2% Sodium Lactate	1.34814	2.16475
PM09- F03	3% Sodium Lactate	1.92276	2.54789
PM09- F04	4% Sodium Lactate	1.70728	1.17241
PM09- F05	5% Sodium Lactate	1.5581	1.7433
PM09- F06	6% Sodium Lactate	1.67413	2.13793
PM09- F07	7% Sodium Lactate	1.7128	2.36015
PM09- F08	8% Sodium Lactate	1.69623	2.57471
PM09- F09	9% Sodium Lactate	1.83988	2.04981
PM09- F10	10% Sodium Lactate	1.92828	2.27203
PM09- F11	11% Sodium Lactate	1.80673	2.31801
PM09- F12	12% Sodium Lactate	3.28195	1.99234
PM09- G01	20mM Sodium Phosphate pH 7	2.00011	3.21839
PM09- G02	50mM Sodium Phosphate pH 7	2.3703	2.74713
PM09- G03	100mM Sodium Phosphate pH 7	2.89519	2.46743
PM09- G04	200mM Sodium Phosphate pH 7	2.51948	4.03065
PM09- G05	20mM Sodium Benzoate pH 5.2	1.59125	2.14559
PM09- G06	50mM Sodium Benzoate pH 5.2	1.74595	3.44061
PM09- G07	100mM Sodium Benzoate pH 5.2	1.72938	1.68582
PM09- G08	200mM Sodium Benzoate pH 5.2	1.49732	2.04215
PM09- G09	10mM Ammonium Sulfate pH 8	2.77916	3.56705
PM09- G10	20mM Ammonium Sulfate pH 8	2.85651	3.24138
PM09- G11	50mM Ammonium Sulfate pH 8	3.08304	3.92337
PM09- G12	100mM Ammonium Sulfate pH 8	2.67418	4.94253
PM09- H01	10mM Sodium Nitrate	2.84546	3.88123
PM09- H02	20mM Sodium Nitrate	2.6355	3.6705
PM09- H03	40mM Sodium Nitrate	2.74601	4.48276
PM09- H04	60mM Sodium Nitrate	2.76811	3.90421
PM09- H05	80mM Sodium Nitrate	2.88414	5.09579
PM09- H06	100mM Sodium Nitrate	2.64103	4.02682
PM09- H07	10mM Sodium Nitrite	1.50837	2.45211
PM09- H08	20mM Sodium Nitrite	1.58572	1.59004
PM09- H09	40mM Sodium Nitrite	1.43654	1.42912
PM09- H10	60mM Sodium Nitrite	1.50285	1
PM09- H11	80mM Sodium Nitrite	1.28736	1.09195
PM09- H12	100mM Sodium Nitrite	2.08299	1.25287
PM10- A01	pH 3.5	0.99538	1
PM10- A02	pH 4	1.01443	1.0094
PM10- A03	pH 4.5	1.27637	1.83738
PM10- A04	pH 5	1.46688	2.25137
PM10- A05	pH 5.5	1.77168	3.31659
PM10- A06	pH 6	1.88598	3.7771
PM10- A07	pH 7	1.80502	3.22821
PM10- A08	pH 8	2.05267	3.0654
PM10- A09	pH 8.5	2.29557	2.61885
PM10- A10	pH 9	1.96219	2.45604
PM10- A11	pH 9.5	1.94313	2.62815
PM10- A12	pH 10	2.06696	2.89329
PM10- B01	pH 4.5	1.09063	1.61876
PM10- B02	pH 4.5 + L-Alanine	1.3621	1.41409
PM10- B03	pH 4.5 + L-Arginine	2.00029	1.90715
PM10- B04	pH 4.5 + L-Asparagine	1.03824	1.23267
PM10- B05	pH 4.5 + L-Aspartic acid	1.4764	1.39548
PM10- B06	pH 4.5 + L-Glutamic acid	1.16207	1.2978
PM10- B07	pH 4.5 + L-Glutamine	1.52403	1.72574
PM10- B08	pH 4.5 + Glycine	1.48116	2.3444
PM10- B09	pH 4.5 + L-Histidine	3.09092	1.53968
PM10- B10	pH 4.5 + L-Isoleucine	1.45735	1.72574
PM10- B11	pH 4.5 + L-Leucine	1.99076	1.46525
PM10- B12	pH 4.5 + L-Lysine	1.986	2.21881
PM10- C01	pH 4.5 + L-Methionine	1.11444	1.56759
PM10- C02	pH 4.5 + L-Phenylalanine	1.1335	1.50712
PM10- C03	pH 4.5 + L-Proline	1.06682	1.66992
PM10- C04	pH 4.5 + L-Serine	1.03348	1.24198
PM10- C05	pH 4.5 + L-Threonine	1.5526	1.87924
PM10- C06	pH 4.5 + L-Tryptophan	1.16683	1.4513
PM10- C07	pH 4.5 + L-Citrulline	1.53831	3.58638
PM10- C08	pH 4.5 + L-Valine	1.77168	2.3444
PM10- C09	pH 4.5 + Hydroxy-L-Proline	1.15731	1.76761
PM10- C10	pH 4.5 + L-Ornithine	2.58132	2.00019
PM10- C11	pH 4.5 + L-Homoarginine	1.70977	2.22811
PM10- C12	pH 4.5 + L-Homoserine	1.29066	1.68853
PM10- D01	pH 4.5 + Anthranilic acid	1.85741	1.51642
PM10- D02	pH 4.5 + L-Norleucine	1.60023	1.21872
PM10- D03	pH 4.5 + L-Norvaline	1.85265	2.54442
PM10- D04	pH 4.5 + a-Amino-N-Butyric acid	3.41477	1.50712
PM10- D05	pH 4.5 + p-Aminobenzoate	1.61452	1.76761
PM10- D06	pH 4.5 + L-Cysteic acid	1.81454	2.64211
PM10- D07	pH 4.5 + D-Lysine	2.00029	3.80501
PM10- D08	pH 4.5 + 5-Hydroxy-L-Lysine	1.70024	2.39092
PM10- D09	pH 4.5 + 5-Hydroxy-L-Tryptophan	2.44321	1.99553
PM10- D10	pH 4.5 + D,L-Diamino-a,e-Pimelic acid	4.3149	3.60033
PM10- D11	pH 4.5 + Trimethylamine-N-Oxide	1.5145	1.87459
PM10- D12	pH 4.5 + Urea	2.65752	2.06531
PM10- E01	pH 9.5	2.23842	2.7677
PM10- E02	pH 9.5 + L-Alanine	2.68134	1.87924
PM10- E03	pH 9.5 + L-Arginine	2.41463	2.02344
PM10- E04	pH 9.5 + L-Asparagine	2.28604	2.19555
PM10- E05	pH 9.5 + L-Aspartic acid	2.93375	2.40022
PM10- E06	pH 9.5 + L-Glutamic acid	4.01962	3.14448
PM10- E07	pH 9.5 + L-Glutamine	3.26237	3.95386
PM10- E08	pH 9.5 + Glycine	2.73372	1.65132
PM10- E09	pH 9.5 + L-Histidine	2.19079	2.29789
PM10- E10	pH 9.5 + L-Isoleucine	2.48607	2.65141
PM10- E11	pH 9.5 + L-Leucine	2.52417	3.27472
PM10- E12	pH 9.5 + L-Lysine	2.28604	2.06996
PM10- F01	pH 9.5 + L-Methionine	1.40496	1.82808
PM10- F02	pH 9.5 + L-Phenylalanine	2.69562	1.69318
PM10- F03	pH 9.5 + L-Proline	1.80026	3.90269
PM10- F04	pH 9.5 + L-Serine	1.40496	2.23742
PM10- F05	pH 9.5 + L-Threonine	1.78597	1.91181
PM10- F06	pH 9.5 + L-Tryptophan	2.11459	2.25602
PM10- F07	pH 9.5 + L-Tyrosine	13.0923	27.6119
PM10- F08	pH 9.5 + L-Valine	2.14793	2.78165
PM10- F09	pH 9.5 + Hydroxy-L-Proline	4.84355	2.19555
PM10- F10	pH 9.5 + L-Ornithine	1.72406	2.2002
PM10- F11	pH 9.5 + L-Homoarginine	2.24318	2.02344
PM10- F12	pH 9.5 + L-Homoserine	1.91456	2.06996
PM10- G01	pH 9.5 + Anthranilic acid	1.80026	2.05601
PM10- G02	pH 9.5 + L-Norleucine	1.77644	1.8932
PM10- G03	pH 9.5 + L-Norvaline	2.37177	2.3351
PM10- G04	pH 9.5 + Agmatine	1.99076	3.07005
PM10- G05	pH 9.5 + Cadaverine	1.95742	3.14448
PM10- G06	pH 9.5 + Putrescine	1.75263	5.02837
PM10- G07	pH 9.5 + Histamine	1.8336	2.6235
PM10- G08	pH 9.5 + b-Phenylethylamine	2.77182	3.57708
PM10- G09	pH 9.5 + Tyramine	3.00043	2.25137
PM10- G10	pH 9.5 + Creatine	1.9479	2.87003
PM10- G11	pH 9.5 + Trimethylamine-N-Oxide	1.74311	2.67932
PM10- G12	pH 9.5 + Urea	2.14316	2.93051
PM10- H01	X-Caprylate	2.11935	3.70267
PM10- H02	X-a-D-Glucoside	2.35272	3.10727
PM10- H03	X-b-D-Glucoside	2.05267	3.69337
PM10- H04	X-a-D-Galactoside	1.60975	3.40962
PM10- H05	X-b-D-Galactoside	2.15269	3.54917
PM10- H06	X-a-D-Glucuronide	1.81454	3.87943
PM10- H07	X-b-D-Glucuronide	2.15269	3.86082
PM10- H08	X-b-D-Glucosaminide	2.12888	3.12587
PM10- H09	X-b-D-Galactosaminide	2.08601	4.0841
PM10- H10	X-a-D-Mannoside	2.0241	3.58173
PM10- H11	X-PO4	2.14316	3.66081
PM10- H12	X-SO4	2.2527	3.88408
