# Supplementary material for: Comparative genomic and phenomic analysis of Clostridium difficile and Clostridium sordellii, two related pathogens with differing host tissue preference
Source: BMC Genomics. 2015 Jun 10;16(1):448. doi: 10.1186/s12864-015-1663-5 (PMC4462011; doi:10.1186/s12864-015-1663-5)
Supplement: Additional file 2: Table S2. — Positive counts for the 854 nutritional phenotypes tested using Biolog Phenotype microarrays (PMs) for C. sordellii strain 8483 and C. difficile strain 630. [file 12864_2015_1663_MOESM2_ESM.xls]

## Sheet: S2
PM plate	Chemical Assay	C. sordellii 8483		C. difficile 630		Shared	Unshared
	(Tested Source)	Positive	Total	Positive	Total	Positive	Positive
PM1 & 2	Carbon	57	190	50	190	22	63
PM 4	Phosphorous	13	59	10	59	7	9
PM 4	Sulfur	2	35	1	35	0	3
PM 5	Nutrient Suppl.	20	95	13	95	11	11
PM 3	Nitrogen	13	95	28	95	8	25
PM 6, 7, & 8	Peptide Nitrogen	55	285	30	285	17	51
	Total	160	759	132	759	65	162
