# Supplementary material for: Comparative genomic and phenomic analysis of Clostridium difficile and Clostridium sordellii, two related pathogens with differing host tissue preference
Source: BMC Genomics. 2015 Jun 10;16(1):448. doi: 10.1186/s12864-015-1663-5 (PMC4462011; doi:10.1186/s12864-015-1663-5)
Supplement: Additional file 3: Table S3. — Genomic features for bacterial species analyzed. [file 12864_2015_1663_MOESM3_ESM.xls]

## Sheet: S3
Species	Cluster	Size (bp)	%G+C	No.CDS
Clostridium perfringens	I	3085740	28.5	2723
Clostridium difficile	XI	4298133	29.1	3758
Clostridium sordellii	XI	3571992	27.3	3586
Clostridium sticklandii	XI	2715461	33.3	2573
Filifactor alocis	XI	1931012	35.4	1641
Peptostreptococcus anaerobius	XI	2083092	35.9	1871
Clostridium acidurici	XII	3108248	29.9	2842
Anaerococcus prevotii	XIII	1998633	35.6	1806
Finegoldia magna	XIII	1986740	32.1	1812
%G+C = G+C content calculated as 100 x (G+C)/(A+T+G+C).
No.CDS = Number of protein-coding sequences.
