# Supplementary material for: Comparative genomic and phenomic analysis of Clostridium difficile and Clostridium sordellii, two related pathogens with differing host tissue preference
Source: BMC Genomics. 2015 Jun 10;16(1):448. doi: 10.1186/s12864-015-1663-5 (PMC4462011; doi:10.1186/s12864-015-1663-5)
Supplement: Additional file 4: Table S4. — Gene content table for eight C. difficile strains (630, BI1, CD196, M68, R20291, 2007855, CF5, and M120) and three C. sordellii strains (8483, ATCC_9714, and VPI_9048). The first 11 columns contain the protein family identification number (Family No.), locus_tag, amino acid length (Laa), functional annotations from different databases (GenBank, COG, KEGG, SEED, VFDB, Pfam, GO, and UniProt). The remaining columns show binary data (1 or 0) for presence or absence of each protein family for each strain. [file 12864_2015_1663_MOESM4_ESM.csv]

Family No.	locus_tag	Laa	GenBank	COG	KEGG	SEED	VFDB	Pfam	GO	UniProt	C.difficile_2007855	C.difficile_630	C.difficile_BI1	C.difficile_CD196	C.difficile_CF5	C.difficile_M120	C.difficile_M68	C.difficile_R20291	C.sordellii_8483	C.sordellii_ATCC9714	C.sordellii_VPI9048
1	CD0100|CD0101|CD0161|CD0170|CD0293|CD0301|CD0318|CD0327|CD0336|CD0364|CD0366|CD0431|CD0432|CD0433|CD0459|CD0478|CD0484|CD0613|CD0645|CD0653|CD0667|CD0752|CD0785|CD0822|CD0856|CD0871|CD0874|CD0877|CD0900|CD1001|CD1017|CD1018|CD1024|CD1050|CD1084|CD1097|CD1268|CD1349|CD1405|CD1466|CD1472|CD1473|CD1483|CD1489|CD1504|CD1528|CD1532|CD1539|CD1587|CD1604|CD1607|CD1614|CD1618|CD1649|CD1669|CD1753|CD1776|…	32|34|37|38|40|42|43|44|45|46|47|48|49|50|53|55|57|58|61|62|64|65|68|69|70|73|74|76|77|78|81|82|85|86|87|88|95|96|97|98|99|100|101|102|103|104|106|107|108|110|111|114|116|117|118|119|120|121|122|125|126|128|131|133|135|136|139|140|141|142|148|151|152|155|157|160|161|162|163|164|165|166|170|172|173|175|178|182|184|185|190|192|193|194|196|197|199|200|201|205|207|209|210|211|212|214|215|216|217|218|…	|appD|appF|cbiO|cdd4|cydC|d4|fhuC|ftsE|lolD|macB|metN|modC|msbA|oppD|oppF|opuCA|phnK|phnL|phoT|potA|pstB|pstB2|rbsA|rbsA2|spaF|ssuB|tauB3|vexP2|yfiB|AAA ATPase domain protein|AAA domain protein|ABC superfamily ATP binding cassette transporter, binding domain protein|ABC transporter|ABC transporter ATP-binding protein|ABC transporter ATP-binding protein YvcR|ABC transporter ATP-binding protein uup…	|COG0396O|COG0444EP|COG0488R|COG1101R|COG1116P|COG1117P|COG1118P|COG1120PH|COG1121P|COG1122P|COG1125E|COG1126E|COG1129G|COG1131V|COG1132V|COG1135P|COG1136V|COG2884D|COG3839G|COG3842E|COG3845R|COG4107P|COG4152R|COG4586R|COG4604P|COG4608E|COG4778P|COG4988CO|ABC-type Mn/Zn transport systems, ATPase component|ABC-type antimicrobial peptide transport system, ATPase component|ABC-type cobalamin/Fe3+-si…	K01552|K01990|K02006|K02010|K02013|K02018|K02028|K02031|K02032|K02036|K02049|K02056|K02059|K02071|K05780|K05781|K05816|K05833|K05847|K06020|K06147|K06148|K06158|K09013|K09687|K09697|K09810|K09812|K09817|K10112|K10441|K11072|K11085|K11631|K11635|ABC-2 type transport system ATP-binding protein|ATP-binding cassette, sub-family F, member 3|ATP-binding cassette, subfamily B, bacterial|ATP-binding cass…	Amino Acids and Derivatives|Carbohydrates|Clustering-based subsystems|Cofactors, Vitamins, Prosthetic Groups, Pigments|Iron acquisition and metabolism|Membrane Transport|Miscellaneous|Phosphorus Metabolism|RNA Metabolism|Stress Response|Arginine; urea cycle, polyamines|Cytochrome biogenesis|Di- and oligosaccharides|Folate and pterines|Lysine, threonine, methionine, and cysteine|Osmotic stress|RNA…	|Adherence|Antiphagocytosis|Invasion; Antiphagocytosis|Iron uptake; ABC transporter|Iron uptake; Siderophore|Secretion system; Type VI secretion system|Toxin; Adenylate cyclase; RTX toxin|Toxin; Hemolysin/bacteriocin; Biofilm formation|Toxin; Membrane-damaging; Pore-forming; RTX toxin|(gi:146567) kpsT - KpsT [Escherichia coli]|(gi:15595271) PA0073 - probable ATP-binding component of ABC transport…	PF00005|PF00006|PF00571|PF00664|PF01345|PF03193|PF08352|PF08402|PF09383|PF12558|PF12848|PF13304|PF13476|PF13555|PF13732|AAA domain|ABC transporter|ABC transporter transmembrane region|ATP synthase alpha/beta family, nucleotide-binding domain|ATP-binding cassette cobalt transporter|CBS domain|Domain of unknown function (DUF4162)|Domain of unknown function DUF11|NIL domain|Oligopeptide/dipeptide tr…	GO:0000166|GO:0003924|GO:0005215|GO:0005524|GO:0005525|GO:0005727|GO:0006810|GO:0015833|GO:0016021|GO:0016820|GO:0016887|GO:0030554|GO:0042626|GO:0043190|GO:0055085|ATP binding|ATP-binding cassette (ABC) transporter complex|ATPase activity|ATPase activity, coupled to transmembrane movement of substances|GTP binding|GTPase activity|adenyl nucleotide binding|extrachromosomal circular DNA|hydrolase …	A2STQ6|A4IL70|A5D4T4|A6BKT7|A6NSC5|A6TLG7|A6TNG9|A6TTA5|A8MFV4|A8MG23|A8MLH1|A8MMA0|B0K0D0|B0MIA3|B5CSX2|B7GG54|B8D0G4|B8FPS5|B8G096|C0CKA0|C0GKV6|C0Z8Z4|C0ZK71|C3W9D6|C3WBW7|C4GA00|C6JNX5|C6LKE7|C7NC22|C8W4U8|D0GK29|D1APS1|D1AQM9|D1AR91|D3E5L7|D3T5P9|D4KG81|D4W1N1|D4W2C5|D4W2C6|D4W4A1|D4W4E5|D4W635|D4W6I0|D4W6Z5|D5V6W8|D6GQC5|D7CM64|D7WVN6|D9TN83|D9TS61|D9TS66|D9TT39|E3E648|E3GFB1|E3GFV5|E3GGU7|…	1	1	1	1	1	1	1	1	1	1	1
2	CD0319|CD0361|CD0367|CD0461|CD0482|CD0485|CD0520|CD0644|CD0669|CD0821|CD1014|CD1098|CD1352|CD1465|CD1492|CD1530|CD1579|CD1625|CD1672|CD1689|CD1738|CD1783|CD1829|CD1877|CD1949|CD1956|CD1960|CD196_0337|CD196_0416|CD196_0438|CD196_0442|CD196_0453|CD196_0460|CD196_0584|CD196_0610|CD196_0770|CD196_0881|CD196_0890|CD196_1216|CD196_1337|CD196_1365|CD196_1402|CD196_1501|CD196_1548|CD196_1594|CD196_1612|C…	37|44|46|48|50|51|58|59|60|61|64|65|68|69|70|71|74|76|78|80|82|86|88|89|98|103|105|108|112|113|115|116|118|121|122|126|127|131|135|137|138|143|146|148|155|157|158|163|164|170|173|174|175|190|196|197|199|202|206|207|213|225|229|233|240|242|243|244|248|251|252|253|255|257|260|265|274|278|280|281|283|290|294|297|300|301|302|303|305|307|309|311|313|315|321|323|328|329|330|331|334|335|336|339|340|341|…	|kdpD|resE2|spaK|vanS|vncS|HAMP domain protein|Osmosensitive K+ channel histidine kinase KdpD (EC 2.7.3.-)|PAS|PAS/PAC sensor hybrid histidine kinase|PAS/PAC sensor signal transduction histidine kinase|Phosphate regulon sensor protein PhoR (SphS) (EC 2.7.13.3)|Sensor histidine kinase|Sensor histidine kinase VanS (EC 2.7.3.-)|Sensor histidine kinase VncS|Sensor histidine kinase yvrG|Sensor protein…	|COG0642T|COG0834ET|COG2202T|COG2205T|COG3292T|COG5002T|ABC-type amino acid transport/signal transduction systems, periplasmic component/domain|FOG: PAS/PAC domain|Osmosensitive K+ channel histidine kinase|Predicted periplasmic ligand-binding sensor domain|Signal transduction histidine kinase	K00936|K02482|K02484|K07636|K07644|K07646|K07650|K07652|K10819|histidine kinase|two-component system, NtrC family, sensor kinase [EC:2.7.13.3]|two-component system, OmpR family, heavy metal sensor histidine kinase CusS [EC:2.7.13.3]|two-component system, OmpR family, phosphate regulon sensor histidine kinase PhoR [EC:2.7.13.3]|two-component system, OmpR family, sensor histidine kinase CssS [EC:2.…	Clustering-based subsystems|Phosphorus Metabolism|Regulation and Cell signaling|Stress Response|Virulence, Disease and Defense|Bacteriocins, ribosomally synthesized antibacterial peptides|Chemotaxis, response regulators|Oxidative stress|Regulation of virulence|Bacitracin_Stress_Response|CBSS-323850.3.peg.3142|High_affinity_phosphate_transporter_and_control_of_PHO_regulon|Orphan_regulatory_protein…	|Adherence; Twitching motility|Regulation; Two-component system|(gi:15599742) pilS - two-component sensor PilS [Pseudomonas aeruginosa PAO1]|(gi:16120593) YPO0256 - two-component sensor/regulator [Yersinia pestis CO92]|(gi:16764453) copS - Copper resistance; histidine kinase [Salmonella enterica (serovar typhimurium) LT2]|(gi:16764585) phoQ - sensory kinase protein in two-component regulatory sys…	PF00497|PF00512|PF00582|PF00672|PF00989|PF02518|PF02702|PF06588|PF07494|PF07495|PF08448|PF13188|PF13426|PF13492|PF13493|Bacterial extracellular solute-binding proteins, family 3|Domain of unknown function (DUF4118)|GAF domain|HAMP domain|His Kinase A (phospho-acceptor) domain|Histidine kinase-, DNA gyrase B-, and HSP90-like ATPase|Muskelin N-terminus|Osmosensitive K+ channel His kinase sensor dom…	GO:0000155|GO:0000160|GO:0004673|GO:0004871|GO:0005215|GO:0005515|GO:0005524|GO:0006355|GO:0006810|GO:0006950|GO:0007165|GO:0016020|GO:0016021|ATP binding|integral component of membrane|membrane|phosphorelay sensor kinase activity|phosphorelay signal transduction system|protein binding|protein histidine kinase activity|regulation of transcription, DNA-templated|response to stress|signal transduce…	A4J7U4|A6TWD7|A8MET0|A8MFQ2|A8MH50|C0Z8L0|C6LKE8|D4W616|E1JWY1|E1UV01|E3GGA3|E3GJS2|E3GM36|F0HHB5|F2JJR4|F2JNI6|F3B7T5|F4A0C6|F7JQ49|F7K3N4|F8F8P2|G4HC03|H6LIZ9|I0R616|I7J563|I7KSV3|I9NRJ3|J8GE00|J8N8K9|M9M8H7|N2A2J5|Q8E0V2|R2SMA9|R4KDC1|R4KH07|R6FQ47|R6G6J1|R7RMH1|R8QAK7|R9J0I2|R9L3V7|R9LVN2|R9LWR5|R9MNQ9|R9MPS2|R9N202|S0L773|U7T4F1|U7TWC3|UPI000248D872|UPI00026C62FB|UPI0002FDDF00|UPI00031D4312|…	1	1	1	1	1	1	1	1	1	1	1
3	CD0320|CD0362|CD0368|CD0462|CD0481|CD0486|CD0521|CD0533|CD0643|CD0668|CD0820|CD1013|CD1099|CD1214|CD1464|CD1531|CD1624|CD1671|CD1688|CD1782|CD1830|CD1876|CD1957|CD1959|CD196_0338|CD196_0417|CD196_0437|CD196_0443|CD196_0452|CD196_0461|CD196_0473|CD196_0583|CD196_0609|CD196_0769|CD196_0880|CD196_0889|CD196_1074|CD196_1336|CD196_1403|CD196_1547|CD196_1593|CD196_1611|CD196_1702|CD196_1749|CD196_1837|…	33|39|40|45|47|51|61|65|68|70|71|74|76|84|88|90|92|99|101|113|117|120|122|127|128|137|142|145|151|167|168|171|173|179|183|191|192|204|205|215|217|219|220|222|223|224|225|226|227|228|229|230|231|232|233|234|235|237|238|240|241|242|244|247|269|270|274|276|278	|cheB|cheY|kdpE|spaR|spo0A|vanR|vncR|Chemotaxis regulator - transmits chemoreceptor signals to flagelllar motor components CheY|DNA-binding response regulator|DNA-binding response regulator KdpE|Phosphate regulon transcriptional regulatory protein PhoB (SphR)|Response regulator|Response regulator receiver:Transcriptional regulatory protein, C-terminal|Response regulators consisting of a CheY-like…	|COG0745TK|COG0784T|FOG: CheY-like receiver|Response regulators consisting of a CheY-like receiver domain and a winged-helix DNA-binding domain	K02483|K03413|K07657|K07658|K07665|K07667|K07668|K07670|K07699|K07775|K07776|K11630|two-component system, OmpR family, KDP operon response regulator KdpE|two-component system, OmpR family, alkaline phosphatase synthesis response regulator PhoP|two-component system, OmpR family, bacitracin resistance response regulator BceR|two-component system, OmpR family, copper resistance phosphate regulon res…	Dormancy and Sporulation|Motility and Chemotaxis|Phosphorus Metabolism|Regulation and Cell signaling|Virulence, Disease and Defense|Bacteriocins, ribosomally synthesized antibacterial peptides|Regulation of virulence|Resistance to antibiotics and toxic compounds|Bacitracin_Stress_Response|Bacterial_Chemotaxis|High_affinity_phosphate_transporter_and_control_of_PHO_regulon|Sporulation_draft|Strepto…	|Regulation|Regulation; Two-component system|(gi:15607897) phoP - phoP [Mycobacterium tuberculosis H37Rv]|(gi:15608043) prrA - hypothetical protein Rv0903c [Mycobacterium tuberculosis H37Rv]|(gi:15608121) mprA - hypothetical protein Rv0981 [Mycobacterium tuberculosis H37Rv]|(gi:16764454) copR - Copper resistance; transcriptional regulatory protein [Salmonella enterica (serovar typhimurium) LT2]|(…	PF00072|PF00486|PF08769|Response regulator receiver domain|Sporulation initiation factor Spo0A C terminal|Transcriptional regulatory protein, C terminal	GO:0000156|GO:0000160|GO:0003677|GO:0003700|GO:0005509|GO:0005737|GO:0006355|GO:0042173|DNA binding|calcium ion binding|cytoplasm|phosphorelay response regulator activity|phosphorelay signal transduction system|regulation of sporulation resulting in formation of a cellular spore|regulation of transcription, DNA-templated|sequence-specific DNA binding transcription factor activity	A6TNU9|A8MFI2|C0GKV4|C6D0P6|C6D442|C6LDZ0|C6LKE9|D3E5A4|D4KCK3|D4W235|D7WML2|E0NNL5|E3GFM1|E3GJS0|E3GM35|E5YWQ3|E6LNG1|F1ZVB7|F2JGK4|F2JJR3|F2JL77|F3B7T4|F4A0C5|F5LIK0|F6DLE2|F7JQ48|F7KAL0|F8F9Z4|G9PTT4|H3SP15|J8GEP8|J8Q549|K0IWB0|K4L756|K6C9W7|Q30BF4|R2RBJ0|R5BQQ2|R5H1N0|R6FQS2|R6FXW7|R6WJN0|R8S9H0|R9JIP0|R9JPU2|R9LY47|R9MNN4|R9MSE9|U1WSJ8|U7TV43|UPI0002197350|UPI00028836B7|UPI0002F7C695|UPI0003…	1	1	1	1	1	1	1	1	1	1	1
4	CD0107|CD0360|CD0652|CD1009|CD1070|CD1073|CD1339|CD1407|CD1462|CD1503|CD1549|CD1606|CD1617|CD196_0117|CD196_0592|CD196_0885|CD196_0951|CD196_0954|CD196_1202|CD196_1277|CD196_1334|CD196_1374|CD196_1421|CD196_1529|CD196_1540|CD196_1806|CD196_1893|CD196_2064|CD196_2110|CD196_2141|CD196_2268|CD196_2330|CD196_2347|CD196_2533|CD196_2537|CD196_2575|CD196_2672|CD196_2734|CD196_2817|CD196_2882|CD196_3151|…	43|44|46|47|49|50|53|55|58|64|70|71|79|86|92|96|99|100|107|116|118|119|122|124|125|126|127|129|131|132|138|144|146|151|154|167|170|191|226|233|234|239|240|241|243|244|250|258|277|293|309|316|332|349|354|356|358|360|367|384|388|390|391|392|394|395|396|397|398|399|400|402|404|410|417|460|461|462|471|474|481|482|484|490	|aspC|cobD|dapL|hisC|malY|patB|treR|Aspartate aminotransferase (AspB-4) (EC 2.6.1.1)|Aspartate aminotransferase (EC 2.6.1.1)|Biosynthetic Aromatic amino acid aminotransferase alpha (EC 2.6.1.57) @ Aspartate aminotransferase (EC 2.6.1.1)|Biosynthetic Aromatic amino acid aminotransferase beta (EC 2.6.1.57)|Cystathionine beta-lyase (EC 4.4.1.8) (CBL) (Beta-cystathionase) (Cysteine lyase) / Maltose r…	|COG0079E|COG0436E|COG1167KE|COG1168E|COG1725K|COG2188K|Aspartate/tyrosine/aromatic aminotransferase|Bifunctional PLP-dependent enzyme with beta-cystathionase and maltose regulon repressor activities|Histidinol-phosphate/aromatic aminotransferase and cobyric acid decarboxylase|Predicted transcriptional regulators|Transcriptional regulators|Transcriptional regulators containing a DNA-binding HTH d…	K00375|K00811|K00812|K00817|K00837|K03486|K03710|K04720|K07979|K10206|K11358|K14155|K14261|GntR family transcriptional regulator|GntR family transcriptional regulator / MocR family aminotransferase|GntR family transcriptional regulator, trehalose operon transcriptional repressor|LL-diaminopimelate aminotransferase [EC:2.6.1.83]|alanine-synthesizing transaminase [EC:2.6.1.-]|aspartate aminotransfe…	Amino Acids and Derivatives|Carbohydrates|Cofactors, Vitamins, Prosthetic Groups, Pigments|Aminosugars|Aromatic amino acids and derivatives|Di- and oligosaccharides|Histidine Metabolism|Lysine, threonine, methionine, and cysteine|Tetrapyrroles|Chitin_and_N-acetylglucosamine_utilization|Cobalamin_synthesis|Histidine_Biosynthesis|Lysine_Biosynthesis_DAP_Pathway|Lysine_biosynthesis_AAA_pathway_2|Mal…	|Adherence; Phase variation|(gi:15792754) Cj1436c - putative aminotransferase [Campylobacter jejuni NCTC 11168]|(gi:15792755) Cj1437c - putative aminotransferase [Campylobacter jejuni NCTC 11168]|(gi:23954287) orf70 - hypothetical protein [Escherichia coli 536]	PF00155|PF00392|PF07702|Aminotransferase class I and II|Bacterial regulatory proteins, gntR family|UTRA domain	GO:0003677|GO:0003700|GO:0006355|GO:0009058|GO:0030170|DNA binding|biosynthetic process|pyridoxal phosphate binding|regulation of transcription, DNA-templated|sequence-specific DNA binding transcription factor activity	A6TRF2|A8MIC8|C0GDE2|C6JQ63|D1AJI3|D1CA90|D1Y600|D4W8F9|D7WX36|D9QR67|D9YD95|E3H8X3|E7G6P2|F2JHA1|F2JHA7|F2JRS9|F2JRT5|F6BJC1|F7NGA6|F9DTK0|G1WVB4|G5GIU4|H6LCL7|I7KV22|I9NPC0|J5W6J3|J7ISN3|K1IG26|K8EJD1|L0KB26|N1LUT2|Q82ZL9|Q8RAK7|R2NLQ7|R5C2Q2|R6HK69|R7RUW7|U2FGD2|U4KMN1|U7VCN9|UPI000288E1F0|UPI0002E98753|UPI0003619C02|UPI0003621E67|UPI00036EBD1A|UPI00038061CE|UPI0003B375B2|V1XT40|W4VPS8|W7CMF0|…	1	1	1	1	1	1	1	1	1	1	1
5	CD0106|CD0440|CD0514|CD0784|CD0844|CD1035|CD1036|CD1047|CD1233|CD1469|CD1751|CD1803|CD196_0116|CD196_0395|CD196_0454|CD196_0734|CD196_0793|CD196_0911|CD196_0912|CD196_0924|CD196_1092|CD196_1341|CD196_1489|CD196_1670|CD196_1723|CD196_1868|CD196_2056|CD196_2554|CD196_2577|CD196_2602|CD196_2608|CD196_2623|CD196_2625|CD196_2628|CD196_2629|CD196_2631|CD196_2633|CD196_2635|CD196_2636|CD196_2637|CD196_2…	35|40|46|48|49|55|62|71|74|77|82|83|86|87|101|103|111|119|121|124|134|137|138|146|148|153|157|175|179|182|188|195|198|200|202|203|206|218|220|223|227|230|233|234|238|239|242|245|248|250|258|260|263|274|294|296|301|313|331|333|346|350|351|353|386|425|456|458|467|475|477|478|480|481|483|485|501|519|525|528|529|531|533|535|550|553|554|581|584|610|611|623|626|628|631|644|653|660|670|671|672|674|675|6…	|cwlD|cwp66|cwp84|slpA|COG1649 predicted glycoside hydrolase|Choline binding protein A|Cwp66 homolog/N-acetylmuramoyl-L-alanine amidase (EC 3.5.1.28)|L,D-transpeptidase catalytic domain protein|N-acetylmuramoyl-L-alanine amidase|N-acetylmuramoyl-L-alanine amidase (EC 3.5.1.28)|N-acetylmuramoyl-L-alanine amidase CwlD|N-acetylmuramoyl-L-alanine amidase family protein|S-layer precursor protein|S-lay…	|COG0860M|COG1376S|COG1649S|COG1680V|COG2247M|COG3212S|COG4870O|COG4886S|COG5279D|Beta-lactamase class C and other penicillin binding proteins|Cysteine protease|Leucine-rich repeat (LRR) protein|N-acetylmuramoyl-L-alanine amidase|Predicted membrane protein|Putative cell wall-binding domain|Uncharacterized protein conserved in bacteria|Uncharacterized protein involved in cytokinesis, contains TGc …	K01446|K01448|K01467|N-acetylmuramoyl-L-alanine amidase [EC:3.5.1.28]|beta-lactamase [EC:3.5.2.6]|00311 00312 02020	Cell Wall and Capsule|Phages, Prophages, Transposable elements, Plasmids|Regulation and Cell signaling|Virulence, Disease and Defense|Invasion and intracellular resistance|Transposable elements|Listeria_surface_proteins:_Internalin-like_proteins|Murein_Hydrolases|Tn552|Zinc_regulated_enzymes|Beta-lactamase (EC 3.5.2.6)|COG1649 predicted glycoside hydrolase|Germination-specific N-acetylmuramoyl-L-…	|	PF00112|PF00144|PF00188|PF01473|PF01520|PF01832|PF02638|PF03413|PF03734|PF04122|PF07523|PF07554|PF08239|PF12211|PF13670|Bacterial Ig-like domain (group 3)|Bacterial SH3 domain|Beta-lactamase|Cysteine-rich secretory protein family|Glycosyl hydrolase like GH101|L,D-transpeptidase catalytic domain|Low molecular weight S layer protein N terminal|Mannosyl-glycoprotein endo-beta-N-acetylglucosaminidase…	GO:0004040|GO:0006508|GO:0008234|GO:0008745|GO:0009253|GO:0016740|N-acetylmuramoyl-L-alanine amidase activity|amidase activity|cysteine-type peptidase activity|peptidoglycan catabolic process|proteolysis|transferase activity	A6P1K3|A6TQX7|A6TWE4|B4W3A7|B8FWI0|C6D6E9|D3E851|D3VQR3|D6Y2D9|D7GR29|D9PNQ2|E5YQ48|F0SVG3|F0SVJ0|F2JI93|F2JJY2|F3ZZ11|F4A0F5|M9LCY9|Q1D5K7|R6P017|R9KAS9|T0TMN8|UPI0001850961|UPI000185124C|UPI0001E89E2B|UPI0002893796|UPI00028A41AC|UPI0003031ED7|UPI00030BC092|UPI00031B13A3|UPI0003607A98|UPI00036D9B1E|W1SBM1|W4B2F5|W7L269|Beta-lactamase Tax=Paenibacillus|Cell surface protein Tax=Bacillus vireti LMG…	1	1	1	1	1	1	1	1	1	1	1
6	CD0204|CD0522|CD0537|CD0583|CD0584|CD0707|CD0748|CD0757|CD0811|CD0997|CD1015|CD1185|CD1419|CD1420|CD1421|CD1476|CD1515|CD1538|CD1616|CD1651|CD1840|CD1841|CD196_0218|CD196_0462|CD196_0477|CD196_0527|CD196_0651|CD196_0695|CD196_0704|CD196_0761|CD196_0870|CD196_0891|CD196_1045|CD196_1289|CD196_1290|CD196_1291|CD196_1387|CD196_1410|CD196_1539|CD196_1574|CD196_1760|CD196_1761|CD196_1997|CD196_2100|CD1…	37|38|42|43|44|45|47|48|49|61|64|75|76|84|96|100|115|118|128|131|132|139|146|151|162|163|173|174|176|194|204|205|216|220|235|241|242|250|253|281|283|284|292|299|308|313|314|316|317|318|319|326|327|331|340|343|350|353|365|381|383|391|392|393|404|405|408|409|436|446|450|453|457|461|469|493|498|502|506|510|514|515|533|537|543|544|556|557|567|572|577|581|602|603|606|607|613|615|619|623|628|631|632|63…	|Diguanylate cyclase/phosphodiesterase domain 2|EAL domain protein|EAL domain-containing protein|GGDEF domain|GGDEF domain protein|PAS/PAC sensor-containing diguanylate cyclase/phosphodiesterase|PAS:GGDEF|Sensory box/GGDEF family protein|chemosensory protein|diguanylate cyclase|diguanylate cyclase (GGDEF domain)|diguanylate cyclase (GGDEF domain) with PAS/PAC sensor|diguanylate cyclase and metal …	|COG0457R|COG0834ET|COG0840NT|COG2199T|COG2200T|COG2202T|COG3706T|COG5001T|ABC-type amino acid transport/signal transduction systems, periplasmic component/domain|FOG: EAL domain|FOG: GGDEF domain|FOG: PAS/PAC domain|FOG: TPR repeat|Methyl-accepting chemotaxis protein|Predicted signal transduction protein containing a membrane domain, an EAL and a GGDEF domain|Response regulator containing a CheY…	K00936|K02488|K03320|K03406|K11527|K13243|K13245|K13590|K13924|K14051|ammonium transporter, Amt family|c-di-GMP-specific phosphodiesterase [EC:3.1.4.52]|cyclic di-GMP phosphodiesterase Gmr [EC:3.1.4.52]|diguanylate cyclase|methyl-accepting chemotaxis protein|two-component system, cell cycle response regulator|two-component system, chemotaxis family, CheB/CheR fusion protein [EC:2.1.1.80 3.1.1.61]…	Clustering-based subsystems|Miscellaneous|Motility and Chemotaxis|Regulation and Cell signaling|Chemotaxis, response regulators|Social motility and nonflagellar swimming in bacteria|CBSS-323850.3.peg.3142|Control_of_Swarming_in_Vibrio_and_Shewanella_species|Oxygen_and_light_sensor_PpaA-PpsR|ZZ_gjo_need_homes|Adenylate/guanylate cyclase (EC 4.6.1.2)|Phytochrome, two-component sensor histidine kina…	|Regulation; Two-component system|(gi:15808709) tnpM - TnpM [Shigella flexneri (serotype 2a) YSH6000]|(gi:16767514) yjcC - putative diguanylate cyclase/phosphodiesterase [Salmonella enterica (serovar typhimurium) LT2]|(gi:33592925) bvgS - virulence sensor protein [Bordetella pertussis Tohama I]	PF00072|PF00497|PF00515|PF00563|PF00990|PF02743|PF07719|PF08447|PF08448|PF13176|PF13181|PF13188|PF13426|PF13474|PF13675|Bacterial extracellular solute-binding proteins, family 3|Cache domain|EAL domain|GGDEF domain|PAS domain|PAS fold|Response regulator receiver domain|SnoaL-like domain|Tetratricopeptide repeat|Type IV pili methyl-accepting chemotaxis transducer N-term	GO:0000156|GO:0000160|GO:0004871|GO:0005215|GO:0005515|GO:0006810|GO:0007165|phosphorelay response regulator activity|phosphorelay signal transduction system|protein binding|signal transducer activity|signal transduction|transport|transporter activity	A6TLU0|B0MC35|B0N7U5|B9Y300|C3XAA6|C8WPD0|C8WPD1|D4W3F1|D4W5W7|D6E841|D9Y9K0|E2SNH1|E2SNJ1|E3GGX2|E3GIV3|E3GIX8|E3GIX9|E3GIY0|E3GN97|E3GNZ5|E3GQJ0|E5Y1S4|E5Y5F6|E5YA64|E7GCH3|F3AL52|F6BK38|F7K747|F7KG03|G9R3B6|G9RSY2|H1PNQ9|H1PT52|H1PX14|H1PX16|H1PX17|H6LF85|K5ZHV5|N8VCG8|R5GRZ2|R5XN25|U5F4S9|UPI0002378461|UPI0002D66693|UPI00030EF726|UPI00031697D7|UPI000361E74A|UPI00036A6523|UPI0003724006|UPI0003…	1	1	1	1	1	1	1	1	1	1	1
7	CD0040|CD0167|CD0283|CD0402|CD0441|CD0516|CD0806|CD1186|CD1412|CD1437|CD1739|CD196_0041|CD196_0180|CD196_0299|CD196_0387|CD196_0398|CD196_0456|CD196_0756|CD196_1046|CD196_1282|CD196_1309|CD196_1661|CD196_1956|CD196_2138|CD196_2171|CD196_2224|CD196_2541|CD196_2574|CD196_2707|CD196_2718|CD196_2886|CD196_2996|CD196_3047|CD196_3058|CD196_3095|CD2092|CD2283|CD2328|CD2383|CD2700|CD2732|CD2863|CD2869|CD…	26|36|38|45|46|50|51|64|65|72|77|79|81|90|94|101|103|109|111|129|143|145|155|167|174|181|189|196|197|215|239|266|292|308|320|321|323|324|334|338|345|346|353|401|439|440|457|458|459|466|476|480|490|493|543|547|552|558|579|586|587|588|591|596|601|602|605|630|637|638|663|666|669|670|671|674|681|706|712|855|884|885|918|944|967|974|979|982	|prdR|rocR|AAA domain family protein|Arginine utilization regulatory protein RocR|CBS domain protein|NtrC family Transcriptional regulator, ATPase domain|PAS modulated sigma54 specific transcriptional regulator, Fis family|Probable sigma54-dependent transcriptional regulator|Propionate catabolism operon regulatory protein PrpR|Response regulator of zinc sigma-54-dependent two-component system|arg…	|COG0517R|COG1221KT|COG1508K|COG2204T|COG3829KT|COG3933K|DNA-directed RNA polymerase specialized sigma subunit, sigma54 homolog|FOG: CBS domain|Response regulator containing CheY-like receiver, AAA-type ATPase, and DNA-binding domains|Transcriptional antiterminator|Transcriptional regulator containing PAS, AAA-type ATPase, and DNA-binding domains|Transcriptional regulators containing an AAA-type …	K02481|K02688|K03721|K06714|K07712|K07713|K07714|arginine utilization regulatory protein|transcriptional regulator of aroF, aroG, tyrA and aromatic amino acid transport|transcriptional regulator, propionate catabolism operon regulatory protein|two-component system, NtrC family, nitrogen regulation response regulator GlnG|two-component system, NtrC family, response regulator|two-component system, …	Amino Acids and Derivatives|Membrane Transport|Virulence, Disease and Defense|Arginine; urea cycle, polyamines|Protein secretion system, Type VI|Resistance to antibiotics and toxic compounds|Arginine_and_Ornithine_Degradation|Type_VI_secretion_systems|Zinc_resistance|Arginine utilization regulatory protein RocR|Propionate catabolism operon regulatory protein PrpR|Response regulator of zinc sigma-…	|Adherence; Motility|Adherence; Twitching motility|Antiphagocytosis; Serum resistance|Secretion system; Type VI secretion system|(gi:15596294) fleQ - transcriptional regulator FleQ [Pseudomonas aeruginosa PAO1]|(gi:15596296) fleR - two-component response regulator [Pseudomonas aeruginosa PAO1]|(gi:15599743) pilR - two-component response regulator PilR [Pseudomonas aeruginosa PAO1]|(gi:15600676) a…	PF00072|PF00158|PF00359|PF00571|PF00874|PF00989|PF01978|PF02954|PF03610|PF04552|PF06506|PF08461|PF13188|PF13426|Bacterial regulatory protein, Fis family|CBS domain|PAS domain|PAS fold|PRD domain|PTS system fructose IIA component|Phosphoenolpyruvate-dependent sugar phosphotransferase system, EIIA 2|Propionate catabolism activator|Response regulator receiver domain|Ribonuclease R winged-helix domai…	GO:0000156|GO:0000160|GO:0003677|GO:0004871|GO:0005524|GO:0006355|GO:0007165|GO:0008134|GO:0009401|GO:0016021|GO:0030554|GO:0043565|ATP binding|DNA binding|adenyl nucleotide binding|integral component of membrane|phosphoenolpyruvate-dependent sugar phosphotransferase system|phosphorelay response regulator activity|phosphorelay signal transduction system|regulation of transcription, DNA-templated|…	A6P1C1|A6TX18|A8MEC5|A8MEE7|A8MFU8|B8FDA2|C2QA94|C6JK24|C6JM28|D5X8E6|D6BCW9|D9RXX5|F4LUJ0|F4LWW4|F6BJS8|G2TQX4|I8SSI1|I8U107|L0KBN2|O86183|R5DB94|R7RQD0|U1YBL4|UPI00035C8E23|UPI00037D16AF|V7I1N4|ATPase AAA Tax=Youngiibacter fragilis 232.1|Arginine utilization regulatory protein rocR Tax=Fusobacterium nucleatum subsp. animalis D11|Carbamoyl-phosphate synthase, large subunit Tax=Bacillus cereus R3…	1	1	1	1	1	1	1	1	1	1	1
8	CD0292|CD0370|CD0427|CD0509|CD0642|CD0907|CD0907A|CD1100|CD1126A|CD1360|CD1360A|CD1378|CD1379|CD1573|CD1755A|CD1901|CD196_0308|CD196_0582|CD196_1224|CD196_1225|CD196_1244|CD196_1247|CD196_1495|CD196_1675|CD196_1776|CD196_1887|CD196_2079|CD196_2149A|CD196_2956|CD196_2958|CD2002|CD2017|CD2041|CD2215|CD2291|CD2308|CD2950|CD3120|CD3139|CD3152A|CD3154|CD3330|CDR20291_0295|CDR20291_0564|CDR20291_1202|C…	43|44|45|46|47|49|50|53|54|55|58|62|63|64|65|66|67|70|71|72|73|74|75|77|78|81|84|86|87|90|92|93|98|105|106|108|110|113|114|115|117|118|119|120|121|122|123|132|133|134|135|138|139|141|144|151|154|163|169|172|181|182|186|187|191|235|258|262|266|268|274|282|306|325|347|352|364|403|404	|orf9|yobD|DNA-binding protein|Helix-turn-helix motif|LexA repressor|Phage DNA-binding protein|Repressor (CI-like) [Bacteriophage A118]|Transcriptional regulator|Transcriptional regulator, Cro/CI family|Transcriptional regulator, XRE family|XRE family transcriptional regulator|helix-turn-helix|helix-turn-helix domain protein|helix-turn-helix domain-containing protein|helix-turn-helix family prote…	|COG1396K|COG1476K|COG1974KT|COG2932K|Predicted transcriptional regulator|Predicted transcriptional regulators|SOS-response transcriptional repressors (RecA-mediated autopeptidases)	K01356|K07726|K07729|putative transcriptional regulator|repressor LexA [EC:3.4.21.88]|	Dormancy and Sporulation|Virulence, Disease and Defense|Resistance to antibiotics and toxic compounds|Bacillus_biofilm_matrix_protein_component_TasA_and_homologs|Cobalt-zinc-cadmium_resistance|Error-prone repair protein UmuD|RstR phage-related transcriptional repressor|SOS-response repressor and protease LexA (EC 3.4.21.88)|SinR, regulator of post-exponential-phase responses genes (competence and…	Toxin; Hemolysin/bacteriocin; Biofilm formation|(gi:29375148) cylR2 - transcriptional regulator, Cro/CI family [Enterococcus faecalis V583]	PF00717|PF01381|PF04014|PF04675|PF10047|PF12844|PF13560|Antidote-toxin recognition MazE|DNA ligase N terminus|Helix-turn-helix|Helix-turn-helix domain|Peptidase S24-like|Protein of unknown function (DUF2281)	GO:0003677|GO:0003910|GO:0006281|GO:0006310|GO:0043565|DNA binding|DNA ligase (ATP) activity|DNA recombination|DNA repair|sequence-specific DNA binding	A5IP73|A5ZPI5|B0KAT4|B0MBF1|B0N474|B1C8S5|B5Y8Q2|C2BD05|C2M038|C2W458|D1VSS9|D2NXL1|D4W1W7|D4W3G7|D9S116|F0RC56|F1ZW50|F2JJ41|F2JNV3|F3BAG7|F4XA28|F5SHI3|F7KL39|F7KWG0|F9VIR8|G2FXY0|G2MRQ1|G9QZ66|H1WTA6|H8L7W4|I9AT13|J8JT55|J8KYW9|K4Z841|K5ACP0|K8E6I6|Q5L2Q2|R2RB39|R5NN38|R9JRJ4|R9KS61|R9KSI0|R9MMZ2|S7HJD6|U2PYS4|UPI00035D4074|UPI00036027E8|UPI000362B168|UPI0003646D26|UPI0003664F40|UPI00036B7D8F|…	1	1	1	1	1	1	1	1	1	1	1
9	CD0041|CD0206|CD0207|CD0208|CD0813|CD196_0042|CD196_0220|CD196_0221|CD196_0222|CD196_0763|CD196_2124|CD196_2137|CD196_2170|CD196_2175|CD196_2332|CD196_2333|CD196_2334|CD196_2405|CD196_2406|CD196_2407|CD196_2802|CD196_2803|CD196_2804|CD196_2867|CD196_2878|CD196_2929|CD196_2931|CD2269|CD2282|CD2327|CD2332|CD2486|CD2487|CD2488|CD2566|CD2567|CD2568|CD3013|CD3014|CD3015|CD3075|CD3086|CD3132|CD3134|CDR…	99|100|102|105|106|125|140|144|148|149|150|151|152|153|154|162|175|187|220|315|351|366|368|371|420|433|631|638|639|641|656	|fruA|gatA|hrsA|mtlF|tagT|2-O-a-mannosyl-D-glycerate specific PTS transporten components IIABC|PTS system 2-O-a-mannosyl-D-glycerate specific transporter subunit IIABC|PTS system HrsA EIIA component / PTS system HrsA EIIB component / PTS system HrsA permease IIC component|PTS system galactitol-specific transporter subunit IIA|PTS system mannitol-specific transporter subunit IIA|PTS system nitroge…	|COG1299G|COG1445G|COG1762GT|COG4668G|Mannitol/fructose-specific phosphotransferase system, IIA domain|Phosphotransferase system fructose-specific component IIB|Phosphotransferase system mannitol/fructose-specific IIA domain (Ntr-type)|Phosphotransferase system, fructose-specific IIC component	K02768|K02769|K02770|K02773|K02798|K02806|K11200|K11202|K11203|PTS system, 2-O-A-mannosyl-D-glycerate-specific IIC component|PTS system, fructose-specific IIA component [EC:2.7.1.69]|PTS system, fructose-specific IIB component [EC:2.7.1.69]|PTS system, fructose-specific IIB-like component [EC:2.7.1.69]|PTS system, fructose-specific IIC component|PTS system, fructose-specific IIC-like component|PT…	Cell Wall and Capsule|Capsular and extracellular polysacchrides|Sialic_Acid_Metabolism|PTS system, mannitol-specific IIA component (EC 2.7.1.69)|PTS system, mannose-specific IIA component (EC 2.7.1.69)|PTS system, mannose-specific IIB component (EC 2.7.1.69)|PTS system, mannose-specific IIC component (EC 2.7.1.69)|PTS system, tagatose-specific IIBC component (EC 2.7.1.69)	|	PF00359|PF02302|PF02378|PTS system, Lactose/Cellobiose specific IIB subunit|Phosphoenolpyruvate-dependent sugar phosphotransferase system, EIIA 2|Phosphotransferase system, EIIC	GO:0008982|GO:0009401|GO:0016020|membrane|phosphoenolpyruvate-dependent sugar phosphotransferase system|protein-N(PI)-phosphohistidine-sugar phosphotransferase activity	A0AFM3|A0AG85|C3RMY3|D1AGR9|D4W805|E7G5L8|F7NGA2|F7NGA3|F7NGA4|G2JUK0|G2K405|I8SR16|M5DZ39|R5RFK9|R9IZB9|S0SMK7|S5KXC8|U6SUQ9|UPI00035DAEEC|UPI000367CC62|W1SS23|W4ALV8|W7D6X6|Fructose-specific IIB PTS system component Tax=Listeria|PTS mannose transporter subunit IIAB Tax=Listeriaceae|PTS system 2-O-a-mannosyl-D-glycerate specific transporter subunit IIABC Tax=Bacillus vireti LMG 21834|PTS system …	1	1	1	1	1	1	1	1	1	1	1
10	CD0169|CD0434|CD0630|CD0985|CD1418|CD1506|CD1541|CD196_0182|CD196_0571|CD196_0858|CD196_1288|CD196_1377|CD196_1413|CD196_1972|CD196_2723|CD196_2735|CD196_3020|CD196_3159|CD196_3404|CD2003|CD2038|CD2108|CD2874|CD2886|CD3207|CD3361|CDR20291_0169|CDR20291_0553|CDR20291_0838|CDR20291_1265|CDR20291_1354|CDR20291_1390|CDR20291_1779|CDR20291_2015|CDR20291_2770|CDR20291_2782|CDR20291_3066|CDR20291_3205|C…	24|42|49|70|75|80|92|98|99|103|127|128|145|150|158|167|170|176|198|204|206|216|221|234|235|239|246|263|283|299|306|310|322|329|331|334|336|338|356|423|433|440|441|446|448|449|450|451|452|453|454|455|456|457|458|459|460|462|463|464|465|466|467|470	|effD|MATE efflux family protein|Multi antimicrobial extrusion protein (Na(+)/drug antiporter), MATE family of MDR efflux pumps|Multidrug and toxin extrusion (MATE) family efflux pump YdhE/NorM, homolog|Na+ driven multidrug efflux protein|Na+ driven multidrug efflux pump|Na+-driven multidrug efflux pump|Probable cation efflux pump, multidrug resistance protein (FS)|drug/sodium antiporter|drug/sod…	|COG0534V|Na+-driven multidrug efflux pump	K03327|multidrug resistance protein, MATE family|	|Putative sugar transporter	|	PF01554|MatE	GO:0006855|GO:0015238|GO:0015297|GO:0016020|GO:0055085|antiporter activity|drug transmembrane transport|drug transmembrane transporter activity|membrane|transmembrane transport	A6TVU2|A6TX03|B0MFX1|D4W231|D4W3G5|D4W6Y9|D4W8A9|D4W8C3|E2SJX2|F3ZY36|F8EXE4|J5W784|R6KSE9|R7HAW1|R7RMC9|R9M8Q5|S0JET9|S1P527|U7VB23|UPI00016C0880|UPI00016C0CA1|UPI00036EE87E|V1D8L1|W4CQQ4|MATE efflux family protein Tax=Alkaliphilus metalliredigens (strain QYMF)|MATE efflux family protein Tax=Anaerostipes|MATE efflux family protein Tax=Erysipelotrichaceae bacterium 3_1_53|MATE efflux family prote…	1	1	1	1	1	1	1	1	1	1	1
11	CD0031|CD0276|CD0428|CD0454|CD0599|CD1126|CD1293|CD1850|CD1883|CD1926|CD196_0032|CD196_0293|CD196_0409|CD196_0980|CD196_1155|CD196_1888|CD196_2263|CD196_2506|CD196_2682|CD196_2928|CD196_3008|CD196_3027|CD196_3150|CD2018|CD2419|CD2665|CD2838|CD3131|CD3194|CD3214|CD3352|CDR20291_0020|CDR20291_0280|CDR20291_0395|CDR20291_0958|CDR20291_1133|CDR20291_1931|CDR20291_2310|CDR20291_2553|CDR20291_2729|CDR2…	25|40|44|46|50|51|52|79|106|121|126|130|132|137|138|148|150|152|155|159|160|163|165|178|189|195|214|232|233|243|246|262|272|274|278|281|283|284|286|288|289|294|295|296|298|303|306|312|323|326|348|349|383	|AraC family transcription regulator|AraC family transcriptional regulator|AraC-family transcriptional regulator|Helix-turn-helix, AraC type:Response regulator receiver|Transcriptional regulator of rhamnose utilization, AraC family|Transcriptional regulator, AraC family|araC-like ligand binding domain protein|bacterial regulatory helix-turn-helix s, AraC family protein|cupin domain protein|gyrI-l…	|COG2207K|COG3708S|COG4753T|COG4936TK|AraC-type DNA-binding domain-containing proteins|Predicted sensor domain|Response regulator containing CheY-like receiver domain and AraC-type DNA-binding domain|Uncharacterized protein conserved in bacteria	K01198|K01649|K02099|K02854|K02855|K07506|K07720|K13652|K13653|2-isopropylmalate synthase [EC:2.3.3.13]|AraC family transcriptional regulator|AraC family transcriptional regulator, L-rhamnose operon regulatory protein RhaS|AraC family transcriptional regulator, L-rhamnose operon transcriptional activator RhaR|AraC family transcriptional regulator, arabinose operon regulatory protein|two-component…	Carbohydrates|Di- and oligosaccharides|Monosaccharides|Fructooligosaccharides(FOS)_and_Raffinose_Utilization|L-rhamnose_utilization|Sugar_utilization_in_Thermotogales|2-isopropylmalate synthase (EC 2.3.3.13)|Beta-xylosidase (EC 3.2.1.37)|L-rhamnose operon transcriptional activator RhaR|MSM (multiple sugar metabolism) operon regulatory protein|Propanediol utilization transcriptional activator|Regu…	|Adherence|Adherence; Twitching motility|Antiphagocytosis; Serum resistance|Secretion system; Type III secretion system|(gi:15595613) chpD - probable transcriptional regulator [Pseudomonas aeruginosa PAO1]|(gi:15596910) exsA - transcriptional regulator ExsA [Pseudomonas aeruginosa PAO1]|(gi:15600454) algR - alginate biosynthesis regulatory protein AlgR [Pseudomonas aeruginosa PAO1]|(gi:15808718) …	PF00072|PF02311|PF06445|PF07883|PF10114|PF12833|PF13673|Acetyltransferase (GNAT) domain|AraC-like ligand binding domain|Cupin domain|GyrI-like small molecule binding domain|Helix-turn-helix domain|Response regulator receiver domain|Sensory domain found in PocR	GO:0000156|GO:0000160|GO:0003700|GO:0006355|GO:0008080|GO:0043565|N-acetyltransferase activity|phosphorelay response regulator activity|phosphorelay signal transduction system|regulation of transcription, DNA-templated|sequence-specific DNA binding|sequence-specific DNA binding transcription factor activity	B0MJ04|B5V205|B8FSY0|C0FSH2|D4W2Y4|E0RKW3|E1M688|E3GGA5|E3GKE2|F2JH77|F7K3T1|G5GI44|G7WDD6|G7WG86|G9RT84|H5Y3X5|H6LKS6|I8RIW1|N2B3M2|R2QK84|R5C0F5|R6NQT9|U1I6F0|UPI00030C934B|UPI00037EDE8E|UPI0003B32A41|W4CGS6|AraC family transcriptional regulator Tax=[Streptococcus] pleomorphus|AraC protein arabinose-binding/dimerization Tax=Pelosinus fermentans|DNA-binding domain-containing protein, AraC-type T…	1	1	1	1	1	1	1	1	1	1	1
12	CD0166|CD0305|CD0528|CD0779|CD0849|CD1086|CD1398|CD196_0179|CD196_0321|CD196_0467|CD196_0727|CD196_0798|CD196_0967|CD196_1267|CD196_1803|CD196_2036|CD196_2265|CD196_2538|CD196_2680|CD196_2890|CD196_2904|CD196_2905|CD196_3035|CD2173|CD2421|CD2697|CD2836|CD3099|CD3112|CD3113|CD3221|CDR20291_0166|CDR20291_0308|CDR20291_0453|CDR20291_0708|CDR20291_0779|CDR20291_0945|CDR20291_1244|CDR20291_1848|CDR202…	54|60|63|70|91|93|110|113|126|136|141|142|157|169|170|238|244|269|274|281|360|368|372|373|378|381|387|389|390|391|392|394|395|396|406|436|444|455|459|461	|abgB1|abgB2|Catalyzes the cleavage of p-aminobenzoyl-glutamate to p-aminobenzoate and glutamate, subunit A|Catalyzes the cleavage of p-aminobenzoyl-glutamate to p-aminobenzoate and glutamate, subunit B|N-acetyl-L,L-diaminopimelate deacetylase (EC 3.5.1.47)|N-acetyldiaminopimelate deacetylase|N-acyl-L-amino acid amidohydrolase|N-acyl-L-amino acid amidohydrolase (EC 3.5.1.14)|amiB domain protein|a…	|COG1473R|Metal-dependent amidase/aminoacylase/carboxypeptidase	K01436|K01451|K01463|K01567|K05823|K12941|K14665|N-acetyldiaminopimelate deacetylase [EC:3.5.1.47]|aminoacylase [EC:3.5.1.14]|aminobenzoyl-glutamate utilization protein B|hippurate hydrolase [EC:3.5.1.32]|00300|00330|00360	Amino Acids and Derivatives|Cofactors, Vitamins, Prosthetic Groups, Pigments|Virulence, Disease and Defense|Folate and pterines|Lysine, threonine, methionine, and cysteine|Resistance to antibiotics and toxic compounds|Lysine_Biosynthesis_DAP_Pathway|Methicillin_resistance_in_Staphylococci|p-Aminobenzoyl-Glutamate_Utilization|Catalyzes the cleavage of p-aminobenzoyl-glutamate to p-aminobenzoate an…	|	PF01546|PF07687|Peptidase dimerisation domain|Peptidase family M20/M25/M40	GO:0008152|GO:0016787|hydrolase activity|metabolic process	A6TNN1|A6TW42|C3W9N6|C6JLU1|D0GM27|D3L5Z4|D4W6S4|D4W8R5|D5EHI0|F0S6A0|F4LQS4|G7WA06|H1PPN6|H1PPX3|I0A0F3|I4BWH7|K6DES3|R5BTR9|R5DH09|R6LH02|R9LWK6|U2FI30|Amidohydrolase (Fragment) Tax=Anaerobaculum hydrogeniformans ATCC BAA-1850|Amidohydrolase Tax=Alkaliphilus metalliredigens (strain QYMF)|Amidohydrolase Tax=Aminobacterium colombiense (strain DSM 12261 / ALA-1)|Amidohydrolase Tax=Anaerobaculum mo…	1	1	1	1	1	1	1	1	1	1	1
13	CD0616|CD0693|CD1016|CD1422|CD1516|CD1605|CD1787|CD196_0556|CD196_0637|CD196_0892|CD196_1292|CD196_1388|CD196_1528|CD196_1707|CD196_1880|CD196_2403|CD196_3000|CD196_3375|CD196_3430|CD2040|CD2564|CD3190|CD3583|CD3615|CDR20291_0539|CDR20291_0619|CDR20291_0872|CDR20291_1269|CDR20291_1365|CDR20291_1503|CDR20291_1682|CDR20291_1923|CDR20291_2450|CDR20291_3046|CDR20291_3421|CDR20291_3476|H476_0722|H476_…	42|44|58|62|71|92|106|108|122|124|126|129|135|137|141|142|150|151|152|163|172|202|238|253|254|261|264|269|270|271|272|273|274|276|277|278|285|387|396	|adhR|mta|Cu(I)-responsive transcriptional regulator|HTH-type transcriptional activator mta|HTH-type transcriptional regulator AdhR|MerR family transcriptional activator|MerR family transcriptional regulator|MerR-family transcriptional activator|MerR-family transcriptional regulator|Mta|Multidrug-efflux transporter 2 regulator|Transcriptional activator tipA|Transcriptional regulator, MerR family|…	|COG0789K|COG4978KT|Predicted transcriptional regulators|Transcriptional regulator, effector-binding domain/component	K00599|K08365|K13638|MerR family transcriptional regulator, Zn(II)-responsive regulator of zntA|MerR family transcriptional regulator, mercuric resistance operon regulatory protein|00340 00350 00624	Virulence, Disease and Defense|Resistance to antibiotics and toxic compounds|Cobalt-zinc-cadmium_resistance|Transcriptional regulator, MerR family	|(gi:16764740) orf242 - putative regulatory proteins, merR family [Salmonella enterica (serovar typhimurium) LT2]|(gi:16767516) soxR - redox-sensing transcriptional activator SoxR, contains iron-sulfur center for redox-sensing (MerR family) [Salmonella enterica (serovar typhimurium) LT2]	PF00376|PF06445|PF07739|PF13411|PF13847|GyrI-like small molecule binding domain|MerR HTH family regulatory protein|MerR family regulatory protein|Methyltransferase domain|TipAS antibiotic-recognition domain	GO:0003677|GO:0006355|DNA binding|regulation of transcription, DNA-templated	A1HU14|D4W232|D4W3G6|F0SUR9|F2JI06|F4LXG2|G7WBD2|H3K706|H3SAG5|H6LBS6|H6LCV8|J7TGK9|M5PB77|N0B410|R7HA64|R8PI85|UPI00036182C7|UPI00037284C7|UPI0003790E1A|UPI00037919DF|Antibiotic resistance transcriptional regulator, MerR family Tax=Syntrophobotulus glycolicus (strain DSM 8271 / FlGlyR)|HTH-type transcriptional regulator Tax=Bacillus sonorensis L12|MerR family transcriptional regulator Tax=Bacill…	1	1	1	1	1	1	1	1	1	1	1
14	CD0355|CD0437|CD0904|CD1091|CD1222|CD1333|CD1418A|CD1902|CD1932|CD196_1082|CD196_1196|CD196_1438|CD196_1812|CD196_1930|CD196_2960|CD196_3429|CD1991|CD2066|CD2218|CD2225|CD2519|CD3156|CD3326|CDR20291_1060|CDR20291_1174|CDR20291_1415|CDR20291_1855|CDR20291_1973|CDR20291_3007|CDR20291_3475|H476_1632|H476_1986|H476_2608|H476_2622|H477_0940|H477_0941|H477_3274|H477_3901|H477_3902|H477_3903|H477_4270|H…	33|35|37|41|44|47|48|50|51|54|55|58|60|61|67|68|70|71|73|80|87|88|91|97|105|114|117|118|140|146|158|164|172|176|186|190|191|196|202|214|219|242|249|266|269|279|293|302|303|304|308|309|311|348|370|371|372|375|376|379|380|388|392|393|394|396|397|405|424|481	|int|int-Tn|xerD1|xerD2|Integrase|Mobile element protein|Phage integrase|Probable integrase/recombinase|Tyrosine recombinase XerC|Tyrosine recombinase XerD|integrase|integrase (partial)|phage integrase|phage integrase family prophage LambdaCh01|phage integrase family protein|phage integrase family site-specific recombinase domain protein|phage integrase site specific recombinase|phage integrase, …	|COG0582L|COG4974L|Integrase|Site-specific recombinase XerD	K03733|K04763|K14059|integrase|integrase/recombinase XerC|integrase/recombinase XerD|	Clustering-based subsystems|Phages, Prophages, Transposable elements, Plasmids|Protein Metabolism|Hypothetical in Lysine biosynthetic cluster|Pathogenicity islands|Protein degradation|CBSS-323850.3.peg.3269|Proteasome_bacterial|Staphylococcal_pathogenicity_islands_SaPI|Integrase|Integrase, superantigen-encoding pathogenicity islands SaPI|Phage integrase|Site-specific tyrosine recombinase|Tyrosine…	|Adherence; Invasion|(gi:14594860) int - integrase of Shigella flexneri bacteriophage X [Escherichia coli 536]|(gi:15804200) intL - putative integrase for prophage 933L and the LEE pathogenicity island [Escherichia coli O157:H7 EDL933]|(gi:15808708) intI1 - Tn21 integrase IntI1 [Shigella flexneri (serotype 2a) YSH6000]|(gi:26251199) fimB - Type 1 fimbriae Regulatory protein fimB [Escherichia coli…	PF00589|PF02899|PF02920|PF13495|DNA binding domain of tn916 integrase|Phage integrase family|Phage integrase, N-terminal SAM-like domain	GO:0003677|GO:0006310|GO:0008907|GO:0015074|DNA binding|DNA integration|DNA recombination|integrase activity	A6TR69|A8MFC8|B0TI08|C3RQH7|D5X7E5|F2JQ46|F9UPV8|K0G1R2|K8EIE0|L5MW13|Q3AB72|Q3ABG2|Q67ND7|Q70C66|R7R4U3|R9ND54|T0D829|UPI000301EC42|UPI00036976EC|UPI000377BBB4|W2EFE0|Integrase Tax=Brevibacillus agri BAB-2500|Integrase Tax=Lactobacillus plantarum (strain ATCC BAA-793 / NCIMB 8826 / WCFS1)|Integrase family protein Tax=Alkaliphilus oremlandii (strain OhILAs)|Integrase family protein Tax=Bacillus t…	1	1	1	1	1	1	1	1	1	1	1
15	CD0607a|CD0817|CD1312|CD1500|CD1572|CD1661|CD1719|CD1821|CD196_0390|CD196_0419|CD196_0516|CD196_0530|CD196_0546|CD196_0716|CD196_0829|CD196_0845|CD196_0981|CD196_1494|CD196_1863|CD196_2454|CD196_2669|CD196_2786|CD196_2902|CD196_3432|CD2302|CD2553a|CDR20291_0377|CDR20291_0405|CDR20291_0500|CDR20291_0530|CDR20291_0697|CDR20291_0809|CDR20291_0826|CDR20291_0959|CDR20291_1469|CDR20291_1906|CDR20291_25…	36|39|44|56|64|67|84|90|97|124|162|166|167|211|217|251|274|275|307|310|313|340|356|361|362|369|372|376|387	|tlpB|tlpB'|Mobile element protein|Transposase|probable transposase|putative transposase family protein|putative transposase-like protein B|transposase, IS605 OrfB family|transposase-like protein B|transposase-like protein b	|COG0675L|Transposase and inactivated derivatives	K07496|putative transposase|	|	|	PF01385|PF07282|PF12323|Helix-turn-helix domain|Probable transposase|Putative transposase DNA-binding domain	|	A8ZRI7|F5L6M3|R9R9F8|W5W588|IS605 OrfB family transposase Tax=Fusobacterium|IS605 OrfB family transposase Tax=Fusobacterium nucleatum|Transposase, IS605 OrfB family Tax=Caldalkalibacillus thermarum TA2.A1|Transposase, putative Tax=Deinococcus geothermalis (strain DSM 11300)	1	1	1	1	1	1	1	1	1	0	1
16	CD0337|CD0460|CD0483|CD1467|CD1948|CD1954|CD1962|CD196_0356|CD196_0415|CD196_0439|CD196_0883|CD196_1339|CD196_1828|CD196_1834|CD196_1842|CD196_2373|CD196_3376|CD2533|CD3584|CDR20291_0342|CDR20291_0401|CDR20291_0425|CDR20291_0863|CDR20291_1316|CDR20291_1871|CDR20291_1877|CDR20291_1885|CDR20291_2420|CDR20291_3422|H476_1768|H476_2334|H476_2526|H476_2670|H476_2718|H476_2781|H476_2851|H476_3310|H476_3…	54|56|86|87|120|121|138|139|165|173|180|205|211|223|230|236|239|263|283|291|298|306|314|319|320|329|335|341|345|349|352|433|504|536|591|736|776|777|795|805|820|821|822|825|835|843|844|848|850|851|853|854|855|856|857|858|861|862|864|869|886	|ABC transporter ATP-binding protein|ABC transporter permease|ABC transporter permease protein|ABC transporter, permease protein|ftsX-like permease family protein|lipoprotein release ABC transporter permease|macB-like periplasmic core domain protein|putative ABC transporter, permease protein	|COG0577V|ABC-type antimicrobial peptide transport system, permease component	K09808|lipoprotein-releasing system permease protein|02010	Clustering-based subsystems|Bacterial_Cell_Division|Cell division protein FtsX	|	PF02687|PF12704|FtsX-like permease family|MacB-like periplasmic core domain	GO:0016020|membrane	D9TN84|D9TS65|D9TS68|F7K2Y7|F7K3N6|F7KAL3|R8VZE5|R9IMK9|R9MP58|UPI00036A0000|UPI00036D13C8|UPI0003796D1B|W4QS66|ABC transporter ATP-binding protein Tax=Bacillus akibai JCM 9157|ABC transporter permease Tax=Lachnospiraceae bacterium 3_1_57FAA_CT1|Uncharacterized protein Tax=Butyricicoccus pullicaecorum 1.2|Uncharacterized protein Tax=Dorea sp. 5-2|Uncharacterized protein Tax=Lachnospiraceae bacter…	1	1	1	1	1	1	1	1	1	1	1
17	CD0134|CD0205|CD0762|CD196_0146|CD196_0219|CD196_0709|CD196_2126|CD196_2176|CD196_2260|CD196_2335|CD196_2394|CD196_2404|CD196_2805|CD196_2875|CD196_2898|CD196_2930|CD196_3223|CD196_3446|CD2271|CD2333|CD2416|CD2489|CD2556|CD2565|CD3016|CD3083|CD3107|CD3133|CD3447|CD3631|CDR20291_0133|CDR20291_0206|CDR20291_0690|CDR20291_2169|CDR20291_2222|CDR20291_2307|CDR20291_2382|CDR20291_2441|CDR20291_2451|CDR…	49|74|84|86|94|124|133|169|253|417|514|545|592|629|633|634|635|637|639|642|654|656|657|661|664|676|679|693|694|695|709|712	|mtlR|HTH domain protein|Mannitol operon activator, BglG family / PTS system, mannitol-specific IIB component (EC 2.7.1.69)|PRD domain protein|PRD/PTS system IIA 2 domain protein|PTS system IIA 2 domain protein|PTS system, mannitol-specific IIA component (EC 2.7.1.69)|Sorbitol operon transcription regulator|Transcription antiterminator, BglG family|Transcriptional antiterminator of lichenan opero…	|COG0481M|COG1762GT|COG3711K|Membrane GTPase LepA|Phosphotransferase system mannitol/fructose-specific IIA domain (Ntr-type)|Transcriptional antiterminator	K02538|K02821|K03483|K03491|PTS system, ascorbate-specific IIA component [EC:2.7.1.69]|activator of the mannose operon, transcriptional antiterminator|lichenan operon transcriptional antiterminator|mannitol operon transcriptional antiterminator|00053 02060	|Activator of the mannose operon (transcriptional antiterminator), BglG family|Mannitol operon activator, BglG family|Predicted galactitol operon regulator (Transcriptional antiterminator), BglG family|Transcriptional antiterminator of lichenan operon, BglG family	Regulation|(gi:4894335) atxA - trans-acting positive regulator, atxA [Bacillus anthracis Sterne]	PF00359|PF00874|PF02302|PF05043|PF08279|PF08280|HTH domain|M protein trans-acting positive regulator (MGA) HTH domain|Mga helix-turn-helix domain|PRD domain|PTS system, Lactose/Cellobiose specific IIB subunit|Phosphoenolpyruvate-dependent sugar phosphotransferase system, EIIA 2	GO:0006355|GO:0008982|GO:0009401|phosphoenolpyruvate-dependent sugar phosphotransferase system|protein-N(PI)-phosphohistidine-sugar phosphotransferase activity|regulation of transcription, DNA-templated	A6TVY0|A8U731|B0N6K6|B9Y7U3|F4BPN5|F7NGA1|H0UHW0|I0UAY4|I8RLB4|M5P6V1|S0SNM2|S5KIQ1|UPI000367CBCA|UPI0003709D2A|V7I0Y4|W6ANA1|W7C023|LicABCH operon regulator Tax=Carnobacterium sp. (strain 17-4)|M trans-acting positive regulator Tax=Pelosinus fermentans|PRD domain protein Tax=Brevibacillus laterosporus|PRD domain protein Tax=Erysipelotrichaceae|PRD/PTS system IIA 2 domain-containing regulatory pr…	1	1	1	1	1	1	1	1	1	1	1
18	CD0140|CD0291|CD0303|CD0524|CD1046|CD196_0152|CD196_0307|CD196_0319|CD196_0464|CD196_0923|CD196_1852|CD196_1948|CD196_2336|CD196_2665|CD196_2893|CD196_2993|CD196_3312|CD1972|CD2084|CD2490|CD2822|CD3102|CD3183|CD3521|CDR20291_0139|CDR20291_0294|CDR20291_0306|CDR20291_0450|CDR20291_0902|CDR20291_1895|CDR20291_1991|CDR20291_2383|CDR20291_2712|CDR20291_2940|CDR20291_3039|CDR20291_3358|H476_0680|H476_…	23|28|37|69|95|101|132|150|184|215|218|232|273|293|331|336|339|350|368|370|371|390|393|395|408|420|435|447|448|453|456|467	|argE|pepT|Acetylornithine deacetylase (EC 3.5.1.16)|Acetylornithine deacetylase/Succinyl-diaminopimelate desuccinylase and related deacylases|Carboxypeptidase G2 precursor (EC 3.4.17.11)|M42 glutamyl aminopeptidase family protein|Peptidase T (EC 3.4.11.4)|Tripeptide aminopeptidase (EC 3.4.11.4)|Xaa-His dipeptidase (EC 3.4.13.3)|acetylornithine deacetylase|carboxypeptidase G2|dipeptidase PepV|dip…	|COG0624E|COG2195E|Acetylornithine deacetylase/Succinyl-diaminopimelate desuccinylase and related deacylases|Di- and tripeptidases	K01258|K01269|K01270|K01295|K01438|K01439|acetylornithine deacetylase [EC:3.5.1.16]|aminoacylhistidine dipeptidase [EC:3.4.13.3]|aminopeptidase [EC:3.4.11.-]|glutamate carboxypeptidase [EC:3.4.17.11]|succinyl-diaminopimelate desuccinylase [EC:3.5.1.18]|tripeptide aminopeptidase [EC:3.4.11.4]|00300|00330|00330 00340 00410 00480	Amino Acids and Derivatives|Lysine, threonine, methionine, and cysteine|Lysine_Biosynthesis_DAP_Pathway|Glutamate carboxypeptidase (EC 3.4.17.11)|N-succinyl-L,L-diaminopimelate desuccinylase (EC 3.5.1.18)	|	PF01546|PF07687|Peptidase dimerisation domain|Peptidase family M20/M25/M40	GO:0008152|GO:0016787|hydrolase activity|metabolic process	A6TJL9|B0P6M0|C6JKU9|D1ARH3|D9RYS0|E3H721|F4LS29|F7NGA0|H1PW13|I1DIC6|R3W0N2|R7JDC9|R7RQ79|R9NES5|UPI0003649CEC|UPI00036554A6|Acetylornithine deacetylase or succinyl-diaminopimelate desuccinylase Tax=Sebaldella termitidis (strain ATCC 33386 / NCTC 11300)|Acetylornithine deacetylase/Succinyl-diaminopimelate desuccinylase and related deacylases Tax=Thermobrachium celere DSM 8682|Dipeptidase Tax=Tep…	1	1	1	1	1	1	1	1	1	1	1
19	CD0440A|CD0471|CD0547|CD0658|CD0670|CD0978|CD0979|CD1239|CD1810|CD196_0427|CD196_0487|CD196_0598|CD196_0611|CD196_1730|CD196_1929|CD196_2146|CD196_2147|CD196_2229A|CD196_2232|CD2065|CD2290|CD2303|CD2304|CD2390|CD2517|CDR20291_0413|CDR20291_0472|CDR20291_0580|CDR20291_0593|CDR20291_1705|CDR20291_1972|CDR20291_2189|CDR20291_2190|CDR20291_2277|CDR20291_2280|H476_2341|H477_3617|VBICloDif155290_0450|V…	28|31|37|41|43|44|45|47|48|53|55|58|60|63|66|82|83|84|93|111|113|117|119|121|122|123|124|125|126|127|128|129	|blaI|cdu1|u1|Beta-lactamase repressor BlaI|Transcriptional regulator, MecI family|beta-lactamase repressor|penicillin-binding protein repressor|penicillinase repressor|penicillinase repressor family protein|phage regulatory protein|putative beta-lactamase repressor|putative penicillin-binding protein repressor|putative phage regulatory protein|putative regulatory protein|putative repressor ()|pu…	|COG3682K|Predicted transcriptional regulator	K07737|putative transcriptional regulator|	|Transcriptional regulator, MecI family|Transcriptional repressor, BlaI/MecI family	|	PF03965|Penicillinase repressor	GO:0003677|GO:0045892|DNA binding|negative regulation of transcription, DNA-templated	B8FXI1|E6FTE6|F2JH19|F2JLR6|H7F8B5|R6T6D5|R7L2R3|UPI0003072A76|UPI00035C7D67|W4ASS3|W7BEJ6|CopY family transcriptional regulator Tax=Listeria fleischmannii|CopY family transcriptional regulator Tax=Listeriaceae|Penicillin-binding protein repressor Tax=Paenibacillus sp. FSL R7-269|Transcriptional regulator, BlaI/MecI/CopY family Tax=Enterococcus|Transcriptional repressor CopY family Tax=Ruminococc…	1	1	1	1	1	1	1	1	1	1	1
20	CD0313|CD0591|CD1592|CD1637|CD1659|CD1824|CD196_0331|CD196_0533|CD196_1515|CD196_1560|CD196_1582|CD196_1743|CD196_1979|CD196_2348|CD196_2677|CD2115|CD2503|CD2833|CD3373|CD3377|CDR20291_0318|CDR20291_0516|CDR20291_1490|CDR20291_1535|CDR20291_1557|CDR20291_1718|CDR20291_2022|CDR20291_2395|CDR20291_2724|H476_0167|H476_0720|H476_1214|H476_1417|H476_1461|H476_2642|H477_1429|H477_1430|H477_1508|H477_15…	41|49|50|55|68|70|108|111|114|125|144|152|162|164|166|173|206|240|252|254|285|288|298|307|314|321|323|335|344|345|348|362|371|386|399|430|453|492|515|661|685|686|699|751|785|786|789|795|821|833|872|879|885|887|919|921|924|925|927	|cadA|kdpB|mgtA|mgtB|Cadmium-transporting ATPase (EC 3.6.3.3)|Calcium-transporting ATPase (EC 3.6.3.8)|Cation-transporting ATPase|Cu+ P-type ATPase|E1-E2 family cation-transporting ATPase domain protein|HAD ATPase, P-type, IC family protein|K+-transporting ATPase, B subunit|Lead, cadmium, zinc and mercury transporting ATPase (EC 3.6.3.3) (EC 3.6.3.5); Copper-translocating P-type ATPase (EC 3.6.3.…	|COG0474P|COG2216P|COG2217P|Cation transport ATPase|High-affinity K+ transport system, ATPase chain B	K01529|K01531|K01533|K01534|K01537|K01547|K01552|Ca2+-transporting ATPase [EC:3.6.3.8]|Cd2+/Zn2+-exporting ATPase [EC:3.6.3.3 3.6.3.5]|Cu2+-exporting ATPase [EC:3.6.3.4]|K+-transporting ATPase ATPase B chain [EC:3.6.3.12]|Mg2+-importing ATPase [EC:3.6.3.2]|02020	RNA Metabolism|Virulence, Disease and Defense|RNA processing and modification|Resistance to antibiotics and toxic compounds|Cobalt-zinc-cadmium_resistance|Copper_homeostasis|rRNA_modification_Bacteria|23S rRNA (guanosine-2'-O-) -methyltransferase rlmB (EC 2.1.1.-)|Cadmium-transporting ATPase (EC 3.6.3.3)|Copper-translocating P-type ATPase (EC 3.6.3.4)|Potassium-transporting ATPase B chain (EC 3.6…	Magnesium uptake|(gi:16767047) mgtB - Mg<up>2+</up> transport protein [Salmonella enterica (serovar typhimurium) LT2]	PF00122|PF00403|PF00689|PF00690|PF00702|PF13246|Cation transporter/ATPase, N-terminus|Cation transporting ATPase, C-terminus|E1-E2 ATPase|Heavy-metal-associated domain|Putative hydrolase of sodium-potassium ATPase alpha subunit|haloacid dehalogenase-like hydrolase	GO:0000166|GO:0030001|GO:0046872|metal ion binding|metal ion transport|nucleotide binding	A8MEF3|A8MGR9|C0CIC5|E3GJL9|E3GJV9|F2JGH6|F3BAP8|F4XB59|H6LEW1|K4KU73|N0B687|Q24ZC4|R5NIQ2|R5RHX0|R6GJ17|R8W4M8|T0TGT1|U2EQI9|UPI0002EB2E34|UPI000368F0D4|W4B7K4|W7CQ81|ATPase P-type (Transporting) HAD superfamily subfamily IC/heavy metal translocating P-type ATPase Tax=Eubacterium sp. CAG:603|ATPase, E1-E2 type:Copper ion-binding:Copper-translocating P-type ATPase:Heavy metal-(Cd/Co/Hg/Pb/Zn)-tra…	1	1	1	1	1	1	1	1	1	1	1
21	CD0183|CD0372|CD0504|CD0961|CD1135|CD1304|CD1368|CD196_0196|CD196_0993|CD196_1167|CD196_1234|CD196_1476|CD196_2245|CD196_2609|CD196_2796|CD196_3420|CD2402|CD2768|CD2903|CD3007|CD3336|CD3380|CDR20291_0184|CDR20291_0971|CDR20291_1145|CDR20291_1212|CDR20291_1451|CDR20291_2292|CDR20291_2656|CDR20291_2843|CDR20291_3466|H476_0095|H476_0678|H476_1166|H476_1223|H476_1669|H476_1758|H476_2939|H477_0219|H47…	34|45|47|49|51|54|62|66|95|109|111|115|117|123|131|140|150|158|179|207|234|235|249|259|271|282|283|285|289|329|332|333|334|335|337|340|385|390|395|396|416|424|426|427|431|452|472|505|509|510|558|563|606|607|625|630|654|656|689|744|752|1066	|acd|entD|orf14|Cell surface protein|ErfK/YbiS/YcfS/YnhG family protein|N-acetylmuramoyl-L-alanine amidase|N-acetylmuramoyl-L-alanine amidase (EC 3.5.1.28)|N-acetylmuramoyl-L-alanine amidase family protein|Phage-like element PBSX protein xkdQ|SH3 domain protein|SH3 domain-containing protein|acd domain protein|bacterial SH3 domain protein|cell wall hydrolase|cell-wall hydrolase|enterotoxin|hypothe…	|COG0741M|COG0791M|COG3051C|COG3103T|COG4193G|Beta- N-acetylglucosaminidase|Cell wall-associated hydrolases (invasion-associated proteins)|Citrate lyase, alpha subunit|SH3 domain protein|Soluble lytic murein transglycosylase and related regulatory proteins (some contain LysM/invasin domains)	K01227|K01447|K01448|K11062|K13694|N-acetylmuramoyl-L-alanine amidase [EC:3.5.1.28]|lipoprotein Spr|mannosyl-glycoprotein endo-beta-N-acetylglucosaminidase [EC:3.2.1.96]|probable enterotoxin D|00511	Cell Wall and Capsule|Regulation and Cell signaling|Stress Response|Osmotic stress|Choline_and_Betaine_Uptake_and_Betaine_Biosynthesis|Murein_Hydrolases|Zinc_regulated_enzymes|Bifunctional autolysin Atl|Choline binding protein A|N-acetylmuramoyl-L-alanine amidase (EC 3.5.1.28)|NLP/P60 family protein	Invasion|(gi:16802625) iap - P60 extracellular protein, invasion associated protein Iap [Listeria monocytogenes (serovar 1/2a) EGD-e]	PF00877|PF01551|PF01832|PF03734|PF08239|PF13702|Bacterial SH3 domain|L,D-transpeptidase catalytic domain|Lysozyme-like|Mannosyl-glycoprotein endo-beta-N-acetylglucosaminidase|NlpC/P60 family|Peptidase family M23	GO:0004040|GO:0016740|amidase activity|transferase activity	B0K4F0|C2X428|D4W8L3|D5D9V6|E4A2E0|F2JH79|F2JK29|F4A315|F7KWG5|F9VIV3|G2MXA8|G2RQ15|I4AEJ7|K6DP20|Q3A9A5|R5QT89|R5RJU9|R7FI36|R8W454|R8W4T5|UPI00037142B1|UPI00038192DC|UPI0003B30710|W7NJY7|Bacterial SH3 domain protein Tax=Turicibacter|Beta-N-acetylglucosaminidase Tax=Enterobacter|Cell surface protein Tax=Bacillus megaterium|Enterotoxin Tax=Bacillus cereus Rock4-18|Mannosyl-glycoprotein endo-beta-…	1	1	1	1	1	1	1	1	1	1	1
22	CD0011|CD0057|CD0266|CD0772|CD1230|CD1455|CD1498|CD196_0011|CD196_0062|CD196_0283|CD196_0720|CD196_1327|CD196_1371|CD196_2483|CD196_2484|CD2642|CD2643|CDR20291_0050|CDR20291_0270|CDR20291_0701|CDR20291_1304|CDR20291_1348|CDR20291_2530|CDR20291_2531|CDR20291_3552|H476_0001|H476_0204|H476_0441|H476_0849|H476_0962|H476_1081|H476_1977|H476_2089|H476_2090|H477_0521|H477_0922|H477_0923|H477_1105|H477_1…	38|54|56|60|71|72|83|85|94|96|99|104|105|113|118|130|138|140|144|205|209|213|215|216|219|220|233|234|240|241|243|250|254|257|259|263|269|294|296|301|329|388|390	|fliA|rpoD|rpoD1|rpoD2|sigB|sigE|sigF|sigG|sigH|sigK|FliA/WhiG family RNA polymerase sigma 28 subunit|RNA polymerase factor sigma-70|RNA polymerase sigma 28 subunit FliA/WhiG|RNA polymerase sigma factor (sigma-43)|RNA polymerase sigma factor RpoD|RNA polymerase sigma factor SigB|RNA polymerase sigma factor for flagellar operon|RNA polymerase sigma factor rpoD|RNA polymerase sigma factor, FliA/Whi…	|COG0568K|COG1191K|COG1595K|DNA-directed RNA polymerase specialized sigma subunit|DNA-directed RNA polymerase specialized sigma subunit, sigma24 homolog|DNA-directed RNA polymerase, sigma subunit (sigma70/sigma32)	K02405|K03086|K03090|K03091|RNA polymerase primary sigma factor|RNA polymerase sigma factor for flagellar operon FliA|RNA polymerase sigma-B factor|RNA polymerase sporulation-specific sigma factor|02020 03020 05111|03020	Cell Division and Cell Cycle|Clustering-based subsystems|Dormancy and Sporulation|Miscellaneous|Motility and Chemotaxis|Flagellar motility in Prokaryota|Plant-Prokaryote DOE project|Putative asociate of RNA polymerase sigma-54 factor rpoN|CBSS-316057.3.peg.1308|Conserved_gene_cluster_possibly_involved_in_RNA_metabolism|Flagellum|Macromolecular_synthesis_operon|Sporulation-associated_proteins_with…	Motility|Regulation|Regulation; Sigma factor|Secretion system; Invasion; Motility|(gi:123442749) fliA - RNA polymerase sigma factor for flagellar operon [Yersinia enterocolitica 8081]|(gi:15609840) sigA - sigA [Mycobacterium tuberculosis H37Rv]|(gi:15610422) sigF - sigF [Mycobacterium tuberculosis H37Rv]|(gi:16766230) rpoS - sigma S (sigma 38) factor of RNA polymerase, major sigmafactor during st…	PF00140|PF00196|PF03979|PF04539|PF04542|PF04545|PF08281|Bacterial regulatory proteins, luxR family|Sigma-70 factor, region 1.1|Sigma-70 factor, region 1.2|Sigma-70 region 2 |Sigma-70 region 3|Sigma-70, region 4	GO:0003677|GO:0003700|GO:0006352|GO:0006355|GO:0016987|DNA binding|DNA-templated transcription, initiation|regulation of transcription, DNA-templated|sequence-specific DNA binding transcription factor activity|sigma factor activity	A6TJ85|A6TQA4|A6TR15|A6TS53|A8MEA9|A8MG96|A8MGG1|A8MGH0|A8MH44|A8MH45|C0EUX7|D4IXZ6|D6GS17|D9TQ86|E6SL99|G6EV38|I7LI30|Q8R7T7|R6FZM4|R7RRF4|UPI0002896A8C|DNA-directed RNA polymerase specialized sigma subunits, sigma24 homologs Tax=Thermoanaerobacteraceae|Phage transcriptional regulator, RinA family Tax=Alkaliphilus metalliredigens (strain QYMF)|RNA polymerase sigma factor RpoD Tax=Paenibacillus s…	1	1	1	1	1	1	1	1	1	1	1
23	CD0022|CD0058|CD0070|CD0071|CD0508|CD1309|CD196_0023|CD196_0063|CD196_0076|CD196_0077|CD196_1173|CD196_1980|CD196_2313|CD196_2339|CD2116|CD2467|CD2493|CDR20291_0011|CDR20291_0051|CDR20291_0064|CDR20291_0065|CDR20291_1151|CDR20291_2023|CDR20291_2360|CDR20291_2386|H476_0187|H476_0189|H476_0205|H476_0206|H476_0639|H476_0640|H476_0818|H476_1655|H476_1850|H476_1867|H476_2744|H477_0025|H477_0026|H477_0…	27|40|62|67|92|93|107|114|119|125|135|176|195|197|201|233|265|282|283|290|292|298|300|304|305|306|310|313|325|328|347|349|385|397|401|505|532|541|601|607|608|618|627|639|640|642|645|646|647|666|688	|bipA|fusA|fusA1|infB|lepA|prfC|selB|tetM|tuf|tufA|tufB|typA|GTP-binding elongation factor|GTP-binding protein|GTP-binding protein LepA|GTP-binding protein TypA/BipA|Selenocysteine-specific translation elongation factor|Tetracycline resistance protein TetM|Tetracycline resistance protein TetW|Translation elongation factor G|Translation elongation factor G-related protein|Translation elongation fa…	|COG0050J|COG0480J|COG0481M|COG0532J|COG1217T|COG3276J|COG4108J|GTPases - translation elongation factors|Membrane GTPase LepA|Peptide chain release factor RF-3|Predicted membrane GTPase involved in stress response|Selenocysteine-specific translation elongation factor|Translation elongation factors (GTPases)|Translation initiation factor 2 (IF-2; GTPase)	K02355|K02358|K02519|K02837|K03596|K03833|K06207|GTP-binding protein|GTP-binding protein LepA|elongation factor EF-G [EC:3.6.5.3]|elongation factor EF-Tu [EC:3.6.5.3]|peptide chain release factor RF-3|selenocysteine-specific elongation factor|translation initiation factor IF-2|04626	Protein Metabolism|Protein biosynthesis|Translation_elongation_factor_G_family|Translation_elongation_factors_bacterial|Translation_termination_factors_bacterial|Universal_GTPases|GTP-binding protein TypA/BipA|Peptide chain release factor 3|Ribosome protection-type tetracycline resistance related proteins, group 2|Selenocysteine-specific translation elongation factor|Tetracycline resistance prote…	|	PF00009|PF00679|PF03143|PF03144|PF03764|PF04760|PF06421|PF09106|PF09107|PF11987|Elongation factor G C-terminus|Elongation factor G, domain IV|Elongation factor SelB, winged helix |Elongation factor Tu C-terminal domain|Elongation factor Tu GTP binding domain|Elongation factor Tu domain 2|GTP-binding protein LepA C-terminus|Translation initiation factor IF-2, N-terminal region|Translation-initiati…	GO:0001514|GO:0003723|GO:0003743|GO:0003746|GO:0003924|GO:0005525|GO:0005737|GO:0006413|GTP binding|GTPase activity|RNA binding|cytoplasm|selenocysteine incorporation|translation elongation factor activity|translation initiation factor activity|translational initiation	A6TUE4|A8MFA8|A8MHJ3|C7GZQ3|D6GQW0|D6GR12|D6GR22|F2JL17|F2JT13|F7JKA6|Q9S3K2|R6E158|R6GEF2|U2EEF4|UPI00016C0D81|V1CH28|W1SK41|Elongation factor 4 Tax=Eubacterium sp. CAG:192|Elongation factor 4 Tax=Filifactor alocis (strain ATCC 35896 / D40 B5)|Elongation factor G Tax=Filifactor alocis (strain ATCC 35896 / D40 B5)|Elongation factor SelB Tax=Eubacterium acidaminophilum|Elongation factor Tu Tax=Cel…	1	1	1	1	1	1	1	1	1	1	1
24	CD0172A|CD0217|CD0706|CD0756|CD0837|CD1125|CD196_0186|CD196_0227|CD196_0650|CD196_0703|CD196_0786|CD196_0979|CD196_2411|CD196_2920|CD196_3019|CD196_3153|CD196_3386|CD2572|CD3123|CD3205|CD3355|CD3594|CDR20291_0173|CDR20291_0214|CDR20291_0632|CDR20291_0684|CDR20291_0767|CDR20291_0957|CDR20291_2458|CDR20291_2967|CDR20291_3065|CDR20291_3199|CDR20291_3432|H476_1064|H476_1274|H476_1445|H476_3282|H476_3…	45|56|61|63|64|72|76|82|100|124|127|154|169|170|172|173|175|179|193|197|212|213|218|224|229|257|258|260|270|273|289|304	|fdxA|4Fe-4S binding domain protein|Ferredoxin|Nitroreductase family protein|Oxygen-insensitive NAD(P)H nitroreductase|ferredoxin|nitroreductase|nitroreductase family protein|nitroreductase-family domain protein|nitroreductase-family protein|putative NADH dehydrogenase/NAD(P)H nitroreductase|putative nitroreductase|putative reductase|reductase	|COG0778C|COG1145C|Ferredoxin|Nitroreductase	K00176|K00358|K00540|K05524|2-oxoglutarate ferredoxin oxidoreductase subunit delta [EC:1.2.7.3]|ferredoxin|00020 00720	Cofactors, Vitamins, Prosthetic Groups, Pigments|Respiration|Sulfur Metabolism|Inorganic sulfur assimilation|Tetrapyrroles|Cobalamin_synthesis|Inorganic_Sulfur_Assimilation|Soluble_cytochromes_and_functionally_related_electron_carriers|Cobalamin biosynthesis protein BluB|Coenzyme F420-0:L-glutamate ligase|Coenzyme F420-1:L-glutamate ligase|Ferredoxin|Nicotinate-nucleotide--dimethylbenzimidazole p…	|	PF00881|PF12838|PF13187|PF13237|4Fe-4S dicluster domain|Nitroreductase family	GO:0051536|iron-sulfur cluster binding	A1HTF0|A4FZ07|B1C5W5|C0GGK8|C7GZ47|D4W7E9|D9RY39|E3H960|E5VR00|F7UZ84|I7J4T7|I7LFP0|R9K6V6|R9L2D3|4Fe-4S binding domain protein Tax=Anaerofustis stercorihominis DSM 17244|Ferredoxin Tax=Caloramator australicus RC3|Nitroreductase Tax=Anaerostipes|Nitroreductase Tax=Caloramator australicus RC3|Nitroreductase Tax=Dethiobacter alkaliphilus AHT 1|Nitroreductase Tax=Ilyobacter polytropus (strain DSM 29…	1	1	1	1	1	1	1	1	1	1	1
25	CD0338|CD0576|CD0610|CD1744|CD1811|CD196_0357|CD196_0520|CD196_0549|CD196_0971|CD196_1731|CD196_3142|CDR20291_0343|CDR20291_0503|CDR20291_0533|CDR20291_0949|CDR20291_1706|CDR20291_3188|H476_0134|H476_0748|H476_1334|H476_1358|H476_1443|H476_2193|H476_2335|H476_2502|H476_2671|H476_2723|H476_2854|H476_2912|H476_3281|H476_3311|H477_1459|H477_1460|H477_1588|H477_1589|H477_1626|H477_1627|H477_2285|H477…	45|50|55|57|67|71|79|84|88|89|104|107|108|120|130|137|147|157|158|168|170|181|198|201|206|213|216|219|220|224|225|239|251|255|285|286|298|311|317|337|374|390|403|405|412|419|420|423|424|425|428|430|434|435|438|439|440|441|445|446|447|452|459|475	|ATP-binding protein|histidine kinase-, DNA gyrase B-, and HSP90-like ATPase family protein|putative agrC|putative membrane protein|putative sensor histidine kinase VirS|putative two-component sensor histidine kinase ()|putative two-component sensor histidine kinase (partial)|sensor histidine kinase|sensor histidine kinase VirS|sensor histidine kinase VirS domain protein|sensor histidine kinase v…	|COG0642T|COG2972T|COG3290T|Predicted signal transduction protein with a C-terminal ATPase domain|Signal transduction histidine kinase|Signal transduction histidine kinase regulating citrate/malate metabolism	K00936|K07700|K07706|K11711|two-component system, AgrA family, sensor histidine kinase AgrC [EC:2.7.13.-]|two-component system, CitB family, cit operon sensor histidine kinase CitA [EC:2.7.13.3]|two-component system, LuxR family, sensor histidine kinase DctS [EC:2.7.13.3]|02020	Carbohydrates|DNA Metabolism|Central carbohydrate metabolism|DNA uptake, competence|Competence_in_Streptococci|Pyruvate_metabolism_I:_anaplerotic_reactions,_PEP|Histidine kinase of the competence regulon ComD|Two-component sensor histidine kinase, malate (EC 2.7.3.-)	|	PF02518|Histidine kinase-, DNA gyrase B-, and HSP90-like ATPase	GO:0005524|ATP binding	E3GQL3|E9RVI6|F2JH08|F6CNS2|F7KDZ5|F7KKZ9|G1WQB0|G4KS94|R6FUJ6|R9K1Y3|R9K933|R9MLL7|R9NP56|UPI00037E2E19|UPI00037E463F|UPI0003B3B7E7|W7CDY7|Accessory gene regulator protein C Tax=Listeriaceae bacterium FSL S10-1187|Putative two-component histidine kinase Tax=Oscillibacter valericigenes (strain DSM 18026 / NBRC 101213 / Sjm18-20)|Sensor histidine kinase Tax=Eubacterium limosum (strain KIST612)|Sig…	1	1	1	1	1	1	1	1	1	1	1
26	CD0465|CD0466|CD1337|CD196_0421|CD196_0422|CD196_1200|CD196_1912|CD196_2091|CD196_2816|CD196_2832|CD196_2849|CD196_2869|CD196_2879|CD196_3443|CD2048|CD2235|CD3028|CD3044|CD3062|CD3077|CD3087|CD3628|CDR20291_0407|CDR20291_0408|CDR20291_1178|CDR20291_1955|CDR20291_2134|CDR20291_2863|CDR20291_2879|CDR20291_2896|CDR20291_2916|CDR20291_2926|CDR20291_3489|H476_0492|H476_0947|H476_1249|H476_1679|H476_22…	50|59|60|67|73|76|84|90|99|115|136|157|159|199|207|213|215|234|238|241|243|249|250|251|254|261|267|270|271|282|283|290	|glvR|Arabinose 5-phosphate isomerase (EC 5.3.1.13)|Phosphosugar-binding transcriptional repressor, RpiR family|RpiR family phosphosugar-binding transcriptional regulator|RpiR family transcriptional regulator|RpiR-family transcriptional regulator|SIS domain protein|Sialic acid utilization regulator, RpiR family|Transcriptional regulator|Transcriptional regulator, RpiR family|helix-turn-helix doma…	|COG0794M|COG1737K|Predicted sugar phosphate isomerase involved in capsule formation|Transcriptional regulators	K00845|K03481|K06041|RpiR family transcriptional regulator, glv operon transcriptional regulator|arabinose-5-phosphate isomerase [EC:5.3.1.13]|glucokinase [EC:2.7.1.2]|00010 00052 00500 00520 00521 00524	Carbohydrates|Cell Wall and Capsule|Membrane Transport|Capsular and extracellular polysacchrides|Sugar Phosphotransferase Systems, PTS|Sugar alcohols|Galactose-inducible_PTS|Inositol_catabolism|Sialic_Acid_Metabolism|Phosphosugar-binding transcriptional repressor, RpiR family|Predicted transcriptional regulator of the myo-inositol catabolic operon|Sialic acid utilization regulator, RpiR family	|Adherence; Phase variation|(gi:15641778) VC1775 - conserved hypothetical protein [Vibrio cholerae N16961]|(gi:15792761) kpsF - KpsF protein [Campylobacter jejuni NCTC 11168]	PF01380|PF01418|Helix-turn-helix domain, rpiR family|SIS domain	GO:0003700|GO:0005975|GO:0006355|GO:0030246|carbohydrate binding|carbohydrate metabolic process|regulation of transcription, DNA-templated|sequence-specific DNA binding transcription factor activity	A6TRG5|A8MFE8|B0MHY2|C5F755|E3DMW1|E3ZLB0|E7G6B8|F5WUE7|N2B9K0|R5Q720|R6W6B2|R9IZ39|S1RQC0|U2TE04|UPI000375AABC|UPI00037B55F0|UPI0003802B8C|Phosphosugar-binding transcriptional regulator, RpiR family Tax=Erysipelothrix rhusiopathiae|Polysialic acid capsule expression protein KpsF Tax=Lactobacillus casei group|SIS domain protein Tax=Anaerostipes|SIS domain protein Tax=Mitsuokella sp. oral taxon 13…	1	1	1	1	1	1	1	1	1	1	1
27	CD0160|CD0339|CD0611|CD1089|CD1743|CD1812|CD196_0171|CD196_0358|CD196_0550|CD196_0970|CD196_1732|CD196_2441|CD196_3067|CD196_3143|CD2601|CD3255|CDR20291_0158|CDR20291_0344|CDR20291_0534|CDR20291_0948|CDR20291_1707|CDR20291_1775|CDR20291_2488|CDR20291_3113|CDR20291_3189|H476_0133|H476_0749|H476_1227|H476_1333|H476_1444|H476_1681|H476_2336|H476_2672|H476_2724|H476_2855|H476_2913|H476_3280|H476_3312…	32|37|38|43|44|54|80|94|98|107|113|117|119|132|133|140|150|151|176|177|194|196|223|226|233|235|236|237|238|241|242|244|245|255|256	|Autolysis response regulater LytR|DNA-binding response regulator|LytTR family two component transcriptional regulator|LytTr family DNA-binding response regulator|Two-component response regulator|dna-binding response regulator, lyttr family|lytTr DNA-binding domain protein|putative two-component response regulator|putative two-component system response regulator ()|putative two-component system r…	|COG0784T|COG3279KT|FOG: CheY-like receiver|Response regulator of the LytR/AlgR family	K02477|K07705|K07707|K08083|two-component system, AgrA family, response regulator AgrA|two-component system, LytT family, response regulator|two-component system, LytT family, response regulator AlgR|two-component system, LytT family, response regulator LytT|02020	DNA Metabolism|DNA uptake, competence|Competence_in_Streptococci|Autolysis response regulater LytR|Response regulator of the competence regulon ComE	Antiphagocytosis; Serum resistance|Biofilm formation; Quorum sensing system; Two-component system|(gi:15600454) algR - alginate biosynthesis regulatory protein AlgR [Pseudomonas aeruginosa PAO1]|(gi:29376365) fsrA - Unknown [Enterococcus faecalis V583]	PF00072|PF04397|LytTr DNA-binding domain|Response regulator receiver domain	GO:0000156|GO:0000160|GO:0003677|DNA binding|phosphorelay response regulator activity|phosphorelay signal transduction system	C6LLI4|E3DM01|E3HDS0|F6DVG6|F7Z681|G4KS93|J3J7J6|N2AKI3|R2QQM1|R3WIS6|R5HVL6|R5I8Y7|R5TSA3|R9C3I2|R9IR68|UPI0001C379C1|UPI0002EFA29F|UPI00036359C5|UPI00037DFFA7|V7I7B8|LytTR family transcriptional regulator Tax=Ruminococcus flavefaciens|LytTR family transcriptional regulator Tax=Ruminococcus sp. JC304|LytTR family transcriptional regulator Tax=Youngiibacter fragilis 232.1|LytTr DNA-binding domain…	1	1	1	1	1	1	1	1	1	1	1
28	CD1319|CD1430|CD1444|CD1522|CD1556|CD196_1182|CD196_1302|CD196_1316|CD196_1394|CD196_1428|CD196_2438|CD196_2561|CD196_2566|CD196_3060|CD196_3069|CD2598|CD2719|CD2724|CD3248|CD3257|CDR20291_1160|CDR20291_1279|CDR20291_1293|CDR20291_1371|CDR20291_1405|CDR20291_2485|CDR20291_2608|CDR20291_2613|CDR20291_3106|CDR20291_3115|H476_0944|H476_1094|H476_1111|H476_1647|H476_2059|H476_3047|H476_3059|H476_3256…	44|46|48|57|63|88|157|181|196|200|210|211|213|218|230|232|236|239|247|249|251|253|254|259|272|274|275|277|288|293|312|321	|pdaA|Chitooligosaccharide deacetylase (EC 3.5.1.-)|FIG007013: polysaccharide deacetylase, putative|Peptidoglycan N-acetylglucosamine deacetylase (EC 3.5.1.-)|Polysaccharide deacetylase|delta-lactam-biosynthetic de-N-acetylase|exported polysaccharide deacetylase|oligosaccharide deacetylase|polysaccharide deacetylase|polysaccharide deacetylase family protein|probable polysaccharide deacetylase|put…	|COG0726G|Predicted xylanase/chitin deacetylase	K01452|K01463|K14659|chitin deacetylase [EC:3.5.1.41]|00520	Cell Wall and Capsule|Capsular and extracellular polysacchrides|Polysaccharide_deacetylases|FIG007013: polysaccharide deacetylase, putative|Peptidoglycan N-acetylglucosamine deacetylase (EC 3.5.1.-)	|	PF01522|Polysaccharide deacetylase	GO:0005975|GO:0016810|carbohydrate metabolic process|hydrolase activity, acting on carbon-nitrogen (but not peptide) bonds	A6TNM6|A6TRK0|A8MFB5|A8MIC3|C0ZKZ1|C6CS57|D2KFN7|D4W6K2|D7WUK3|E0RDV1|R5P4C5|R6GQD6|UPI00026C62F9|UPI000289D400|UPI00036B0BAB|V5X1W2|W7L310|W7YFY4|Delta-lactam-biosynthetic de-N-acetylase Tax=environmental samples|Esterase (Fragment) Tax=Cellulosilyticum ruminicola|Polysaccharide deacetylase Tax=Alkaliphilus metalliredigens (strain QYMF)|Polysaccharide deacetylase Tax=Alkaliphilus oremlandii (str…	1	1	1	1	1	1	1	1	1	1	1
29	CD0388|CD0469|CD0816|CD196_0373|CD196_0425|CD196_0766|CD196_2357|CD196_2507|CD196_2815|CD196_2845|CD196_2888|CD196_2894|CD196_2908|CD196_2922|CD196_2924|CD2512|CD2666|CD3027|CD3058|CD3097|CD3103|CD3116|CD3125|CD3127|CD3137|CDR20291_0359|CDR20291_0411|CDR20291_0747|CDR20291_2404|CDR20291_2554|CDR20291_2862|CDR20291_2892|CDR20291_2935|CDR20291_2941|CDR20291_2955|CDR20291_2969|CDR20291_2971|H476_107…	54|67|85|155|156|158|160|163|165|466|476|477|520|583|610|613|620|621|623|624|625|638|642	|bglF|crr|PTS system beta-glucoside-specific transporter subunit IIABC|PTS system glucose-specific transporter subunit IIA|PTS system glucose-specific transporter subunit IIBC|PTS system transporter subunit IIA|PTS system transporter subunit IIABC|PTS system trehalose-specific transporter subunits IIBC|PTS system, IIA component|PTS system, IIABC component|PTS system, IIa component|PTS system, IIa…	|COG1264G|COG2190G|Phosphotransferase system IIA components|Phosphotransferase system IIB components	K02757|K02763|K02777|K02810|K02819|PTS system, D-glucosamine-specific IIA component [EC:2.7.1.69]|PTS system, beta-glucosides-specific IIC component|PTS system, glucose-specific IIA component [EC:2.7.1.69]|PTS system, sucrose-specific IIC component|PTS system, trehalose-specific IIC component|00010 00500 00520 02060|00500 02060|00520 02060|02060	Carbohydrates|Di- and oligosaccharides|Trehalose_Uptake_and_Utilization|PTS system, beta-glucoside-specific IIC component (EC 2.7.1.69)|PTS system, glucose-specific IIA component (EC 2.7.1.69)|PTS system, sucrose-specific IIA component (EC 2.7.1.69)|PTS system, sucrose-specific IIB component (EC 2.7.1.69)|PTS system, sucrose-specific IIC component (EC 2.7.1.69)|PTS system, trehalose-specific IIB …	|	PF00358|PF00367|PF02378|Phosphotransferase system, EIIC |phosphoenolpyruvate-dependent sugar phosphotransferase system, EIIA 1|phosphotransferase system, EIIB	GO:0008982|GO:0009401|GO:0016020|membrane|phosphoenolpyruvate-dependent sugar phosphotransferase system|protein-N(PI)-phosphohistidine-sugar phosphotransferase activity	B9Y6T7|C2ZBF5|C9AZS4|D4VX93|G7VVJ5|R2P777|R2SP70|R2VGZ8|R7JSS8|R9KHH6|S0L675|UPI000289F48B|UPI0002FB8299|UPI00036A42A2|V6IYQ7|W7CXM0|PTS sucrose transporter subunit IIABC Tax=Sporolactobacillus laevolacticus DSM 442|PTS system IIA component Glc family (TC 4.A.1) Tax=Blautia sp. CAG:37|PTS system beta-glucoside-specific IIABC component Tax=Enterococcus|PTS system glucose-specific IIA component Tax…	1	1	1	1	1	1	1	1	1	1	1
30	CD0146|CD1010|CD1663|CD196_0158|CD196_0886|CD196_1585|CD196_1942|CD196_1946|CD196_1953|CD196_2546|CD196_2991|CD196_3229|CD2078|CD2082|CD2089|CD2705|CD3181|CD3453|CDR20291_0145|CDR20291_0866|CDR20291_1560|CDR20291_1985|CDR20291_1989|CDR20291_1996|CDR20291_2593|CDR20291_3037|CDR20291_3275|H476_0076|H476_0525|H476_0663|H476_0705|H476_1935|H476_2712|H477_0177|H477_0178|H477_0666|H477_0667|H477_3154|H…	65|72|81|95|97|112|129|134|138|141|143|145|146|150|158|181|186|209|253|257|275|291|310|321|373|375|377|380|384|385|388|389|391|422|423|428|437|442|454|464|468|473|474	|agaA|guaD|hutI|nagA|Chlorohydrolase/deaminase family protein|Guanine deaminase (EC 3.5.4.3)|Guanine deaminase (EC 3.5.4.3); Hydroxydechloroatrazine ethylaminohydrolase (EC 3.5.99.3)|N-acetylglucosamine-6-phosphate deacetylase|N-acetylglucosamine-6-phosphate deacetylase (EC 3.5.1.25)|S-adenosylhomocysteine deaminase (EC 3.5.4.28); Methylthioadenosine deaminase|amidohydrolas|amidohydrolase|amidohy…	|COG0402FR|COG1228Q|COG1820G|Cytosine deaminase and related metal-dependent hydrolases|Imidazolonepropionase and related amidohydrolases|N-acetylglucosamine-6-phosphate deacetylase	K01443|K01468|K01487|K01564|K12960|5-methylthioadenosine/S-adenosylhomocysteine deaminase [EC:3.5.4.- 3.5.4.28]|N-acetylglucosamine-6-phosphate deacetylase [EC:3.5.1.25]|guanine deaminase [EC:3.5.4.3]|imidazolonepropionase [EC:3.5.2.7]|00230|00340|00520|00625 00791	Clustering-based subsystems|Nucleosides and Nucleotides|Regulation and Cell signaling|Pyrimidines|CBSS-266117.6.peg.2476|De_Novo_Pyrimidine_Synthesis|Zinc_regulated_enzymes|Dihydroorotase (EC 3.5.2.3)|Guanine deaminase (EC 3.5.4.3)|SsnA protein	|(gi:15641786) nagC - N-acetylglucosamine-6-phosphate deacetylase [Vibrio cholerae N16961]	PF01979|PF13147|PF13594|Amidohydrolase|Amidohydrolase family	GO:0016787|hydrolase activity	A8MF65|A8U737|C3WC70|D4W8G0|D9TRP8|E5VQ10|F2JPR6|H1PY99|I9NXV7|R6SK80|R7RQ86|T0T886|U7V3M4|UPI0003B63277|Amidohydrolase Tax=Cellulosilyticum lentocellum (strain ATCC 49066 / DSM 5427 / NCIMB 11756 / RHM5)|Amidohydrolase Tax=Pelosinus|Amidohydrolase Tax=Thermoanaerobacterium|Amidohydrolase Tax=Thermobrachium celere DSM 8682|Amidohydrolase family protein Tax=Cetobacterium somerae ATCC BAA-474|Guani…	1	1	1	1	1	1	1	1	1	1	1
31	CD0473|CD0835|CD0852|CD1827|CD196_0429|CD196_0784|CD196_0801|CD196_1746|CD196_1802|CD196_2076|CD196_2248|CD196_2671|CD196_2688|CD196_3021|CD2212|CD2405|CD2827|CD2844|CD3208|CDR20291_0415|CDR20291_0765|CDR20291_0782|CDR20291_1721|CDR20291_1847|CDR20291_2119|CDR20291_2295|CDR20291_2718|CDR20291_2735|CDR20291_3067|H476_0149|H476_1057|H476_1326|H476_1823|H476_2230|H476_2844|H476_3447|H477_1642|H477_2…	41|47|48|70|74|75|76|97|101|108|121|125|139|141|142|144|145|147|148|149|150|153|157|161|163|173|185	|5-carboxymethyl-2-oxo-hex-3- ene-1,7-dioate decarboxylase (EC 4.1.1.68)|MarR family regulatory protein|MarR family transcriptional regulator|MarR-family transcriptional regulator|Transcriptional regulator, MarR family|marR family protein|marR-family transcriptional regulator|possible transcriptional regulator|putative MarR-family regulatory protein|regulatory protein MarR|regulatory protein, Mar…	|COG1846K|Transcriptional regulators	K03712|K06075|MarR family transcriptional regulator|MarR family transcriptional regulator, transcriptional regulator for hemolysin|	Clustering-based subsystems|Probably organic hydroperoxide resistance related hypothetical protein|CBSS-269482.1.peg.1294|Organic hydroperoxide resistance transcriptional regulator	|(gi:26249417) papX - PapX protein [Escherichia coli CFT073]|(gi:28316268) orf65 - putative MarR-family transcriptional regulator [Escherichia coli 536]	PF01047|PF12802|MarR family	GO:0003700|GO:0005622|GO:0006355|intracellular|regulation of transcription, DNA-templated|sequence-specific DNA binding transcription factor activity	A6NRD0|A8MK78|B9YAJ6|F2JRV2|F6DT28|H1PRH7|I8RNC1|R5C3J4|R6FZX8|R7I4W0|UPI000366F070|V7I2F7|MarR family protein Tax=environmental samples|MarR family transcriptional regulator Tax=Youngiibacter fragilis 232.1|Putative transcription regulators Tax=Faecalibacterium sp. CAG:74|Regulatory protein MarR Tax=Cellulosilyticum lentocellum (strain ATCC 49066 / DSM 5427 / NCIMB 11756 / RHM5)|Regulatory prote…	1	1	1	1	1	1	1	1	1	1	1
32	CD0189|CD0200|CD1079|CD1798|CD1952|CD196_0202|CD196_0213|CD196_0960|CD196_1718|CD196_1832|CD196_2188|CD196_2516|CD196_2552|CD196_2578|CD196_3452|CD2345|CD2675|CD2711|CD2736|CD3639|CDR20291_0190|CDR20291_0200|CDR20291_0938|CDR20291_1693|CDR20291_1875|CDR20291_2234|CDR20291_2563|CDR20291_2599|CDR20291_2625|CDR20291_3498|H476_0101|H476_1923|H476_2369|H477_0230|H477_3133|H477_3134|H477_3663|H477_3664…	71|90|102|108|117|135|145|176|190|218|272|289|290|291|292|293|294|295|296|299|300|301|304|305|307|311|312|338	|LysR family regulatory protein|LysR family transcriptional regulator|LysR family transcriptional regulator YeiE|LysR-family regulatory protein|LysR-family transcriptional regulator|Transcriptional regulator|Transcriptional regulator, LysR family|Transcriptional regulators, LysR family|Transcriptional regulatory protein, LYSR family|bacterial regulatory helix-turn-helix , lysR family protein|lysR…	|COG0583K|Transcriptional regulator	K03576|K04761|K09681|K11921|LysR family transcriptional regulator|LysR family transcriptional regulator, hydrogen peroxide-inducible genes activator|LysR family transcriptional regulator, regulator for metE and metH|LysR family transcriptional regulator, transcription activator of glutamate synthase operon|	Regulation and Cell signaling|DNA-binding_regulatory_proteins,_strays|Aromatic hydrocarbon utilization transcriptional regulator CatR (LysR family)|Cys regulon transcriptional activator CysB|LysR family regulatory protein CidR|LysR family transcriptional regulator STM3121|LysR family transcriptional regulator YeiE	|(gi:21450882) orf7 - putative transcriptional regulator [Shigella flexneri (serotype 2a) YSH6000]|(gi:23954267) orf50 - hypothetical protein [Escherichia coli 536]	PF00126|PF03466|Bacterial regulatory helix-turn-helix protein, lysR family|LysR substrate binding domain	GO:0003700|GO:0006355|regulation of transcription, DNA-templated|sequence-specific DNA binding transcription factor activity	A8MF74|B0MIU4|D1AJN6|D4W1G7|D5DAJ9|F9DUI3|R6FT58|R6Q1B1|UPI00035D6BDF|UPI0003672544|UPI0003697ED4|UPI00036BBF04|LysR family transcriptional regulator Tax=Zymophilus raffinosivorans|LysR substrate binding domain family protein Tax=Turicibacter|LysR substrate binding domain protein Tax=Anaerostipes|LysR substrate binding domain protein Tax=Ruminococcus sp. CAG:55|Putative HTH-type transcriptional r…	1	1	1	1	1	1	1	1	1	1	1
33	CD0870|CD1025|CD1026|CD196_0819|CD196_0901|CD196_0902|CD196_2155|CD196_2737|CD196_2933|CD196_3074|CD196_3075|CD196_3318|CD2312|CD2888|CD3262|CD3263|CD3526|CD3529|CDR20291_0799|CDR20291_0881|CDR20291_0882|CDR20291_2201|CDR20291_2784|CDR20291_2980|CDR20291_3120|CDR20291_3121|CDR20291_3364|H476_0529|H476_0530|H476_0940|H476_3062|H476_3063|H476_3419|H476_3420|H477_0672|H477_0673|H477_0674|H477_0675|H…	35|39|52|56|69|70|112|131|151|153|159|192|217|224|227|242|249|251|260|262|263|274|278|279|285|301|305|306|316|562|564|572	|modB|potB|potC|pstA|pstC|ABC transporter permease|ABC transporter, permease protein|Ferric iron ABC transporter, permease protein|Molybdenum transport system permease protein ModB (TC 3.A.1.8.1)|Phosphate transport system permease protein PstA (TC 3.A.1.7.1)|Phosphate transport system permease protein PstC (TC 3.A.1.7.1)|Spermidine Putrescine ABC transporter permease component PotB (TC 3.A.1.11.…	|COG0555O|COG0573P|COG0581P|COG1176E|COG1177E|COG1178P|COG4149P|ABC-type Fe3+ transport system, permease component|ABC-type molybdate transport system, permease component|ABC-type phosphate transport system, permease component|ABC-type spermidine/putrescine transport system, permease component I|ABC-type spermidine/putrescine transport system, permease component II|ABC-type sulfate transport syst…	K02011|K02018|K02037|K02038|K02053|K02054|K11070|K11071|iron(III) transport system permease protein|molybdate transport system permease protein|phosphate transport system permease protein|putative spermidine/putrescine transport system permease protein|spermidine/putrescine transport system permease protein|02010	Amino Acids and Derivatives|Iron acquisition and metabolism|Membrane Transport|Phosphorus Metabolism|Sulfur Metabolism|ABC transporters|Arginine; urea cycle, polyamines|Inorganic sulfur assimilation|ABC_transporter_of_unknown_substrate_X|Campylobacter_Iron_Metabolism|High_affinity_phosphate_transporter_and_control_of_PHO_regulon|Inorganic_Sulfur_Assimilation|Iron_acquisition_in_Vibrio|P_uptake_(c…	Iron uptake; ABC transporter|(gi:15677998) fbpB - iron(III) ABC transporter, permease protein [Neisseria meningitidis MC58 (serogroup B)]|(gi:16272072) hitB - iron(III) ABC transporter, permease protein [Haemophilus influenzae Rd]	PF00528|Binding-protein-dependent transport system inner membrane component	GO:0006810|GO:0016020|membrane|transport	A6TTA6|A7GML8|C2XR60|D1APS2|L0K7X6|R6FTK3|R6FUG2|R6G1P7|R6G2Z9|R6G4S9|UPI0002DAAE51|ABC transporter permease protein Tax=environmental samples|ABC transporter, permease Tax=Bacillus cereus group|ABC-type spermidine/putrescine transport system, permease component I Tax=Halobacteroides halobius (strain ATCC 35273 / DSM 5150 / MD-1)|ABC-type transport system phosphate-specific permease Tax=environme…	1	1	1	1	1	1	1	1	1	1	1
34	CD0092|CD1596|CD196_0101|CD196_1519|CD196_2117|CD196_2190|CD196_2331|CD196_2449|CD196_2469|CD196_3218|CD2261|CD2347|CD2485|CD2613|CD3442|CDR20291_0089|CDR20291_1494|CDR20291_2160|CDR20291_2236|CDR20291_2378|CDR20291_2496|CDR20291_2516|CDR20291_3264|H476_0230|H476_0513|H476_1163|H476_1722|H476_1967|H476_2278|H476_2473|H476_3408|H476_3409|H477_0077|H477_0078|H477_0644|H477_0645|H477_0906|H477_0907|…	53|58|60|98|102|106|108|160|161|215|237|242|248|249|268|289|299|304|335|336|354|355|356|358|359|379|408|596|597	|map1|map2|Aminopeptidase YpdF (MP-, MA-, MS-, AP-, NP- specific)|Methionine aminopeptidase (EC 3.4.11.18)|Xaa-Pro aminopeptidase (EC 3.4.11.9)|Xaa-Pro dipeptidase|aminopeptidase P, N-terminal domain protein|cobalt dependent X-Pro dipeptidase|cobalt dependent x-pro dipeptidase|creatinase/Prolidase N-terminal domain protein|metallopeptidase M24 family protein|methionine aminopeptidase|methionine a…	|COG0006E|COG0024J|Methionine aminopeptidase|Xaa-Pro aminopeptidase	K01262|K01265|K01271|Xaa-Pro aminopeptidase [EC:3.4.11.9]|Xaa-Pro dipeptidase [EC:3.4.13.9]|methionyl aminopeptidase [EC:3.4.11.18]|	Clustering-based subsystems|Protein Metabolism|Protein biosynthesis|Protein degradation|Aminopeptidases_(EC_3.4.11.-)|CBSS-312309.3.peg.1965|Protein_degradation|Translation_termination_factors_bacterial|Aminopeptidase YpdF (MP-, MA-, MS-, AP-, NP- specific)|Methionine aminopeptidase (EC 3.4.11.18)|Xaa-Pro aminopeptidase (EC 3.4.11.9)	|	PF00557|PF01321|PF02810|PF05195|Aminopeptidase P, N-terminal domain|Creatinase/Prolidase N-terminal domain|Metallopeptidase family M24|SEC-C motif	GO:0004177|GO:0016787|GO:0030145|aminopeptidase activity|hydrolase activity|manganese ion binding	A8MLG2|B0K0T4|B0MJD9|B8D2E4|E2SQ93|E9RS81|F4LRI9|F7NGA5|R6GM15|R7RMJ6|W1SM61|Aminopeptidase YpdF (MP-, MA-, MS-, AP-, NP-specific) Tax=Thermobrachium celere DSM 8682|Creatinase Tax=Erysipelotrichaceae bacterium 3_1_53|Methionine aminopeptidase Tax=Alkaliphilus oremlandii (strain OhILAs)|Methionine aminopeptidase Tax=Anaerostipes|Methionine aminopeptidase Tax=environmental samples|Peptidase M24 Ta…	1	1	1	1	1	1	1	1	1	1	1
35	CD0065|CD0691|CD0768|CD1022|CD1182|CD196_0071|CD196_0635|CD196_0715|CD196_0898|CD196_1042|CD196_2219|CD196_2416|CD196_2520|CD196_2870|CD2378|CD2577|CD2679|CD3078|CDR20291_0059|CDR20291_0617|CDR20291_0696|CDR20291_0878|CDR20291_1020|CDR20291_2265|CDR20291_2463|CDR20291_2567|CDR20291_2917|H476_1401|H476_2017|H476_2196|H476_2197|H476_2242|H476_2317|H476_2396|H476_2545|H476_2693|H477_0991|H477_0992|H…	43|57|64|80|95|131|171|205|208|212|213|229|233|234|235|239|244|245|246|248|249|257|258|259|260|262|266|283|286|302|488	|bdhA|fabG|gutD|ydaD|3-hydroxybutyrate dehydrogenase|3-oxoacyl-ACP reductase|3-oxoacyl-[acyl-carrier protein] reductase|3-oxoacyl-[acyl-carrier protein] reductase (EC 1.1.1.100)|3-oxoacyl-[acyl-carrier-] reductase FabG domain protein|3-oxoacyl-[acyl-carrier-protein] reductase|3-oxoacyl-[acyl-carrier-protein] reductase FabG|7-alpha-hydroxysteroid dehydrogenase|D-beta-hydroxybutyrate dehydrogenase|…	|COG0300R|COG1028IQR|COG2364S|Dehydrogenases with different specificities (related to short-chain alcohol dehydrogenases)|Predicted membrane protein|Short-chain dehydrogenases of various substrate specificities	K00019|K00059|K00068|K00076|K00540|3-hydroxybutyrate dehydrogenase [EC:1.1.1.30]|3-oxoacyl-[acyl-carrier protein] reductase [EC:1.1.1.100]|7-alpha-hydroxysteroid dehydrogenase [EC:1.1.1.159]|sorbitol-6-phosphate 2-dehydrogenase [EC:1.1.1.140]|00051|00061 01040|00072 00650	Carbohydrates|Fatty Acids, Lipids, and Isoprenoids|Monosaccharides|D-Galacturonate_and_D-Glucuronate_Utilization|Polyhydroxybutyrate_metabolism|Sugar_utilization_in_Thermotogales|D-beta-hydroxybutyrate dehydrogenase (EC 1.1.1.30)|D-mannonate oxidoreductase (EC 1.1.1.57)|Enoyl-[acyl-carrier-protein] reductase [NADPH] (EC 1.3.1.10)|Sorbitol-6-phosphate 2-dehydrogenase (EC 1.1.1.140)	Iron uptake; Siderophore|Motility; Chemotaxis; Invasion; Phase variation|(gi:15792655) ptmA - putative oxidoreductase (flagellin modification) [Campylobacter jejuni NCTC 11168]|(gi:26246575) entA - 2,3-dihydro-2,3-dihydroxybenzoate dehydrogenase [Escherichia coli CFT073]	PF00106|PF02588|PF13561|Enoyl-(Acyl carrier protein) reductase|Uncharacterized BCR, YitT family COG1284|short chain dehydrogenase	GO:0008152|GO:0016491|metabolic process|oxidoreductase activity	A4XJW2|C0QZW3|D4W5I5|G2FZJ0|G4KT19|H6CJ93|I8RNA3|J7ILD3|J7M686|J8GFE8|M9SJC6|U2E8H5|UPI0003734A1D|UPI00037D090D|V7IAJ0|1-deoxy-D-xylulose-5-phosphate reductoisomerase protein Tax=Haloplasma contractile SSD-17B|3-hydroxybutyrate dehydrogenase Tax=Streptococcus|3-ketoacyl-ACP reductase Tax=Selenomonas bovis|3-oxoacyl-(Acyl-carrier-protein) reductase Tax=Caldicellulosiruptor|3-oxoacyl-[acyl-carrier …	1	1	1	1	1	1	1	1	1	1	1
36	CD0165|CD1189|CD1555|CD196_0178|CD196_1049|CD196_1427|CD196_2311|CD196_2448|CD196_2468|CD196_2884|CD2465|CD2612|CD3092|CDR20291_0165|CDR20291_1027|CDR20291_1404|CDR20291_2358|CDR20291_2495|CDR20291_2515|CDR20291_2931|H476_0132|H476_1485|H476_1505|H476_1630|H476_1849|H476_2481|H476_2948|H476_2954|H476_2955|H476_3560|H477_1360|H477_1361|H477_1388|H477_1389|H477_3002|H477_3003|H477_3270|H477_3271|H4…	40|41|43|46|66|78|79|85|141|148|151|185|215|220|222|228|243|246|247|264|295|316|325|333|340|342|351|435|437|439|442|446|447|449|458|467|469|476|479|481|484|490|492|513|514	|aaxC|lysP|ycaM|ygjI|Agmatine/putrescine antiporter, associated with agmatine catabolism|Amino acid permease|amino acid permease|amino acid permease family protein|amino acid permease-associated protein|amino acid permease-associated region domain protein|amino acid transporter|arginine/agmatine antiporter|arginine/agmatine antiporter domain protein|arginine/ornithine antiporter|contains amino ac…	|COG0531E|COG0833E|Amino acid transporters	K03293|K03294|K03756|K03758|K03759|K13868|amino acid transporter, AAT family|arginine:agmatine antiporter|arginine:ornithine antiporter|basic amino acid/polyamine antiporter, APA family|putrescine:ornithine antiporter|solute carrier family 7 (L-type amino acid transporter), member 9|04974	Amino Acids and Derivatives|Carbohydrates|Alanine, serine, and glycine|Arginine; urea cycle, polyamines|Central carbohydrate metabolism|Arginine_Deiminase_Pathway|Arginine_and_Ornithine_Degradation|Glycine_and_Serine_Utilization|Polyamine_Metabolism|Pyruvate_Alanine_Serine_Interconversions|Agmatine/putrescine antiporter, associated with agmatine catabolism|Arginine/agmatine antiporter|Arginine/or…	|(gi:16764729) orf48 - putative amino acid permease [Salmonella enterica (serovar typhimurium) LT2]|(gi:28316251) orf48 - putative lysin/cadaverin transporter [Escherichia coli 536]	PF00324|PF13520|Amino acid permease	GO:0003333|GO:0006810|GO:0015171|GO:0016020|GO:0055085|amino acid transmembrane transport|amino acid transmembrane transporter activity|membrane|transmembrane transport|transport	B0KCC3|D4W2C1|D9RZA9|E0D5D6|F9N5J9|G1WMF9|K4ZP20|M8D227|Q3Y081|R2SI22|R7RMP7|R7RSV9|U7V827|UPI00035FBCB6|UPI00037A9D34|APC family amino acid-polyamine-organocation transporter Tax=Enterococcus|Amino acid permease Tax=Enterococcus pallens ATCC BAA-351|Amino acid permease Tax=Thermobrachium celere DSM 8682|Amino acid permease Tax=Turicibacter|Amino acid permease domain protein Tax=Veillonella sp. o…	1	1	1	1	1	1	1	1	1	1	1
37	CD0901|CD1000|CD1482|CD1490|CD1904|CD196_0851|CD196_0873|CD196_1354|CD196_1363|CD196_1779|CD196_1860|CD196_2779|CD196_3029|CD1980|CD2991|CD3216|CDR20291_0831|CDR20291_0853|CDR20291_1331|CDR20291_1340|CDR20291_1824|CDR20291_1903|CDR20291_2826|CDR20291_3075|H476_0511|H476_0564|H476_1827|H476_2214|H476_3450|H477_0639|H477_0640|H477_0841|H477_2151|H477_2152|H477_2962|H477_2963|H477_2964|H477_5519|H47…	45|69|73|75|81|98|122|125|151|162|167|171|185|196|208|209|218|229|252|253|255|256|260|261|263|265|266|267|511|514|515|517	|metI|opuCC|ssuC|tauC|ABC superfamily ATP binding cassette transporter, membrane domain protein|ABC transporter permease|ABC transporter, permease domain protein|ABC transporter, permease protein|ABC-type nitrate/sulfonate/bicarbonate transport system, permease component|Alkanesulfonates transport system permease protein|D-methionine ABC transporter permease|Glycine betaine transport system perme…	|COG0600P|COG1174E|COG1732M|COG2011P|ABC-type metal ion transport system, permease component|ABC-type nitrate/sulfonate/bicarbonate transport system, permease component|ABC-type proline/glycine betaine transport systems, permease component|Periplasmic glycine betaine/choline-binding (lipo)protein of an ABC-type transport system (osmoprotectant binding protein)	K02050|K02072|K05846|D-methionine transport system permease protein|osmoprotectant transport system permease protein|sulfonate/nitrate/taurine transport system permease protein|02010	Amino Acids and Derivatives|Cofactors, Vitamins, Prosthetic Groups, Pigments|Stress Response|Sulfur Metabolism|Lysine, threonine, methionine, and cysteine|Organic sulfur assimilation|Osmotic stress|Alkanesulfonates_Utilization|Choline_and_Betaine_Uptake_and_Betaine_Biosynthesis|Methionine_Degradation|Thiamin_biosynthesis|ABC-type nitrate/sulfonate/bicarbonate transport system, permease component|…	|	PF00528|PF04069|Binding-protein-dependent transport system inner membrane component|Substrate binding domain of ABC-type glycine betaine transport system	GO:0005215|GO:0006810|GO:0016020|membrane|transport|transporter activity	A5D4T2|A6TMC3|A8MF01|B0MIA4|F0HE15|F2JP19|G1WHF9|H1PQU7|H6LG31|K0JG84|K6C3N9|R2NV03|S0S3Q3|ABC transport system permease protein Tax=Acetobacterium woodii (strain ATCC 29683 / DSM 1030 / JCM 2381 / KCTC 1655)|ABC transporter permease Tax=Enterococcus durans|ABC transporter, permease protein Tax=Turicibacter|ABC transporter, substrate-binding protein, QAT family Tax=Anaerostipes|ABC-type nitrate/s…	1	1	1	1	1	1	1	1	1	1	1
38	CD0148|CD0809|CD196_0160|CD196_0759|CD196_2594|CD196_2828|CD2751|CD3040|CDR20291_0147|CDR20291_0740|CDR20291_2641|CDR20291_2875|H476_2535|H477_5216|VBICloDif155290_0168|VBICloDif155290_0803|VBICloDif155290_2761|VBICloDif155290_3004|VBICloDif155290_3824|VBICloDif155290_3839|VBICloDif155290_3843|VBICloDif155290_3909|VBICloDif155290_3911|VBICloDif155290_3912|VBICloDif155290_3914|VBICloDif155290_3916…	37|54|60|66|72|80|81|84|86|103|115|120|121|126|137|142|144|146|160|162|163|167|168|169|181|186|189|193|201|207|219|226|227|229|239|246|251|253|258|266|267|274|276|278|292|295|308|315|334|335|336|337|338|340|346|348|350|378|411|425|453|464|476|527|553|691|773	|Conserved protein	|COG0210L|Superfamily I DNA and RNA helicases	|	|	|	PF13475|Domain of unknown function (DUF4116)	|	UPI0002B410AD|UPI0002B4B873|UPI0003743479|W0E5C2|PREDICTED: uncharacterized protein LOC101235891 Tax=Hydra vulgaris|PREDICTED: uncharacterized protein LOC101236064 Tax=Hydra vulgaris|Uncharacterized protein Tax=Desulfitobacterium metallireducens DSM 15288|hypothetical protein Tax=Thiomicrospira arctica	1	1	1	1	1	1	1	1	1	1	1
39	CD0274|CD0334|CD1907|CD1917|CD196_0291|CD196_0353|CD196_1782|CD196_1792|CD196_2181|CD196_2185|CD196_2753|CD196_2795|CD196_2896|CD2338|CD2342|CD2966|CD3006|CD3105|CDR20291_0278|CDR20291_0339|CDR20291_1828|CDR20291_1838|CDR20291_2227|CDR20291_2231|CDR20291_2800|CDR20291_2842|CDR20291_2943|H476_0336|H476_2284|H476_2737|H476_2906|H477_0326|H477_0327|H477_0328|H477_0329|H477_2293|H477_2294|H477_2295|H…	39|64|85|116|120|138|141|154|191|218|224|310|317|323|345|372|376|381|382|383|386|389|463|489|862|867|872|880|884|890	|abfH|adhE|dhaT|fucO|pduQ|sucD|yqhD|1,3-propanediol dehydrogenase (EC 1.1.1.202)|Acetaldehyde dehydrogenase, ethanolamine utilization cluster|Alcohol dehydrogenase (EC 1.1.1.1)|Alcohol dehydrogenase (EC 1.1.1.1); Acetaldehyde dehydrogenase (EC 1.2.1.10)|L-1,2-propanediol oxidoreductase|NAD-dependent 4-hydroxybutyrate dehydrogenase|NAD-dependent 4-hydroxybutyrate dehydrogenase (EC 1.1.1.61)|NADH-d…	|COG1012C|COG1454C|COG1979C|Alcohol dehydrogenase, class IV|NAD-dependent aldehyde dehydrogenases|Uncharacterized oxidoreductases, Fe-dependent alcohol dehydrogenase family	K00001|K00043|K00048|K00086|K00132|K04072|K08325|K13954|1,3-propanediol dehydrogenase [EC:1.1.1.202]|4-hydroxybutyrate dehydrogenase [EC:1.1.1.61]|NADP-dependent alcohol dehydrogenase [EC:1.1.-.-]|acetaldehyde dehydrogenase (acetylating) [EC:1.2.1.10]|acetaldehyde dehydrogenase / alcohol dehydrogenase [EC:1.2.1.10 1.1.1.1]|alcohol dehydrogenase [EC:1.1.1.1]|lactaldehyde reductase [EC:1.1.1.77]|00…	Carbohydrates|Fatty Acids, Lipids, and Isoprenoids|Metabolism of Aromatic Compounds|Secondary Metabolism|Aromatic amino acids and derivatives|Central carbohydrate metabolism|Monosaccharides|Peripheral pathways for catabolism of aromatic compounds|Phospholipids|Sugar alcohols|Biphenyl_Degradation|Cinnamic_Acid_Degradation|Glycerol_fermenation_to_1,3-propanediol|Glycerolipid_and_Glycerophospholipid…	|(gi:23954276) orf59 - hypothetical protein [Escherichia coli 536]|(gi:23954278) orf61 - hypothetical protein [Escherichia coli 536]	PF00171|PF00465|Aldehyde dehydrogenase family|Iron-containing alcohol dehydrogenase	GO:0008152|GO:0016491|GO:0046872|GO:0055114|metabolic process|metal ion binding|oxidation-reduction process|oxidoreductase activity	C0EYC6|C6JMC7|C7GYK4|D3LUM7|D5XEA4|F2JLZ2|F7TVB7|M4U577|R6HLS2|R6PDF5|UPI0001E2CCBD|UPI0003B6E5B3|V7HZW9|W2BYZ5|1,3-propanediol dehydrogenase Tax=Fusobacterium|Alcohol dehydrogenase Tax=Cellulosilyticum lentocellum (strain ATCC 49066 / DSM 5427 / NCIMB 11756 / RHM5)|Alcohol dehydrogenase Tax=Psychromonas sp. CNPT3|Alcohol dehydrogenase Tax=Youngiibacter fragilis 232.1|Alcohol dehydrogenase, iron-…	1	1	1	1	1	1	1	1	1	1	1
40	CD0039|CD0176|CD0723|CD1157|CD1623|CD1797|CD196_0040|CD196_0190|CD196_0669|CD196_1016|CD196_1546|CD196_1717|CD196_2380|CD196_2798|CD2540|CD3009|CDR20291_0028|CDR20291_0177|CDR20291_0650|CDR20291_0994|CDR20291_1521|CDR20291_1692|CDR20291_2427|CDR20291_2845|H476_0414|H476_1884|H476_1893|H476_2368|H476_2943|H477_0468|H477_0469|H477_0470|H477_2233|H477_2234|H477_2235|H477_3064|H477_3066|H477_3079|H47…	38|40|66|72|77|102|123|187|192|200|228|264|271|289|313|330|337|367|371|397|408|421|444|453|456|461|462|464|488|542|543|546|576|842|843	|acoL|fprA2|lpdA|norV|nox|Dihydrolipoamide dehydrogenase (EC 1.8.1.4)|Dihydrolipoamide dehydrogenase of acetoin dehydrogenase (EC 1.8.1.4)|E3 component of acetoin dehydrogenase enzyme system (dihydrolipoyl dehydrogenase)|FAD binding domain protein|FAD-dependent pyridine nucleotide-disulfide oxidoreductase|NADH dehydrogenase (EC 1.6.99.3)|NADH oxidase|Nitrite reductase probable [NAD(P)H] subunit (…	|COG0426C|COG0446R|COG0508C|COG0607P|COG1249C|Pyruvate/2-oxoglutarate dehydrogenase complex, dihydrolipoamide acyltransferase (E2) component, and related enzymes|Pyruvate/2-oxoglutarate dehydrogenase complex, dihydrolipoamide dehydrogenase (E3) component, and related enzymes|Rhodanese-related sulfurtransferase|Uncharacterized NAD(FAD)-dependent dehydrogenases|Uncharacterized flavoproteins	K00359|K00362|K00382|K00540|K12264|NADH oxidase [EC:1.6.-.-]|anaerobic nitric oxide reductase flavorubredoxin|dihydrolipoamide dehydrogenase [EC:1.8.1.4]|nitrite reductase (NAD(P)H) large subunit [EC:1.7.1.4]|00010 00020 00260 00280 00620|00910	Cofactors, Vitamins, Prosthetic Groups, Pigments|Virulence, Disease and Defense|Resistance to antibiotics and toxic compounds|Riboflavin, FMN, FAD|Flavodoxin|Mercury_resistance_operon|Dihydrolipoamide dehydrogenase of acetoin dehydrogenase (EC 1.8.1.4)|Flavodoxin|Mercuric ion reductase (EC 1.16.1.1)|NADH dehydrogenase (EC 1.6.99.3)|PF00070 family, FAD-dependent NAD(P)-disulphide oxidoreductase|Pu…	|	PF00070|PF00258|PF00364|PF00581|PF00753|PF02852|PF07992|Biotin-requiring enzyme|Flavodoxin|Metallo-beta-lactamase superfamily|Pyridine nucleotide-disulphide oxidoreductase|Pyridine nucleotide-disulphide oxidoreductase, dimerisation domain|Rhodanese-like domain	GO:0010181|GO:0016491|GO:0016787|GO:0045454|GO:0050660|GO:0055114|FMN binding|cell redox homeostasis|flavin adenine dinucleotide binding|hydrolase activity|oxidation-reduction process|oxidoreductase activity	A6TPR7|C2TFS8|C6JJQ9|D1AIV2|D4W6N3|F7JYT9|F9VI83|H3NPY6|L0K7C5|R7RQR7|R9NBY5|UPI000366D90B|UPI000373347E|UPI00037DA37F|Dihydrolipoamide dehydrogenase Tax=Sebaldella termitidis (strain ATCC 33386 / NCTC 11300)|Dihydrolipoyl dehydrogenase Tax=Alkaliphilus metalliredigens (strain QYMF)|Dihydrolipoyl dehydrogenase Tax=Helcococcus kunzii ATCC 51366|FAD-dependent pyridine nucleotide-disulfide oxidoredu…	1	1	1	1	1	1	1	1	1	1	1
41	CD0352|CD1023|CD1122|CD1494|CD1644|CD1664|CD1736|CD196_0370|CD196_0899|CD196_0975|CD196_1256|CD196_1367|CD196_1567|CD196_1586|CD196_1658|CD196_2078|CD2214|CDR20291_0356|CDR20291_0879|CDR20291_0953|CDR20291_1234|CDR20291_1344|CDR20291_1542|CDR20291_1561|CDR20291_1633|CDR20291_2121|H476_0527|H476_0675|H476_1258|H476_2323|H476_3405|H477_0669|H477_2227|H477_3602|H477_3603|H477_3946|VBICloDif155290_03…	55|68|73|78|92|112|114|116|119|120|122|130|175|179|181|182|183|184|187|188|194|196|197|300|400	|DNA-binding protein|Helix-turn-helix|Helix-turn-helix motif|Transcriptional regulator|Transcriptional regulator yidN, Cro/CI family|Transcriptional regulator, MerR family|Transcriptional regulator, MerR family, near polyamine transporter|cupin domain protein|helix-turn-helix family protein|putative regulatory protein|putative transcriptional regulator|regulatory protein|transcriptional regulator	|COG1396K|Predicted transcriptional regulators	K00517|K00634|K00891|K14056|HTH-type transcriptional regulator, repressor for puuD|phosphate butyryltransferase [EC:2.3.1.19]|shikimate kinase [EC:2.7.1.71]|00363 00624 00627 00903 00945|00400|00650	Amino Acids and Derivatives|Virulence, Disease and Defense|Arginine; urea cycle, polyamines|Resistance to antibiotics and toxic compounds|Cobalt-zinc-cadmium_resistance|Polyamine_Metabolism|Transcriptional regulator, MerR family|Transcriptional regulator, MerR family, near polyamine transporter	|	PF01381|PF07883|PF12844|PF13560|Cupin domain|Helix-turn-helix|Helix-turn-helix domain	GO:0043565|sequence-specific DNA binding	B2A1T2|E5Y3N2|F5LLK9|G4KRY5|I8RHH9|R6H0P6|R6KUT0|UPI000248D37C|UPI00036D191A|UPI00037D556B|V8C5F8|Cupin 2 conserved barrel domain protein Tax=Pelosinus fermentans|Cupin domain protein Tax=Paenibacillus|DNA-binding protein Tax=Paenibacillus elgii|DNA-binding protein Tax=environmental samples|Putative Xre family DNA-binding protein Tax=Oscillibacter valericigenes (strain DSM 18026 / NBRC 101213 / S…	1	1	1	1	1	1	1	1	1	1	1
42	CD1647|CD1648|CD196_1570|CD196_1571|CD196_2725|CD196_2726|CD2876|CD2877|CD2998|CDR20291_1545|CDR20291_1546|CDR20291_2772|CDR20291_2773|H476_0739|H476_0767|H476_1591|H476_1613|H476_1676|H476_1677|H476_2428|H476_2429|H476_2707|H476_2708|H477_1234|H477_1235|H477_3234|H477_3235|H477_3353|H477_3354|H477_3355|H477_3356|H477_3357|H477_3770|H477_3771|H477_3772|H477_3773|H477_4049|H477_4050|H477_4093|H477…	42|43|44|48|53|56|57|61|66|72|76|81|89|114|117|118|120|126|203|207|211|215|244|266|278|281|285|288|291|305|317|318|320|326|327|330|334|337|338|340|341|343|360|366	|fhuB|fhuG|ABC-type Fe3+-siderophore transport system, permease 2 component|ABC-type Fe3+-siderophore transport system, permease component|ABC-type transporter, integral membrane subunit|Fe uptake system integral membrane protein|Heme transporter IsdDEF, permease component IsdF|Hemin ABC transporter, permease protein|HmuU protein|Iron compound ABC uptake transporter permease protein|Vitamin B12 A…	|COG0609P|COG4605P|COG4606P|ABC-type Fe3+-siderophore transport system, permease component|ABC-type enterochelin transport system, permease component	K02015|iron complex transport system permease protein|02010	|ABC-type Fe3+-siderophore transport system, permease 2 component|Fe-bacillibactin uptake system FeuC|Heme ABC type transporter HtsABC, permease protein HtsB|Heme transporter IsdDEF, permease component IsdF|Iron compound ABC uptake transporter permease protein|Vitamin B12 ABC transporter, permease component BtuC	|Iron uptake; Heme uptake|Iron uptake; Siderophore|(gi:15808723) fecD - FecD [Shigella flexneri (serotype 2a) YSH6000]|(gi:15808724) fecC - FecC [Shigella flexneri (serotype 2a) YSH6000]|(gi:21282745) isdF - ORFID:MW1016~hypothetical protein, similar to ferrichrome ABC transporter [Staphylococcus aureus MW2]|(gi:26246569) fepD - Ferric enterobactin transport system permease protein fepD [Escheric…	PF01032|FecCD transport family	GO:0005215|GO:0016020|membrane|transporter activity	D4W2Y7|D4W694|E3DLV2|E3DVA8|E3IB16|G9QLJ6|H6LCN2|R5IBD8|R6MJE3|UPI00016C0DD6|UPI0002554F69|UPI0002DAE454|UPI00035E3AB9|UPI0003602E55|V6MLQ1|W0EDJ9|ABC transporter Tax=Epulopiscium sp. 'N.t. morphotype B'|ABC transporter permease Tax=Brevibacillus panacihumi W25|Iron ABC transporter permease Tax=Dehalobacter restrictus DSM 9455|Iron chelate uptake ABC transporter, FeCT family, permease protein Tax…	1	1	1	1	1	1	1	1	1	1	1
43	CD0298|CD0300|CD0683|CD0776|CD0796|CD1064|CD1589|CD1804|CD196_0314|CD196_0316|CD196_0627|CD196_0724|CD196_0746|CD196_0944|CD196_1512|CD196_1724|CDR20291_0301|CDR20291_0303|CDR20291_0609|CDR20291_0705|CDR20291_0727|CDR20291_0923|CDR20291_1487|CDR20291_1699|H476_1178|H476_1939|H476_2486|H476_2491|H476_2730|H476_2798|H477_1909|H477_1910|H477_1911|H477_2448|H477_2449|H477_2569|H477_2570|H477_3163|H47…	40|43|73|74|82|85|93|221|233|242|245|271|272|297|318|320|328|333|334|337|338|340	|ccpA|rbsB|rbsR|scrR|Catabolite control protein A|D-ribose ABC transporter substrate-binding protein|D-ribose ABC transporter, substrate-binding protein|LacI family transcriptional regulator|LacI-family transcriptional regulator|LacI-family transcriptional regulator (catabolite control protein)|Ribose ABC transport system, periplasmic ribose-binding protein RbsB (TC 3.A.1.2.1)|Ribose operon repre…	|COG1609K|COG1879G|ABC-type sugar transport system, periplasmic component|Transcriptional regulators	K02529|K03484|K03604|K10439|LacI family transcriptional regulator|LacI family transcriptional regulator, purine nucleotide synthesis repressor|LacI family transcriptional regulator, sucrose operon repressor|ribose transport system substrate-binding protein|02010 02030	Carbohydrates|Membrane Transport|Motility and Chemotaxis|Nucleosides and Nucleotides|Di- and oligosaccharides|Purines|Sugar Phosphotransferase Systems, PTS|Bacterial_Chemotaxis|Maltose_and_Maltodextrin_Utilization|Purine_nucleotide_synthesis_regulator|Sucrose-specific_PTS|Sugar_utilization_in_Thermotogales|Maltose operon transcriptional repressor MalR, LacI family|Purine nucleotide synthesis repr…	Biofilm formation|(gi:29375537) EF0954 - sugar-binding transcriptional regulator, LacI family [Enterococcus faecalis V583]	PF00356|PF00532|PF13377|PF13407|Bacterial regulatory proteins, lacI family|Periplasmic binding protein domain|Periplasmic binding protein-like domain|Periplasmic binding proteins and sugar binding domain of LacI family	GO:0003700|GO:0006355|regulation of transcription, DNA-templated|sequence-specific DNA binding transcription factor activity	B0K1M1|D1AQM7|D4W555|D6GR33|E1R6F1|E3I9R3|F9MNJ5|G4Q7H4|G9QJE6|H3NQ54|M5DZB6|Q8RD46|R6GRV4|UPI0002627EE9|LacI family transcription regulator Tax=SAR324 cluster bacterium JCVI-SC AAA005|Periplasmic binding protein/LacI transcriptional regulator Tax=Geobacillus|Periplasmic binding protein/LacI transcriptional regulator Tax=Sebaldella termitidis (strain ATCC 33386 / NCTC 11300)|Periplasmic binding p…	1	1	1	1	1	1	1	1	1	1	1
44	CD0363|CD0612|CD1533|CD1540|CD196_0551|CD196_1405|CD196_1412|CD196_2710|CD196_2772|CD196_2842|CD196_3004|CD2984|CD3055|CDR20291_0535|CDR20291_1382|CDR20291_1389|CDR20291_2757|CDR20291_2819|CDR20291_2889|CDR20291_3050|H476_1275|H476_1331|H476_1542|H476_1804|H476_2472|H476_2585|H476_2977|H477_1306|H477_1307|H477_1308|H477_1631|H477_1632|H477_1633|H477_2506|H477_2507|H477_2508|H477_3569|H477_3570|H4…	54|63|83|93|94|109|116|126|159|170|199|213|274|293|311|323|335|337|354|626|631|635|638|639|645|658|670|673|675|679|691|692|699|703|706|709	|ABC superfamily ATP binding cassette transporter domain protein|ABC transporter|ABC transporter permease|ABC transporter permease protein YvcS|ABC transporter, permease associated with salivaricin lantibiotic|ABC transporter, permease domain protein|ABC transporter, permease protein|ABC-type transport system, permease domain protein|Bacitracin export permease protein BceB|abc transporter, permea…	|COG0577V|ABC-type antimicrobial peptide transport system, permease component	K11632|K11636|bacitracin transport system permease protein|putative ABC transport system permease protein|02010 02020 05150|02020	Virulence, Disease and Defense|Bacteriocins, ribosomally synthesized antibacterial peptides|Bacitracin_Stress_Response|ABC transporter permease protein YvcS|Bacitracin export permease protein BceB	|	PF02687|FtsX-like permease family	GO:0016020|membrane	A6NYW9|A8RBN9|F0SU89|F2JJR6|G4HC07|R2SQL0|UPI000308FA76|UPI00031CFF24|UPI000364D855|UPI0003712E9E|W4AQR8|ABC transporter Tax=Bacillus sp. 105MF|ABC transporter permease Tax=Paenibacillus|Efflux ABC transporter, permease protein Tax=Eubacterium dolichum DSM 3991|Efflux ABC transporter, permease protein Tax=Pseudoflavonifractor capillosus ATCC 29799|Putative uncharacterized protein Tax=Paenibacillu…	1	1	1	1	1	1	1	1	1	1	1
45	CD0137|CD0862|CD196_0149|CD196_0811|CD196_2732|CD196_2836|CD196_2873|CD196_3219|CD196_3458|CD196_3463|CD2883|CD3048|CD3081|CD3443|CD3645|CD3650|CDR20291_0136|CDR20291_0791|CDR20291_2779|CDR20291_2883|CDR20291_2920|CDR20291_3265|CDR20291_3504|CDR20291_3509|H476_0494|H476_0520|H476_0683|H476_1680|H477_0608|H477_0609|H477_0658|H477_0659|H477_3362|H477_3363|H477_3962|H477_3963|VBICloDif155290_0156|VB…	84|135|138|154|161|165|264|270|274|308|336|410|415|426|429|433|434|437|440|444|446|447|448|452|532|700	|celB|PTS lactose/cellobiose IIC component|PTS system lactose/cellobiose-specific transporter subunit IIC|PTS system lichenan-specific transporter subunit IIC|PTS system transporter subunit IIC|PTS system, IIC component|PTS system, IIc component|PTS system, cellobiose-specific IIC component|PTS system, cellobiose-specific IIC component (EC 2.7.1.69)|PTS system, lactose/cellobiose IIC component fa…	|COG1455G|Phosphotransferase system cellobiose-specific component IIC	K02761|PTS system, cellobiose-specific IIC component|02060	|PTS system, cellobiose-specific IIC component (EC 2.7.1.69)	|	PF00563|PF02378|EAL domain|Phosphotransferase system, EIIC	GO:0008982|GO:0009401|GO:0016020|membrane|phosphoenolpyruvate-dependent sugar phosphotransferase system|protein-N(PI)-phosphohistidine-sugar phosphotransferase activity	B7C837|C9AA19|E3GN95|E7GG54|F5WUE8|F5X3D5|F9VKW9|K8EKP7|R2NV73|R9CA33|S9UDP1|W1SIS4|PTS system cellobiose-specific IIC component Tax=Candidatus Arthromitus|PTS system lichenan-specific transporter subunit IIC Tax=Bacillus nealsonii AAU1|PTS system lichenan-specific transporter subunit IIC Tax=Bacillus vireti LMG 21834|PTS system protein Tax=Coprobacillus sp. 29_1|PTS system, IIC component Tax=Pae…	1	1	1	1	1	1	1	1	1	1	1
46	CD0180|CD0181|CD0458|CD0470|CD0548|CD196_0194|CD196_0195|CD196_0413|CD196_0426|CD196_0488|CD196_0547|CD196_2140|CD196_2229|CD196_2231|CD2389|CDR20291_0181|CDR20291_0182|CDR20291_0399|CDR20291_0412|CDR20291_0473|CDR20291_0531|CDR20291_2183|CDR20291_2276|CDR20291_2279|H476_2340|H476_2823|H477_2427|H477_3614|H477_3615|H477_3616|VBICloDif155290_0202|VBICloDif155290_0203|VBICloDif155290_0433|VBICloDif…	34|43|47|88|104|132|133|166|167|218|224|233|249|252|277|282|290|292|310|312|316|317|333|336|337|340|344|377|379|382|412|416|420|452|460|599	|blaR|ATP-dependent Lon protease|Regulatory protein BlaR1|Regulatory sensor-transducer, BlaR1/MecR1 family|beta-lactamase|beta-lactamase inducer|beta-lactamase-inducing penicillin-binding protein|blaR1 peptidase M56 family protein|membrane-associated metalloprotease|penicillin-binding protein|putative beta-lactamase|putative beta-lactamase inducer|putative beta-lactamase-inducing penicillin-bindi…	|COG2602V|COG4219KT|Antirepressor regulating drug resistance, predicted signal transduction N-terminal membrane component|Beta-lactamase class D	K02172|K02547|bla regulator protein blaR1|methicillin resistance protein|00312	Iron acquisition and metabolism|Membrane Transport|Phages, Prophages, Transposable elements, Plasmids|Virulence, Disease and Defense|Resistance to antibiotics and toxic compounds|Transposable elements|Campylobacter_Iron_Metabolism|Hemin_transport_system|Methicillin_resistance_in_Staphylococci|Tn552|Ton_and_Tol_transport_systems|Beta-lactamase regulatory sensor-transducer BlaR1|Ferric siderophore …	|(gi:15808707) oxa-1 - beta-lactamase Oxa-1 [Shigella flexneri (serotype 2a) YSH6000]	PF00905|PF05569|BlaR1 peptidase M56|Penicillin binding protein transpeptidase domain	GO:0008658|penicillin binding	A6TX83|B8FXI0|C3RQX6|D9S0U7|N1ZX18|UPI000248C8A5|UPI0003650D09|W0EKU0|W7BHC2|W7YL96|Metal ABC transporter substrate-binding protein Tax=Dehalobacter restrictus DSM 9455|Peptidase M56 BlaR1 Tax=Desulfitobacterium|Peptidase M56 BlaR1 Tax=Listeriaceae bacterium FSL F6-969|Peptidase M56 BlaR1 Tax=Thermosediminibacter oceani (strain ATCC BAA-1034 / DSM 16646 / JW/IW-1228P)|Peptidase M56, BlaR1 Tax=Alk…	1	1	1	1	1	1	1	1	1	1	1
47	CD196_1937|CD196_1943|CD196_1945|CD196_1951|CD196_1952|CD196_1963|CD196_1964|CD196_2987|CD2073|CD2079|CD2081|CD2087|CD2088|CD2099|CD2100|CD3177|CDR20291_1980|CDR20291_1986|CDR20291_1988|CDR20291_1994|CDR20291_1995|CDR20291_2006|CDR20291_2007|CDR20291_3033|H476_2256|H476_2257|H477_5588|H477_5589|H477_5590|VBICloDif155290_2069|VBICloDif155290_2075|VBICloDif155290_2077|VBICloDif155290_2083|VBICloDif…	34|117|142|148|149|150|155|156|198|210|235|335|357|613|696|738|754|763|768|853	|cutS|xdhA1|xdhA2|xdhA3|xdhC|2Fe-2S iron-sulfur cluster binding domain protein|Carbon monoxide dehydrogenase small chain (EC 1.2.99.2)|Possible hypoxanthine oxidase XdhD (EC 1.-.-.-)|Xanthine dehydrogenase iron-sulfur subunit (EC 1.17.1.4)|Xanthine dehydrogenase iron-sulfur subunit (EC 1.17.1.4) / Xanthine dehydrogenase, molybdenum binding subunit (EC 1.17.1.4)|Xanthine dehydrogenase, molybdenum …	|COG1529C|COG2080C|Aerobic-type carbon monoxide dehydrogenase, large subunit CoxL/CutL homologs|Aerobic-type carbon monoxide dehydrogenase, small subunit CoxS/CutS homologs	K00087|K00540|K03518|K12528|carbon-monoxide dehydrogenase small subunit [EC:1.2.99.2]|putative selenate reductase molybdopterin-binding subunit|xanthine dehydrogenase molybdenum-binding subunit [EC:1.17.1.4]|00230|00450|00633 00680	Clustering-based subsystems|CBSS-266117.6.peg.2476|Carbon monoxide dehydrogenase small chain (EC 1.2.99.2)|Xanthine dehydrogenase iron-sulfur subunit (EC 1.17.1.4)|Xanthine dehydrogenase, molybdenum binding subunit (EC 1.17.1.4)	|	PF00111|PF01315|PF01799|PF02738|2Fe-2S iron-sulfur cluster binding domain|Aldehyde oxidase and xanthine dehydrogenase, a/b hammerhead domain|Molybdopterin-binding domain of aldehyde dehydrogenase|[2Fe-2S] binding domain	GO:0009055|GO:0016491|GO:0046872|GO:0051536|GO:0055114|electron carrier activity|iron-sulfur cluster binding|metal ion binding|oxidation-reduction process|oxidoreductase activity	A4J876|A4J877|B0P5R1|E1R2M8|F7NJ05|H1PTA6|J7IM76|L0FDE1|R4KMF3|R6SE34|UPI0003B7A8A7|W0EF32|(2Fe-2S)-binding domain protein Tax=Desulfotomaculum reducens (strain MI-1)|(2Fe-2S)-binding domain protein Tax=Spirochaeta|(2Fe-2S)-binding protein Tax=Chloroflexi bacterium oral taxon 439|Aerobic-type carbon monoxide dehydrogenase, large subunit CoxL/CutL-like protein Tax=Desulfotomaculum gibsoniae DSM 72…	1	1	1	1	1	1	1	1	1	1	1
48	CD1441|CD1590|CD1801|CD1950|CD196_1313|CD196_1513|CD196_1721|CD196_1830|CD196_2453|CD196_2899|CD2617|CD3108|CDR20291_1290|CDR20291_1488|CDR20291_1696|CDR20291_1873|CDR20291_2500|CDR20291_2946|H476_0795|H476_1097|H476_1161|H476_1321|H476_2236|H476_2513|H476_3291|H477_1651|H477_1652|H477_1939|H477_2057|H477_2600|H477_5082|H477_5083|H477_5252|H477_5553|H477_5554|VBICloDif155290_1385|VBICloDif155290_…	29|57|65|118|144|161|170|182|202|207|208|210|218|252|264|266|271|277|284|286|287|288|290|322	|Transporter|hypothetical membrane protein|protein of unknown function DUF161	|COG1284S|Uncharacterized conserved protein	|	Clustering-based subsystems|Clustering-based subsystems|CBSS-280355.3.peg.2835|hypothetical protein BH3604	|	PF02588|PF10035|Uncharacterized BCR, YitT family COG1284|Uncharacterized protein conserved in bacteria (DUF2179)	|	A6TVK1|A8MEV8|A8MJ19|C6J2F5|I7LHE6|K4M7I3|T5RUS4|V7I3F4|Membrane protein Tax=Youngiibacter fragilis 232.1|Uncharacterized protein Tax=Alkaliphilus metalliredigens (strain QYMF)|Uncharacterized protein Tax=Alkaliphilus oremlandii (strain OhILAs)|Uncharacterized protein Tax=Caloramator australicus RC3|Uncharacterized protein Tax=Paenibacillus|Uncharacterized protein Tax=Ruminococcaceae bacterium D1…	1	1	1	1	1	1	1	1	1	1	1
49	CD1740|CD196_1662|CD196_2195|CD196_3052|CD196_3053|CD196_3054|CD196_3057|CD2354|CD3238|CD3239|CD3240|CD3244|CDR20291_1637|CDR20291_2241|CDR20291_3098|CDR20291_3099|CDR20291_3100|CDR20291_3103|H476_0581|H476_0650|H476_2561|H476_3039|H476_3040|H476_3044|H477_0814|H477_0815|H477_3826|H477_3827|H477_4173|H477_4174|H477_4643|H477_4644|H477_4645|H477_4650|H477_4651|VBICloDif155290_1774|VBICloDif155290_…	45|52|58|68|86|105|155|156|157|160|180|183|193|232|252|255|319|334|335|336|428|441|626	|grdE|grdG|grdI|prdA|D-proline reductase proprdA domain protein|D-proline reductase proprotein prdA|D-proline reductase, 45 kDa subunit (EC 1.21.4.1) / D-proline reductase, 23 kDa subunit (EC 1.21.4.1)|Glycine reductase component B beta subunit (EC 1.21.4.2) / Glycine reductase component B alpha subunit (EC 1.21.4.2)|betaine reductase complex component B subunit alpha|glycine reductase complex co…	|COG0465O|COG0474P|COG1349KG|ATP-dependent Zn proteases|Cation transport ATPase|Transcriptional regulators of sugar metabolism	K10670|K10793|K10795|K10796|D-proline reductase (dithiol) PrdA [EC:1.21.4.1]|D-proline reductase (dithiol) PrdD [EC:1.21.4.1]|D-proline reductase (dithiol) PrdE [EC:1.21.4.1]|glycine reductase [EC:1.21.4.2]|00330	|Betaine reductase component B alpha subunit (EC 1.21.4.4)|D-proline reductase, 23 kDa subunit (EC 1.21.4.1)|Glycine reductase component B alpha subunit (EC 1.21.4.2)|Glycine reductase component B beta subunit (EC 1.21.4.2)|Sarcosine reductase component B alpha subunit (EC 1.21.4.3)	|	PF09338|Glycine/sarcosine/betaine reductase component B subunits	GO:0050485|GO:0055114|oxidation-reduction process|oxidoreductase activity, acting on X-H and Y-H to form an X-Y bond, with a disulfide as acceptor	A6TL27|A6TU47|A8MED0|A8MFW5|D0GM25|E9RWL6|G5GH44|G5GH49|O86185|R9N736|Betaine reductase complex component B subunit alpha Tax=Lachnospiraceae|D-proline reductase (Dithiol) Tax=Alkaliphilus metalliredigens (strain QYMF)|D-proline reductase (Dithiol) Tax=Alkaliphilus oremlandii (strain OhILAs)|D-proline reductase proprotein prdA Tax=Johnsonella ignava ATCC 51276|Glycine reductase, subunit ABC Tax=L…	1	1	1	1	1	1	1	1	1	1	1
50	CD0390|CD0819|CD196_0375|CD196_0768|CD196_2356|CD196_2509|CD196_2819|CD196_2889|CD196_2909|CD196_2923|CD2511|CD2668|CD3031|CD3098|CD3117|CD3126|CD3138|CDR20291_0361|CDR20291_0749|CDR20291_2403|CDR20291_2556|CDR20291_2866|CDR20291_2936|CDR20291_2956|CDR20291_2970|H476_0359|H477_0364|VBICloDif155290_0392|VBICloDif155290_0813|VBICloDif155290_2516|VBICloDif155290_2674|VBICloDif155290_2995|VBICloDif15…	115|121|271|277|278|280|282|286|287|293	|bglG|bglG1|bglG2|licT|Beta-glucoside bgl operon antiterminator, BglG family|PRD domain protein|beta-glucoside bgl operon transcription antiterminator|putative beta-glucoside bgl operon transcription antiterminator|putative transcription antiterminator|transcription antiterminator|transcriptional antiterminator|transcriptional antiterminator BglG	|COG3711K|Transcriptional antiterminator	K03480|K03488|beta-glucoside operon transcriptional antiterminator|transcriptional antiterminator|	|Beta-glucoside bgl operon antiterminator, BglG family	|	PF00874|PF03123|CAT RNA binding domain|PRD domain	GO:0003723|GO:0006355|RNA binding|regulation of transcription, DNA-templated	A8RDI0|B0K352|B9Y6T9|C2ZBF6|D4K8S5|Q63F50|R2QIR2|R2RSW2|R3WNK6|R6FY94|PRD domain protein Tax=Eubacterium dolichum DSM 3991|PRD domain protein Tax=Holdemania filiformis DSM 12042|Transcription antiterminator Tax=Bacillus cereus|Transcriptional antiterminator Tax=Faecalibacterium prausnitzii|Transcriptional antiterminator licT Tax=environmental samples|Transcriptional antiterminator, BglG Tax=Therm…	1	1	1	1	1	1	1	1	1	1	1
51	H476_0259|H476_0575|H476_1344|H476_1346|H476_1347|H476_2133|H476_2153|H476_2154|H476_2404|H476_2610|H476_2825|H476_2996|H476_3465|H476_3569|H476_3572|H476_3573|H476_3615|H477_0243|H477_0244|H477_0245|H477_0251|H477_0252|H477_0253|H477_0254|H477_0826|H477_0827|H477_0828|H477_1187|H477_1188|H477_1189|H477_1609|H477_1610|H477_1611|H477_1612|H477_1613|H477_1615|H477_1616|H477_2424|H477_2425|H477_3589…	37|38|42|55|61|64|73|86|88|96|100|109|110|126|128|132|140|149|158|159|160|167|178|206|208|218|239|241|253|258|260|266|277|292|296|301|306|307|310|314|316|319|322|325|336|364|394|397|443|460|478|497|540|547|549|557|558|562|581|616|736|779|783|887|978|1053|1657|2662	|Internalin A|LPXTG cell wall anchor domain protein|LRR adjacent family protein|N-acetylmuramoyl-L-alanine amidase family protein|S-layer domain-containing protein|S-layer protein|actinobacterial surface-anchored domain protein|bacillolysin domain protein|bacterial Ig-like domain family protein|cell surface protein (LPXTG motif)|copC domain protein|internalin A domain protein|leucine Rich repeat …	|COG0860M|COG1649S|COG2931Q|COG3291R|COG4886S|COG5279D|FOG: PKD repeat|Leucine-rich repeat (LRR) protein|N-acetylmuramoyl-L-alanine amidase|RTX toxins and related Ca2+-binding proteins|Uncharacterized protein conserved in bacteria|Uncharacterized protein involved in cytokinesis, contains TGc (transglutaminase/protease-like) domain	K01400|K11931|K13730|bacillolysin [EC:3.4.24.28]|biofilm PGA synthesis lipoprotein PgaB [EC:3.-.-.-]|internalin A|05100	Motility and Chemotaxis|Virulence, Disease and Defense|Flagellar motility in Prokaryota|Invasion and intracellular resistance|Flagellum|Listeria_surface_proteins:_Internalin-like_proteins|Bacillolysin (EC 3.4.24.28)|COG1649 predicted glycoside hydrolase|Flagellar hook-length control protein FliK|Immunoglobulin G-endopeptidase (IdeS)|Internalin-like protein (LPXTG motif) Lmo1136 homolog	Adherence; Biofilm formation|Exoenzyme; Cysteine protease; Antiphagocytosis|Invasion|(gi:15674891) SPy0861 - Mac-1 like protein [Streptococcus pyogenes SF370]|(gi:16802477) InlA - Internalin A [Listeria monocytogenes (serovar 1/2a) EGD-e]|(gi:21693314) esp - Enterococcal surface protein; Esp [Enterococcus faecalis MMH594]	PF00059|PF00188|PF00395|PF01520|PF02638|PF03272|PF04473|PF07523|PF08191|PF08239|PF09028|PF12799|PF13516|Bacterial Ig-like domain (group 3)|Bacterial SH3 domain|Cysteine-rich secretory protein family|Glycosyl hydrolase like GH101|LRR adjacent|Lectin C-type domain|Leucine Rich repeat|Leucine Rich repeats (2 copies)|Mac 1|N-acetylmuramoyl-L-alanine amidase|S-layer homology domain|Transglutaminase-li…	GO:0008745|GO:0009253|GO:0016032|GO:0030246|N-acetylmuramoyl-L-alanine amidase activity|carbohydrate binding|peptidoglycan catabolic process|viral process	B4VN71|D4W8D9|D4W8H1|D9PRS5|D9TMA6|E6TU11|F2JJY2|H3SCU3|W7CT68|W7DBU4|Cell wall surface anchor family protein (Fragment) Tax=Listeria weihenstephanensis FSL R9-0317|Leucine Rich Repeat domain protein Tax=Coleofasciculus chthonoplastes PCC 7420|Leucine Rich repeat protein Tax=Turicibacter|Peptidase M28 Tax=Paenibacillus dendritiformis C454|Putative internalin A Tax=Turicibacter|Putative peptidogly…	1	1	1	1	1	1	1	1	1	1	1
52	CD0472|CD1674|CD1807|CD196_0428|CD196_1596|CD196_1727|CD196_1950|CD196_2525|CD196_2999|CD196_3450|CD2086|CD2684|CD3189|CD3637|CDR20291_0414|CDR20291_1571|CDR20291_1702|CDR20291_1993|CDR20291_2572|CDR20291_3045|CDR20291_3496|H476_2118|H476_2543|H477_1164|H477_1165|H477_5202|H477_5203|VBICloDif155290_0451|VBICloDif155290_1706|VBICloDif155290_1845|VBICloDif155290_2082|VBICloDif155290_2690|VBICloDif1…	67|68|72|73|94|107|118|130|179|191|192|200|202|204|206|223|225|247|317|319	|Iron-sulfur flavoprotein|NADPH-dependent FMN reductase|NADPH-dependent FMN reductase family protein|iron-sulfur flavoprotein|putative NADPH-dependent FMN reductase|putative iron-sulfur flavoprotein	|COG0655R|COG1405K|Multimeric flavodoxin WrbA|Transcription initiation factor TFIIIB, Brf1 subunit/Transcription initiation factor TFIIB	K03809|Trp repressor binding protein|	|	|	PF03358|NADPH-dependent FMN reductase	GO:0016491|oxidoreductase activity	A8MH20|C6JMM2|E1R2N2|F0T2E4|F4LS18|G2T128|H1PUQ4|L0KB66|Q8TTL2|U2Q7F1|Flavin reductase Tax=Fusobacterium varium ATCC 27725|Flavin reductase Tax=Oscillibacter|Iron-sulfur flavoprotein Tax=Methanosarcina acetivorans (strain ATCC 35395 / DSM 2834 / JCM 12185 / C2A)|NADPH-dependent FMN reductase Tax=Alkaliphilus oremlandii (strain OhILAs)|NADPH-dependent FMN reductase Tax=Halobacteroides halobius (st…	1	1	1	1	1	1	1	1	1	1	1
53	CD0714A|CD0872|CD1595|CD1667|CD196_0821|CD196_1518|CD196_1589|CD196_2082|CD196_2590|CD196_3041|CD2226|CD2748|CD3227|CDR20291_0801|CDR20291_1493|CDR20291_1564|CDR20291_2125|CDR20291_2637|CDR20291_3087|H476_0475|H476_0601|H476_0602|H476_0614|H476_0624|H476_1174|H476_1508|H476_2929|H477_0571|H477_0745|H477_1356|H477_1918|H477_2255|VBICloDif155290_0866|VBICloDif155290_1621|VBICloDif155290_1697|VBIClo…	43|90|114|120|165|166|169|173|176|177|181|183|184|185|192|194|196|199|210|211|224|237|238	|cysA|cysE|dapD|maa|sat|2,3,4,5-tetrahydropyridine-2,6-dicarboxylate N-acetyltransferase|2,3,4,5-tetrahydropyridine-2,6-dicarboxylate N-acetyltransferase (EC 2.3.1.89)|2,3,4,5-tetrahydropyridine-2,6-dicarboxylate N-succinyltransferase|Chloramphenicol acetyltransferase (EC 2.3.1.28)|Galactoside O-acetyltransferase (EC 2.3.1.18)|Maltose O-acetyltransferase (EC 2.3.1.79)|Serine acetyltransferase (EC…	|COG0110R|COG0663R|COG1045E|COG2171E|Acetyltransferase (isoleucine patch superfamily)|Carbonic anhydrases/acetyltransferases, isoleucine patch superfamily|Serine acetyltransferase|Tetrahydrodipicolinate N-succinyltransferase	K00640|K00661|K00674|K00680|K08279|2,3,4,5-tetrahydropyridine-2-carboxylate N-succinyltransferase [EC:2.3.1.117]|carnitine operon protein CaiE|maltose O-acetyltransferase [EC:2.3.1.79]|serine O-acetyltransferase [EC:2.3.1.30]|00270 00920|00300|00350 00362 00626 00627 00642 00903	Amino Acids and Derivatives|Carbohydrates|Miscellaneous|Nitrogen Metabolism|Regulation and Cell signaling|Di- and oligosaccharides|Lysine, threonine, methionine, and cysteine|Plant-Prokaryote DOE project|Conserved_gene_cluster_possibly_involved_in_RNA_metabolism|Cyanate_hydrolysis|Lysine_Biosynthesis_DAP_Pathway|Maltose_and_Maltodextrin_Utilization|Zinc_regulated_enzymes|2,3,4,5-tetrahydropyridin…	Antiphagocytosis|Endotoxin|(gi:21281862) cap8J - capsular polysaccharide synthesis enzyme Cap8J [Staphylococcus aureus MW2]|(gi:33591350) bplB - probable acetyltransferase [Bordetella pertussis Tohama I]	PF00132|PF08503|PF12464|Bacterial transferase hexapeptide (six repeats)|Maltose acetyltransferase |Tetrahydrodipicolinate succinyltransferase N-terminal	GO:0016407|GO:0047200|acetyltransferase activity|tetrahydrodipicolinate N-acetyltransferase activity	A6TQN3|B7GJC9|C4L2D4|H9UBD6|Q2LPR1|R5FDB6|R6FP43|R9MNL7|S0K963|T0UDC5|UPI000248CBA6|UPI00037E8C83|2,3,4,5-tetrahydropyridine-2,6-dicarboxylate N-acetyltransferase Tax=Enterococcus|2,3,4,5-tetrahydropyridine-2,6-dicarboxylate N-acetyltransferase Tax=Enterococcus dispar ATCC 51266|2,3,4,5-tetrahydropyridine-2,6-dicarboxylate N-acetyltransferase Tax=Exiguobacterium|Acetyltransferase Tax=Prevotella s…	1	1	1	1	1	1	1	1	1	1	1
54	CD0436|CD0511|CD1231|CD1882|CD1905|CD196_1090|CD196_1780|CD196_2912|CD196_3235|CD196_3370|CD2952|CD3370|CD3578|CDR20291_1068|CDR20291_1744|CDR20291_1771|CDR20291_1772|CDR20291_1788|CDR20291_1826|CDR20291_2959|CDR20291_3281|CDR20291_3416|H476_0318|H476_1041|H476_3474|H476_3590|H476_3628|H477_5915|VBICloDif155290_1148|VBICloDif155290_1898|VBICloDif155290_3095|VBICloDif155290_3457|VBICloDif155290_36…	55|94|103|117|132|185|187|189|190|194|204|206|220|259|288|313|325|373|389|416|452|493|501|504|505|509|521|523|530|532|533|537|548|550|556|557|558|560|586|588|620|626	|tndX|DNA recombinase, putative|Phage integrase (Site-specific recombinase)|Recombinase|Resolvase, N-terminal|Site-specific recombinase|Site-specific recombinase, resolvase family|Site-specific recombinases, DNA invertase Pin homolog|TrsK-like protein|conjugative transposon recombinase|conjugative transposon site-specific recombinase|phage site-specific recombinase|putative conjugative transposon…	|COG1961L|Site-specific recombinases, DNA invertase Pin homologs	K06400|K14060|putative DNA-invertase from lambdoid prophage Rac|site-specific DNA recombinase|	DNA Metabolism|Phages, Prophages, Transposable elements, Plasmids|DNA replication|Phages, Prophages|DNA-replication|Listeria_phi-A118-like_prophages|Exodeoxyribonuclease V alpha chain (EC 3.1.11.5)|Integrase [Bacteriophage A118]|Site-specific recombinase	|(gi:15808710) tnpR - resolvase TnpR [Shigella flexneri (serotype 2a) YSH6000]	PF00239|PF07508|PF13408|PF14287|Domain of unknown function (DUF4368)|Recombinase|Recombinase zinc beta ribbon domain|Resolvase, N terminal domain	GO:0000150|GO:0003677|GO:0006310|DNA binding|DNA recombination|recombinase activity	A8MGG9|D4W964|E1PRG3|E8UMS7|F8CTA5|I3VYZ3|I7KUD2|I8SH33|Q3EKA0|R9K2B8|T0JY65|UPI000248CA00|UPI000305794B|W1KB67|Methionyl-tRNA synthetase Tax=Lactobacillales|Putative DNA recombinase Tax=Sporomusa ovata DSM 2662|Recombinase Tax=Alkaliphilus oremlandii (strain OhILAs)|Recombinase Tax=Enterococcus durans IPLA 655|Recombinase Tax=Geobacillus thermoglucosidasius (strain C56-YS93)|Recombinase Tax=Ther…	1	1	1	1	1	1	1	1	1	1	1
55	CD0136|CD0861|CD1602|CD196_0148|CD196_0810|CD196_1525|CD196_2733|CD196_2837|CD196_2874|CD196_3220|CD196_3461|CD2884|CD3049|CD3082|CD3444|CD3648|CDR20291_0135|CDR20291_0790|CDR20291_1500|CDR20291_2780|CDR20291_2884|CDR20291_2921|CDR20291_3266|CDR20291_3507|H476_0684|H477_3964|VBICloDif155290_0155|VBICloDif155290_0855|VBICloDif155290_1629|VBICloDif155290_2908|VBICloDif155290_3013|VBICloDif155290_30…	39|47|74|100|102|103|105|108|111	|chbB|licB|N,N'-diacetylchitobiose-specific phosphotransferase enzyme IIB component|PTS system lichenan-specific transporter subunit IIB|PTS system transporter subunit IIB|PTS system, IIB component|PTS system, IIb component|PTS system, cellobiose-specific IIB component (EC 2.7.1.69)|PTS system, diacetylchitobiose-specific IIB component (EC 2.7.1.69)|PTS system, lichenan-specific IIB component|PTS…	|COG1440G|Phosphotransferase system cellobiose-specific component IIB	K02760|PTS system, cellobiose-specific IIB component [EC:2.7.1.69]|02060	|PTS system, cellobiose-specific IIB component (EC 2.7.1.69)|PTS system, diacetylchitobiose-specific IIB component (EC 2.7.1.69)	|	PF02302|PTS system, Lactose/Cellobiose specific IIB subunit	GO:0008982|GO:0009401|phosphoenolpyruvate-dependent sugar phosphotransferase system|protein-N(PI)-phosphohistidine-sugar phosphotransferase activity	B0N291|D0GMN8|E5WM40|F5X3D6|L0KCZ2|R2QJS6|UPI0002E390A6|PTS system protein Tax=Bacillus sp. 2_A_57_CT2|PTS system, Lactose/Cellobiose specific IIB subunit Tax=Erysipelotrichaceae|PTS system, Lactose/Cellobiose specific IIB subunit Tax=Leptotrichia goodfellowii F0264|PTS system, cellobiose-specific IIB component Tax=Streptococcus|Phosphotransferase system cellobiose-specific component IIB Tax=Halo…	1	1	1	1	1	1	1	1	1	1	1
56	CD1045|CD196_0922|CD196_1915|CD196_2069|CD196_2107|CD196_2128|CD196_2217|CD2035|CD2051|CD2205|CD2250|CD2273|CD2376|CDR20291_1958|CDR20291_2112|CDR20291_2150|CDR20291_2171|CDR20291_2263|H476_0136|H476_1153|H476_1219|H476_2227|H476_2477|H477_1825|H477_1826|H477_1952|H477_1953|H477_5318|H477_5319|H477_5538|H477_5540|H477_5833|H477_5834|VBICloDif155290_0973|VBICloDif155290_2047|VBICloDif155290_2210|V…	44|57|75|94|109|114|167|193|215|227|301|311|327|340|346|350|353|361|363|364|377|379|388|391	|Protein of unknown function UPF0118|membrane protein|permease|putative membrane domain protein	|COG0628R|Predicted permease	K03548|putative permease|	Miscellaneous|ZZ_gjo_need_homes|Putative permease PerM (= YfgO)|Putative permease often clustered with de novo purine synthesis|UPF0118 membrane protein YrrI	|	PF01594|Domain of unknown function DUF20	|	D4KN37|D4W2P4|D4W8H0|G9RZ90|H5XUQ8|J2GY42|R6FUZ1|R7RS01|UPI00028A37CB|Putative membrane protein Tax=Turicibacter|Putative permease Tax=Brevibacillus|Putative permease Tax=Desulfosporosinus youngiae DSM 17734|Sporulation integral membrane protein YtvI Tax=Roseburia|Sporulation integral membrane protein YtvI Tax=Subdoligranulum sp. 4_3_54A2FAA|Uncharacterized protein Tax=Thermobrachium celere DSM 8…	1	1	1	1	1	1	1	1	1	1	1
57	CD0467|CD1410|CD196_0423|CD196_1280|CD196_2200|CD196_2346|CD196_2605|CD196_2895|CD2359|CD2501|CD2764|CD3104|CDR20291_0409|CDR20291_1257|CDR20291_2246|CDR20291_2393|CDR20291_2652|CDR20291_2942|H476_0576|H476_1123|H476_1159|H476_2276|H476_2375|H476_2957|H477_0824|H477_0825|H477_1943|H477_2009|H477_3677|H477_3678|H477_4480|H477_4481|H477_5619|VBICloDif155290_0446|VBICloDif155290_1348|VBICloDif155290…	43|77|98|160|167|207|256|259|260|262|264|267|269|270|271|273|274|275|284	|HAD family hydrolase|HAD hydrolase, IIB family protein|HAD hydrolase, family IIB protein|Hydrolase (HAD superfamily)|cof family hydrolase|cof-like hydrolase family protein|haloacid dehalogenase-like hydrolase family protein|hydrolase|putative hydrolase|sucrose-6F-phosphate phosphohydrolase family protein	|COG0561R|Predicted hydrolases of the HAD superfamily	K03768|K07757|K11938|HMP-PP phosphatase [EC:3.6.1.-]|peptidyl-prolyl cis-trans isomerase B (cyclophilin B) [EC:5.2.1.8]|sugar-phosphatase [EC:3.1.3.23]|	Clustering-based subsystems|RNA Metabolism|Carbohydrates|RNA processing and modification|Beta-lactamase_cluster_in_Streptococcus|Queuosine-Archaeosine_Biosynthesis|Cof protein, HD superfamily hydrolase|FIG002540: Haloacid dehalogenase-like hydrolase|Hydrolase (HAD superfamily) in cluster with DUF1447|Hydrolase in cluster with beta-lactamase (HAD superfamily)	|	PF08282|haloacid dehalogenase-like hydrolase	|	A8MEY7|D4W1N3|D4W5L5|E7G9P6|F9VIL1|R6G067|R7RPV0|U2EBK9|UPI000288D257|V7I2L7|3-deoxy-D-manno-octulosonate 8-phosphate phosphatase KDO 8-P phosphatase protein Tax=Haloplasma contractile SSD-17B|Cof-like hydrolase Tax=Alkaliphilus oremlandii (strain OhILAs)|Cof-like hydrolase Tax=Turicibacter|HAD hydrolase Tax=environmental samples|Hydrolase (HAD superfamily) Tax=Thermobrachium celere DSM 8682|Hydr…	1	1	1	1	1	1	1	1	1	1	1
58	CD1336|CD196_1199|CD196_2355|CD196_2818|CD196_2848|CD196_2881|CD196_2892|CD2510|CD2667|CD3030|CD3061|CD3089|CD3101|CDR20291_1177|CDR20291_2402|CDR20291_2865|CDR20291_2895|CDR20291_2928|CDR20291_2939|H476_0360|H476_1177|H476_3431|H477_0365|H477_0366|H477_1912|H477_1913|H477_2179|VBICloDif155290_1268|VBICloDif155290_2515|VBICloDif155290_2673|VBICloDif155290_2994|VBICloDif155290_3024|VBICloDif155290…	94|173|175|181|224|245|306|310|352|362|475|476|482|501|516|521|523|525|528|550|552|566|690	|glvC|malX|nagE|ptsG|PTS system alpha-glucoside-specific transporter subunit IICB|PTS system glucose-specific transporter subunit IIBC|PTS system maltose and glucose-specific transporter subunit IIBC|PTS system transporter subunit IIABC|PTS system transporter subunit IIBC|PTS system transporter subunit IICB|PTS system, IIABC component|PTS system, IIBC component|PTS system, IIabc component|PTS sys…	|COG1263G|Phosphotransferase system IIC components, glucose/maltose/N-acetylglucosamine-specific	K02750|K02765|K02779|K02791|K02804|PTS system, D-glucosamine-specific IIC component|PTS system, N-acetylglucosamine-specific IIC component|PTS system, arbutin-like IIC component|PTS system, glucose-specific IIC component|PTS system, maltose and glucose-specific IIC component|00010 00500 02060|00010 00520 02060|00010 02060|00520 02060	Carbohydrates|Cell Wall and Capsule|Aminosugars|Capsular and extracellular polysacchrides|Di- and oligosaccharides|Chitin_and_N-acetylglucosamine_utilization|Maltose_and_Maltodextrin_Utilization|Sialic_Acid_Metabolism|Trehalose_Uptake_and_Utilization|PTS system, N-acetylglucosamine-specific IIB component (EC 2.7.1.69)|PTS system, N-acetylglucosamine-specific IIC component (EC 2.7.1.69)|PTS system…	|	PF00358|PF00367|PF02378|Phosphotransferase system, EIIC |phosphoenolpyruvate-dependent sugar phosphotransferase system, EIIA 1|phosphotransferase system, EIIB	GO:0008982|GO:0009401|GO:0016020|membrane|phosphoenolpyruvate-dependent sugar phosphotransferase system|protein-N(PI)-phosphohistidine-sugar phosphotransferase activity	A1HLX0|D4W886|D4W8G2|E7G867|H7F7X9|K5TP38|R6FQ86|R7RS95|R8WY64|R9KQS7|UPI000377F04D|V7I0X9|W4QAG9|PTS maltose transporter subunit IICB Tax=Caldibacillus debilis|PTS maltose-specific enzyme IICB component Tax=Listeria fleischmannii|PTS mannose transporter subunit IIC Tax=Youngiibacter fragilis 232.1|PTS system IIBC component Tax=Turicibacter|PTS system N-acetylglucosamine-specific EIICBA component…	1	1	1	1	1	1	1	1	1	1	1
59	CD1030|CD1217|CD196_0906|CD196_1077|CD196_2385|CD196_2613|CD196_2615|CD2545|CD2772|CD2774|CDR20291_0886|CDR20291_1055|CDR20291_2432|CDR20291_2660|CDR20291_2662|H476_0606|H476_1204|H476_1991|H476_2155|H476_2157|H476_2162|H476_2423|H476_2872|H477_0786|H477_0947|H477_0948|H477_1862|H477_1863|H477_2350|H477_2351|H477_2895|H477_3758|H477_3760|H477_5357|H477_5358|H477_5362|H477_5363|VBICloDif155290_095…	47|54|61|80|87|132|153|173|181|194|199|225|230|249|250|251|254|266|271|317|328|334|343|415|418|456|471|474|557|768	|tuaG|wcaA|Cellulose synthase catalytic subunit [UDP-forming] (EC 2.4.1.12)|Dolichol-phosphate mannosyltransferase (EC 2.4.1.83) in lipid-linked oligosaccharide synthesis cluster|Glycosyltransferases involved in cell wall biogenesis|Putative N-acetylgalactosaminyl-diphosphoundecaprenol glucuronosyltransferase|cellulose synthase catalytic subunit|cellulose synthase catalytic subunit (UDP-forming)|…	|COG0463M|COG1215M|Glycosyltransferases involved in cell wall biogenesis|Glycosyltransferases, probably involved in cell wall biogenesis	K00694|K00754|K00786|cellulose synthase (UDP-forming) [EC:2.4.1.12]|00051|00500	Cell Wall and Capsule|Clustering-based subsystems|Regulation and Cell signaling|Capsular and extracellular polysacchrides|Quorum sensing and biofilm formation|Biofilm_Adhesin_Biosynthesis|CBSS-296591.1.peg.2330|Exopolysaccharide_Biosynthesis|Biofilm PGA synthesis N-glycosyltransferase PgaC (EC 2.4.-.-)|Glycosyl transferase, group 2 family protein|Putative N-acetylgalactosaminyl-diphosphoundecapre…	|Adherence|(gi:123443286) wbcG - putative glycosyltransferase [Yersinia enterocolitica 8081]|(gi:21284315) icaA - intercellular adhesion protein A [Staphylococcus aureus MW2]	PF00535|PF07238|PF13632|PF13641|Glycosyl transferase family 2|Glycosyl transferase family group 2|Glycosyltransferase like family 2|PilZ domain	GO:0035438|cyclic-di-GMP binding	A6TR53|A8MFH8|B8D172|R6WDC9|R7RUV8|T2LVC2|UPI0002D56D1E|V6J0M7|W4CVK0|Family 2 glycosyl transferase Tax=Paenibacillus sp. FSL H8-237|Glycosyl transferase Tax=Sporolactobacillus laevolacticus DSM 442|Glycosyl transferase family 2 Tax=Alkaliphilus oremlandii (strain OhILAs)|Glycosyl transferase family 2 Tax=Halothermothrix orenii (strain H 168 / OCM 544 / DSM 9562)|Glycosyl transferase, family 2 Ta…	1	1	1	1	1	1	1	1	1	1	1
60	CD0389|CD0818|CD196_0374|CD196_0767|CD196_2871|CD196_2887|CD196_2907|CD196_2921|CD196_2927|CD3079|CD3095|CD3096|CD3115|CD3124|CD3130|CD3136|CDR20291_0360|CDR20291_0748|CDR20291_2918|CDR20291_2934|CDR20291_2954|CDR20291_2968|CDR20291_2974|H476_3490|VBICloDif155290_0391|VBICloDif155290_0812|VBICloDif155290_3049|VBICloDif155290_3067|VBICloDif155290_3089|VBICloDif155290_3107|VBICloDif155290_3113|VBIC…	59|76|84|91|348|367|419|468|474|475|477|478|480|481|482|484|485|488	|acsB3|ascB|ascB1|ascB2|bglA|bglA1|bglA2|bglA3|6-phospho-beta-glucosidase|6-phospho-beta-glucosidase (EC 3.2.1.86)|6-phospho-beta-glucosidase BglA|Beta-glucosidase (EC 3.2.1.21); 6-phospho-beta-glucosidase (EC 3.2.1.86)|glycosyl hydrolase 1 family protein|putative 6-phospho-beta-glucosidase	|COG2723G|Beta-glucosidase/6-phospho-beta-glucosidase/b eta-galactosidase	K01188|K01223|6-phospho-beta-glucosidase [EC:3.2.1.86]|beta-glucosidase [EC:3.2.1.21]|00010|00460 00500 00940	|6-phospho-beta-glucosidase (EC 3.2.1.86)	|	PF00232|Glycosyl hydrolase family 1	GO:0004553|GO:0005975|carbohydrate metabolic process|hydrolase activity, hydrolyzing O-glycosyl compounds	B9Y6T8|C2ZSY7|C3RLC1|D4MF15|F9VK58|H1BPX0|R2P430|R2SW35|R5UID1|S5ZHT8|W7R518|6-phospho-beta-glucosidase Tax=Geobacillus sp. JF8|Beta-glucosidase Tax=Bacillus licheniformis S 16|Beta-glucosidase/6-phospho-beta-glucosidase/beta-galactosid ase Tax=Enterococcaceae|Glycoside hydrolase, family 1 Tax=Bacillus cereus|Glycosyl hydrolase Tax=Candidatus Arthromitus|Glycosyl hydrolase Tax=Ruminococcus gnavus…	1	1	1	1	1	1	1	1	1	0	1
61	CD1537|CD1691|CD196_1409|CD196_1614|CD196_1981|CD196_2197|CD2117|CD2356|CDR20291_1386|CDR20291_1589|CDR20291_2024|CDR20291_2243|H476_0579|H476_0667|H476_0829|H476_0942|H476_1412|H476_2700|H476_2918|H476_3549|H477_0817|H477_0818|H477_1522|H477_1523|H477_2274|H477_2275|H477_2276|H477_2646|H477_2647|H477_2826|H477_2827|H477_3931|H477_3932|H477_4421|H477_4422|H477_4423|H477_5407|H477_5408|VBICloDif15…	55|65|70|76|84|92|101|107|120|171|189|200|236|254|279|289|291|292|294|295|296|302|315|317|320|322|362|407|408|414|464|466|894	|aspB|gltA|gltA1|trxB|trxB1|trxB2|trxB3|4Fe-4S binding domain protein|FAD binding domain protein|Glutamate synthase [NADPH] large chain (EC 1.4.1.13)|NAD-dependent glycerol-3-phosphate dehydrogenase family protein|NADPH-dependent glutamate synthase GltA1 domain protein|Thioredoxin reductase (EC 1.8.1.9)|dihydropyrimidine dehydrogenase subunit A|glucose inhibited division A family protein|glutamat…	|COG0446R|COG0492O|COG0493ER|COG1145C|Ferredoxin|NADPH-dependent glutamate synthase beta chain and related oxidoreductases|Thioredoxin reductase|Uncharacterized NAD(FAD)-dependent dehydrogenases	K00123|K00266|K00302|K00384|formate dehydrogenase, alpha subunit [EC:1.2.1.2]|glutamate synthase (NADPH/NADH) small chain [EC:1.4.1.13 1.4.1.14]|sarcosine oxidase, subunit alpha [EC:1.5.3.1]|thioredoxin reductase (NADPH) [EC:1.8.1.9]|00240 00450|00250 00910|00260|00630 00680	Clustering-based subsystems|Nitrogen Metabolism|RNA Metabolism|Stress Response|Osmotic stress|RNA processing and modification|Sarcosine oxidase|Ammonia_assimilation|CBSS-188.1.peg.6170|Choline_and_Betaine_Uptake_and_Betaine_Biosynthesis|Wyeosine-MimG_Biosynthesis|Formate dehydrogenase-O, major subunit (EC 1.2.1.2)|Glutamate synthase [NADPH] large chain (EC 1.4.1.13)|Sarcosine oxidase alpha subuni…	|	PF00037|PF00070|PF07992|PF13450|4Fe-4S binding domain|NAD(P)-binding Rossmann-like domain|Pyridine nucleotide-disulphide oxidoreductase	GO:0016491|GO:0050660|GO:0051536|GO:0055114|flavin adenine dinucleotide binding|iron-sulfur cluster binding|oxidation-reduction process|oxidoreductase activity	A6TU49|A8MM47|B0PHD7|D6GR40|E7NUG0|F2JH78|G8QTX4|R6G0L7|R6G595|UPI00037A4E58|Glutamate synthase (NADPH) Tax=Cellulosilyticum lentocellum (strain ATCC 49066 / DSM 5427 / NCIMB 11756 / RHM5)|Glutamate synthase (NADPH) homotetrameric Tax=environmental samples|Glutamate synthase (NADPH), homotetrameric Tax=Filifactor alocis (strain ATCC 35896 / D40 B5)|NADPH-dependent glutamate synthase beta chain-li…	1	1	1	1	1	1	1	1	1	1	1
62	CD0037|CD1207|CD196_0038|CD196_1067|CD196_2164|CD196_2165|CD196_3249|CD196_3250|CD2321|CD2322|CD3459|CD3460|CDR20291_0026|CDR20291_1045|CDR20291_2210|CDR20291_2211|CDR20291_3295|CDR20291_3296|H476_1999|H476_2406|H476_3159|H476_3160|H477_0963|H477_0964|H477_0965|H477_3731|H477_3732|H477_4853|H477_4854|H477_4855|VBICloDif155290_0041|VBICloDif155290_1124|VBICloDif155290_2312|VBICloDif155290_2313|VBI…	39|54|169|193|200|240|245|269|270|275|306|310|313|328|333|436|585|620|621	|acoB|dxs|tkt|tkt'|1-deoxy-D-xylulose 5-phosphate synthase|1-deoxy-D-xylulose 5-phosphate synthase (EC 2.2.1.7)|1-deoxy-D-xylulose-5-phosphate synthase|1-deoxy-D-xylulose-5-phosphate synthase domain protein|1-deoxy-D-xylulose-5-phosphate synthase family protein|Acetoin dehydrogenase E1 component beta-subunit (EC 1.2.4.-)|Transketolase, C-terminal section (EC 2.2.1.1)|Transketolase, N-terminal sec…	|COG0022C|COG1154HI|COG3958G|COG3959G|Deoxyxylulose-5-phosphate synthase|Pyruvate/2-oxoglutarate dehydrogenase complex, dehydrogenase (E1) component, eukaryotic type, beta subunit|Transketolase, C-terminal subunit|Transketolase, N-terminal subunit	K00162|K00615|K01662|1-deoxy-D-xylulose-5-phosphate synthase [EC:2.2.1.7]|pyruvate dehydrogenase E1 component subunit beta [EC:1.2.4.1]|transketolase [EC:2.2.1.1]|00010 00020 00290 00620 00650|00030 00710 01051|00900	Carbohydrates|Cofactors, Vitamins, Prosthetic Groups, Pigments|Fatty Acids, Lipids, and Isoprenoids|CO2 fixation|Central carbohydrate metabolism|Isoprenoids|Calvin-Benson_cycle|Isoprenoid_Biosynthesis|Pentose_phosphate_pathway|Sugar_utilization_in_Thermotogales|Thiamin_biosynthesis|1-deoxy-D-xylulose 5-phosphate synthase (EC 2.2.1.7)|Acetoin dehydrogenase E1 component beta-subunit (EC 1.2.4.-)|Tr…	|	PF00456|PF02779|PF02780|PF13292|1-deoxy-D-xylulose-5-phosphate synthase|Transketolase, C-terminal domain|Transketolase, pyrimidine binding domain|Transketolase, thiamine diphosphate binding domain	GO:0003824|GO:0008152|GO:0008661|GO:0016114|1-deoxy-D-xylulose-5-phosphate synthase activity|catalytic activity|metabolic process|terpenoid biosynthetic process	A6TR43|A8MJ17|B2V8L5|D1AIV4|G2MSM8|I7LJV6|I8QZ57|Q8RAC5|R7RQY2|U7VBN1|1-deoxy-D-xylulose-5-phosphate synthase Tax=Alkaliphilus metalliredigens (strain QYMF)|1-deoxy-D-xylulose-5-phosphate synthase Tax=Caldanaerobacter subterraneus|1-deoxy-D-xylulose-5-phosphate synthase Tax=Sulfurihydrogenibium|Transketolase central region Tax=Alkaliphilus oremlandii (strain OhILAs)|Transketolase central region T…	1	1	1	1	1	1	1	1	1	1	1
63	CD0893|CD0894|CD196_0843|CD196_0844|CD196_3070|CD196_3129|CD196_3183|CD3258|CD3314|CD3407|CDR20291_0823|CDR20291_0824|CDR20291_3116|CDR20291_3175|CDR20291_3229|H476_0866|H476_1066|H476_1194|H476_1602|H476_3114|H477_1878|H477_1879|H477_2103|H477_2104|H477_2105|H477_2711|H477_2713|H477_3214|H477_4787|H477_4788|H477_5721|H477_5722|H477_5723|VBICloDif155290_0889|VBICloDif155290_0890|VBICloDif155290_3…	68|77|82|127|164|178|186|234|262|263|288|310|329|339|344|436|458|461|466|478|484|496|498|509|570|578|590|593|644|690	|hydA|hymC|4Fe-4S binding domain protein|PAS/PAC sensor protein|Periplasmic [Fe] hydrogenase (EC 1.12.7.2)|Periplasmic [Fe] hydrogenase large subunit (EC 1.12.7.2)|SLBB domain protein|[FeFe] hydrogenase, group A family protein|[Fe] hydrogenase|fe-S cluster family protein|hydrogenase|hydrogenase, Fe-only|iron hydrogenase|iron hydrogenase 1|iron hydrogenase small subunit|iron only hydrogenase large…	|COG1034C|COG1143C|COG1145C|COG1148C|COG1894C|COG3383R|COG4624R|Ferredoxin|Formate hydrogenlyase subunit 6/NADH:ubiquinone oxidoreductase 23 kD subunit (chain I)|Heterodisulfide reductase, subunit A and related polyferredoxins|Iron only hydrogenase large subunit, C-terminal domain|NADH dehydrogenase/NADH:ubiquinone oxidoreductase 75 kD subunit (chain G)|NADH:ubiquinone oxidoreductase, NADH-bindin…	K00336|K00532|K00533|NADH dehydrogenase I subunit G [EC:1.6.5.3]|ferredoxin hydrogenase [EC:1.12.7.2]|ferredoxin hydrogenase large subunit [EC:1.12.7.2]|00190|00680	|Rubrerythrin	|	PF00037|PF02256|PF02906|PF02915|PF04060|PF10531|PF10588|PF12838|PF13187|PF13237|PF13459|PF13510|2Fe-2S iron-sulfur cluster binding domain|4Fe-4S binding domain|4Fe-4S dicluster domain|4Fe-4S single cluster domain|Iron hydrogenase small subunit|Iron only hydrogenase large subunit, C-terminal domain|NADH-ubiquinone oxidoreductase-G iron-sulfur binding region|Putative Fe-S cluster|Rubrerythrin|SLBB …	GO:0016491|GO:0046872|GO:0051536|GO:0055114|iron-sulfur cluster binding|metal ion binding|oxidation-reduction process|oxidoreductase activity	C3WC94|F2JSX9|F9VKM2|H6LB65|L0K8I2|R6FQQ4|R6J891|U7VBI3|V7I5J4|Ferredoxin hydrogenase Tax=environmental samples|Hydrogenase Tax=Candidatus Arthromitus|Iron hydrogenase HydA2 Tax=Acetobacterium woodii (strain ATCC 29683 / DSM 1030 / JCM 2381 / KCTC 1655)|Iron only hydrogenase large subunit Tax=Halobacteroides halobius (strain ATCC 35273 / DSM 5150 / MD-1)|NADH:ubiquinone oxidoreductase Tax=Youngii…	1	1	1	1	1	1	1	1	1	1	1
64	CD0251|CD196_0267|CD196_2741|CD196_2742|CD196_3258|CD196_3260|CD196_3278|CD2955|CD2956|CD3468|CD3470|CD3487|CDR20291_0254|CDR20291_2788|CDR20291_2789|CDR20291_3304|CDR20291_3306|CDR20291_3324|H476_0974|H476_3168|H476_3170|H476_3186|H477_2881|H477_2882|H477_4864|H477_4865|H477_4868|H477_4869|H477_4870|H477_4893|H477_4894|VBICloDif155290_0276|VBICloDif155290_2916|VBICloDif155290_2917|VBICloDif15529…	52|73|132|186|203|244|274|303|354|435|439|457|464|478|491|500|529|534|592	|atpA|atpD|fliI|ntpA|ntpB|rho|ATP synthase F1, alpha subunit|ATP synthase F1, beta subunit|ATP synthase alpha chain|ATP synthase alpha chain (EC 3.6.3.14)|ATP synthase alpha/beta chain, C terminal domain protein|ATP synthase alpha/beta family, beta-barrel domain protein|ATP synthase alpha/beta family, nucleotide-binding domain protein|ATP synthase beta chain|ATP synthase beta chain (EC 3.6.3.14)|…	|COG0055C|COG0056C|COG1155C|COG1156C|COG1157NU|COG1158K|Archaeal/vacuolar-type H+-ATPase subunit A|Archaeal/vacuolar-type H+-ATPase subunit B|F0F1-type ATP synthase, alpha subunit|F0F1-type ATP synthase, beta subunit|Flagellar biosynthesis/type III secretory pathway ATPase|Transcription termination factor	K02111|K02112|K02117|K02118|K02412|K03628|F-type H+-transporting ATPase subunit alpha [EC:3.6.3.14]|F-type H+-transporting ATPase subunit beta [EC:3.6.3.14]|V-type H+-transporting ATPase subunit A [EC:3.6.3.14]|V-type H+-transporting ATPase subunit B [EC:3.6.3.14]|flagellum-specific ATP synthase [EC:3.6.3.14]|transcription termination factor Rho|00190 00195|00190 00680|02040|03018	Motility and Chemotaxis|Respiration|ATP synthases|Flagellar motility in Prokaryota|F0F1-type_ATP_synthase|Flagellum|V-Type_ATP_synthase|ATP synthase alpha chain (EC 3.6.3.14)|ATP synthase beta chain (EC 3.6.3.14)|Flagellum-specific ATP synthase FliI|Transcription termination factor Rho|V-type ATP synthase subunit A (EC 3.6.3.14)|V-type ATP synthase subunit B (EC 3.6.3.14)	Secretion system; Type III secretion system|(gi:15596894) pscN - ATP synthase in type III secretion system [Pseudomonas aeruginosa PAO1]|(gi:15605402) yscN - type III secretion system ATPase [Chlamydia trachomatis D/UW-3/CX]|(gi:16082728) yscN - putative Yops secretion ATP synthase [Yersinia pestis CO92]|(gi:33593244) bscN - putative ATP synthase in type III secretion system [Bordetella pertussis…	PF00006|PF00306|PF02874|PF07497|PF07498|ATP synthase alpha/beta chain, C terminal domain|ATP synthase alpha/beta family, beta-barrel domain|ATP synthase alpha/beta family, nucleotide-binding domain|Rho termination factor, N-terminal domain|Rho termination factor, RNA-binding domain	GO:0003723|GO:0005524|GO:0006353|GO:0015991|GO:0015992|GO:0016820|GO:0033178|GO:0046034|ATP binding|ATP hydrolysis coupled proton transport|ATP metabolic process|DNA-templated transcription, termination|RNA binding|hydrolase activity, acting on acid anhydrides, catalyzing transmembrane movement of substances|proton transport|proton-transporting two-sector ATPase complex, catalytic domain	A6TK35|A8MJV9|A8MJW1|A8MJZ0|E6UDM0|I5AVR6|R6BMA1|R6G0A8|ATP synthase subunit alpha Tax=Alkaliphilus oremlandii (strain OhILAs)|ATP synthase subunit beta Tax=Alkaliphilus oremlandii (strain OhILAs)|ATP synthase subunit beta Tax=Ruminococcus albus|Flagellar protein export ATPase FliI Tax=environmental samples|Transcription termination factor Rho Tax=Alkaliphilus metalliredigens (strain QYMF)|Transc…	1	1	1	1	1	1	1	1	1	1	1
65	CD0278|CD1428|CD1675|CD196_0295|CD196_1297|CD196_1597|CD196_1862|CD196_2800|CD196_2973|CD196_3154|CD1981|CD3011|CD3166|CD3356|CDR20291_0282|CDR20291_1274|CDR20291_1572|CDR20291_1905|CDR20291_2847|CDR20291_3020|CDR20291_3200|H476_2113|H476_2531|H476_3548|H477_1155|H477_5223|H477_5409|VBICloDif155290_0305|VBICloDif155290_1369|VBICloDif155290_1707|VBICloDif155290_1982|VBICloDif155290_2976|VBICloDif1…	38|107|110|111|118|120|121|125|130	|hxlR|HTH-type transcriptional activator hxlR|Predicted transcriptional regulator|Transcriptional regulator, HxlR family|hxlR-like helix-turn-helix family protein|putative transcriptional regulator|transcriptional regulator	|COG1733K|Predicted transcriptional regulators	|	|Redox-sensing transcriptional regulator QorR, putative|Transcriptional regulator HxlR, formaldehyde assimilation	|	PF01638|HxlR-like helix-turn-helix	|	D4M3Q3|E5YB99|E8RHK5|F0SUI2|F2JPC5|G7W6E1|R8W226|UPI0003637EC4|Predicted transcriptional regulators Tax=Ruminococcus torques L2-14|Putative transcriptional regulator Tax=Desulfosporosinus orientis (strain ATCC 19365 / DSM 765 / NCIMB 8382 / VKM B-1628)|Transcriptional regulator, HxlR family Tax=Cellulosilyticum lentocellum (strain ATCC 49066 / DSM 5427 / NCIMB 11756 / RHM5)|Transcriptional regula…	1	1	1	1	1	1	1	1	1	1	1
66	CD0021|CD1938|CD196_0022|CD196_1818|CD196_3380|CD196_3382|CD3588|CD3590|CDR20291_0010|CDR20291_1861|CDR20291_3426|CDR20291_3428|H476_0837|H476_0839|H476_1728|H476_2617|H476_3277|H477_2658|H477_2660|H477_2661|H477_3437|H477_3438|H477_3439|H477_3440|H477_3441|H477_4283|H477_4284|H477_5053|H477_5054|H477_5055|H477_5056|VBICloDif155290_0023|VBICloDif155290_1935|VBICloDif155290_3611|VBICloDif155290_36…	26|31|33|75|95|120|134|137|140|146|155|207|209|215|221|238|251|255|260|307|321|351|370|374|451|453|464|466|1068|1143|1145	|accC|carB|pyc|pycA|pyrAB1|pyrAB2|ATP-grasp domain protein|Biotin carboxylase of acetyl-CoA carboxylase (EC 6.3.4.14)|Carbamoyl-phosphate synthase large chain (EC 6.3.5.5)|HMGL-like family protein|MGS-like domain protein|Pyruvate carboxyl transferase (EC 6.4.1.1)|acetyl-CoA carboxylase, biotin carboxylase subunit|biotin carboxylase (acetyl-CoA carboxylase subunit A)|biotin carboxylase C-terminal …	|COG0439I|COG0458EF|COG0511I|COG1038C|COG5016C|Biotin carboxyl carrier protein|Biotin carboxylase|Carbamoylphosphate synthase large subunit (split gene in MJ)|Pyruvate carboxylase|Pyruvate/oxaloacetate carboxyltransferase	K01571|K01606|K01955|K01958|K01961|acetyl-CoA carboxylase, biotin carboxylase subunit [EC:6.4.1.2 6.3.4.14]|carbamoyl-phosphate synthase large subunit [EC:6.3.5.5]|methylmalonyl-CoA decarboxylase gamma chain [EC:4.1.1.41]|oxaloacetate decarboxylase, alpha subunit [EC:4.1.1.3]|pyruvate carboxylase [EC:6.4.1.1]|00020 00620|00061 00253 00620 00640 00720|00240 00250|00330 00620|00640	Carbohydrates|Cell Division and Cell Cycle|Nucleosides and Nucleotides|Central carbohydrate metabolism|Pyrimidines|De_Novo_Pyrimidine_Synthesis|Macromolecular_synthesis_operon|Pyruvate_metabolism_I:_anaplerotic_reactions,_PEP|Biotin carboxyl carrier protein of methylmalonyl-CoA:Pyruvate transcarboxylase|Biotin carboxylase of acetyl-CoA carboxylase (EC 6.3.4.14)|Carbamoyl-phosphate synthase large …	|	PF00289|PF00364|PF00682|PF02142|PF02436|PF02785|PF02786|PF02787|Biotin carboxylase C-terminal domain|Biotin-requiring enzyme|Carbamoyl-phosphate synthase L chain, ATP binding domain|Carbamoyl-phosphate synthase L chain, N-terminal domain|Carbamoyl-phosphate synthetase large chain, oligomerisation domain|Conserved carboxylase domain|HMGL-like|MGS-like domain	GO:0003824|GO:0005524|GO:0008152|GO:0016874|ATP binding|catalytic activity|ligase activity|metabolic process	A6TVS2|B5YE01|D3T4Z1|D4W2R2|D6GSB6|E4L128|R6Q8Y6|R7RLS7|R7RN47|R7RU12|U1Y7W0|U7VFM1|Acetyl-CoA carboxylase, biotin carboxylase Tax=Dictyoglomus|Acetyl-CoA carboxylase, biotin carboxylase subunit Tax=Turicibacter|Biotin carboxylase of acetyl-CoA carboxylase Tax=Thermobrachium celere DSM 8682|Biotin/lipoyl attachment domain-containing protein Tax=Thermoanaerobacter|Carbamoyl-phosphate synthase larg…	1	1	1	1	1	1	1	1	1	1	1
67	CD0761|CD0831|CD1701|CD196_0708|CD196_0780|CD196_1624|CD196_1970|CD196_2045|CD2106|CD2183|CDR20291_0689|CDR20291_0761|CDR20291_1599|CDR20291_2013|CDR20291_2088|H476_0437|H476_0491|H476_0786|H476_1061|H476_2511|H476_3011|H477_0513|H477_0514|H477_0602|H477_0603|H477_2113|H477_2114|H477_2588|H477_4575|H477_4576|H477_5253|H477_5254|H477_5255|VBICloDif155290_0751|VBICloDif155290_0825|VBICloDif155290_1…	105|115|172|192|197|213|240|249|266|307|344|346|366|367|369|375|381|413|419|447|480|484|497|529|537|805|827	|csdA|dbpA|recQ|ATP-dependent DNA helicase|ATP-dependent DNA helicase RecQ|ATP-dependent DNA helicase, RecQ family protein|ATP-dependent RNA helicase|ATP-dependent RNA helicase BA2475|ATP-dependent RNA helicase RhlE|ATP-dependent RNA helicase YfmL|ATP-dependent RNA helicase YxiN|ATP-dependent RNA helicase dbpA|Cold-shock DEAD-box protein A|DEAD/DEAH box helicase family protein|HRDC domain protein…	|COG0513LKJ|COG0514L|Superfamily II DNA and RNA helicases|Superfamily II DNA helicase	K03654|K05592|K11927|ATP-dependent DNA helicase RecQ [EC:3.6.4.12]|ATP-dependent RNA helicase DeaD [EC:3.6.4.13]|ATP-dependent RNA helicase RhlE [EC:3.6.4.13]|03018	DNA Metabolism|DNA replication|DNA-replication|ATP-dependent DNA helicase RecQ|ATP-dependent RNA helicase BA2475|ATP-dependent RNA helicase RhlE|ATP-dependent RNA helicase YfmL|ATP-dependent RNA helicase YxiN|Cold-shock DEAD-box protein A	|	PF00270|PF00271|PF00570|PF03880|PF09382|DEAD/DEAH box helicase|DbpA RNA binding domain |HRDC domain|Helicase conserved C-terminal domain|RQC domain	GO:0003676|GO:0005524|GO:0005622|GO:0006260|GO:0006281|GO:0043140|ATP binding|ATP-dependent 3'-5' DNA helicase activity|DNA repair|DNA replication|intracellular|nucleic acid binding	A4J5M3|C0F0M7|D1AI20|E3E0C7|E6TR49|F2JIE1|H6LKN1|R6KRS5|R7HD51|UPI0001E89B11|ATP-dependent DNA helicase RecQ Tax=Sebaldella termitidis (strain ATCC 33386 / NCTC 11300)|ATP-dependent RNA helicase DbpA Tax=Bacillus atrophaeus|ATP-dependent RNA helicase DbpA Tax=Bacillus cellulosilyticus (strain ATCC 21833 / DSM 2522 / FERM P-1141 / JCM 9156 / N-4)|ATP-dependent RNA helicase DeaD Tax=Eubacterium sp.…	1	1	1	1	1	1	1	1	1	1	1
68	CD0299|CD1806|CD196_0315|CD196_1726|CD196_2125|CD196_2868|CD196_3227|CD2270|CD3076|CD3451|CDR20291_0302|CDR20291_1701|CDR20291_2168|CDR20291_2915|CDR20291_3273|H476_1126|H476_1217|H476_2487|H476_2793|H476_3267|H476_3284|H477_1831|H477_1832|H477_2002|H477_2003|H477_2453|H477_5036|H477_5037|H477_5068|H477_5069|H477_5296|VBICloDif155290_0326|VBICloDif155290_1844|VBICloDif155290_2267|VBICloDif155290_…	59|65|82|87|95|131|172|176|182|237|256|269|283|296|297|302|304|305|306|309|317|318|323|332|362	|fruK|lacC|rbsK|scrK|tagK|1-phosphofructokinase|1-phosphofructokinase (EC 2.7.1.56)|Fructokinase (EC 2.7.1.4)|Ribokinase (EC 2.7.1.15)|Tagatose-6-phosphate kinase (EC 2.7.1.144)|bacterial regulatory s, luxR family protein|fructokinase|kinase, PfkB family protein|pfkB carbohydrate kinase family protein|putative 1-phosphofructokinase|putative fructokinase|putative ribokinase|putative tagatose (1)-p…	|COG0524G|COG1105G|COG2771K|DNA-binding HTH domain-containing proteins|Fructose-1-phosphate kinase and related fructose-6-phosphate kinase (PfkB)|Sugar kinases, ribokinase family	K00847|K00852|K00882|K00917|1-phosphofructokinase [EC:2.7.1.56]|fructokinase [EC:2.7.1.4]|ribokinase [EC:2.7.1.15]|tagatose 6-phosphate kinase [EC:2.7.1.144]|00030|00051|00051 00500 00520|00052	Carbohydrates|Di- and oligosaccharides|Monosaccharides|Deoxyribose_and_Deoxynucleoside_Catabolism|Lactose_and_Galactose_Uptake_and_Utilization|Sugar_utilization_in_Thermotogales|1-phosphofructokinase (EC 2.7.1.56)|Fructokinase (EC 2.7.1.4)|Pseudouridine kinase, ribokinase/adenosine kinase/pfkB family|Ribokinase (EC 2.7.1.15)|Tagatose-6-phosphate kinase (EC 2.7.1.144)	|Endotoxin|(gi:16273426) rfaE - ADP-heptose synthase [Haemophilus influenzae Rd]|(gi:16764732) orf408 - putative regulatory protein, deoR family [Salmonella enterica (serovar typhimurium) LT2]	PF00294|PF13412|Winged helix-turn-helix DNA-binding|pfkB family carbohydrate kinase	|	D0GIP4|D4W804|D4W884|E3DNJ1|E3HAW4|G0V4M3|R9IZ74|UPI0002DF4162|UPI000316AD6F|UPI0003684394|W0U4A9|1-phosphofructokinase Tax=Leptotrichia goodfellowii F0264|6-phosphofructokinase (ATP) Tax=Ruminococcus|Kinase, PfkB family Tax=Turicibacter|Pseudouridine kinase Tax=Caloramator australicus RC3|Ribokinase Tax=Ilyobacter polytropus (strain DSM 2926 / CuHBu1)|Tagatose-6-phosphate kinase Tax=Halanaerobiu…	1	1	1	1	1	1	1	1	1	1	1
69	CD0855|CD1131|CD196_0804|CD196_0989|CD196_2513|CD2672|CDR20291_0785|CDR20291_0967|CDR20291_2560|H476_0662|H476_0804|H476_1507|H476_1512|H476_1916|H476_2461|H476_2755|H476_2869|H476_3117|H476_3118|H477_1348|H477_1349|H477_1350|H477_1357|H477_1358|H477_2353|H477_2354|H477_2520|H477_2521|H477_2522|H477_3118|H477_3119|H477_3923|H477_3924|H477_4793|H477_4794|H477_4795|H477_5344|H477_5345|H477_6040|H47…	38|50|54|75|110|113|122|135|158|166|204|236|242|243|313|314|322|328|329|337|346|497|499|502|519|522|531|534|546|549|551|554|555|557|558|559|560|571	|appA|nikA|oppA|Oligopeptide ABC transporter, periplasmic oligopeptide-binding protein OppA (TC 3.A.1.5.1)|bacterial extracellular solute-binding s, 5 Middle family protein|family 5 extracellular solute-binding protein|nickel ABC transporter substrate-binding protein|nickel ABC transporter, periplasmic nickel-binding domain protein|oligopeptide ABC transporter OppA oligopeptide-binding protein|ol…	|COG0747E|COG4166E|ABC-type dipeptide transport system, periplasmic component|ABC-type oligopeptide transport system, periplasmic component	K02035|peptide/nickel transport system substrate-binding protein|02010	|Nickel ABC transporter, periplasmic nickel-binding protein NikA (TC 3.A.1.5.3)	|	PF00496|Bacterial extracellular solute-binding proteins, family 5 Middle	GO:0005215|GO:0006810|transport|transporter activity	A8MF86|B9EAQ5|D6GPI3|F3ZYH1|K4Z707|T0IA70|UPI0003663B96|ABC transporter, substrate-binding protein, family 5 Tax=Filifactor alocis (strain ATCC 35896 / D40 B5)|Extracellular solute-binding protein family 5 Tax=Alkaliphilus oremlandii (strain OhILAs)|Extracellular solute-binding protein family 5 Tax=Mahella australiensis (strain DSM 15567 / CIP 107919 / 50-1 BON)|Oligopeptide ABC transporter OppA …	1	1	1	1	1	1	1	1	1	1	1
70	CD1584|CD196_1507|CD196_2057|CD196_2092|CD196_2305|CD196_2853|CD2194|CD2236|CD2459|CD3066|CDR20291_1482|CDR20291_2100|CDR20291_2135|CDR20291_2352|CDR20291_2900|H476_0137|H476_0148|H476_2130|H476_2675|H476_2676|H476_2967|H477_1182|H477_4383|H477_4498|H477_4499|H477_5816|H477_5832|VBICloDif155290_1610|VBICloDif155290_2198|VBICloDif155290_2234|VBICloDif155290_2463|VBICloDif155290_3029|VBICloDif15578…	67|89|111|118|121|175|184|192|196|205|211|245|257|290|293|295|305|311|312|364|367|386|403|404|408	|glcK|xylR|N-acetylmannosamine kinase (EC 2.7.1.60)|ROK family protein|ROK family protein (putative glucokinase)|Xylose repressor XylR (ROK family)|Xylose-responsive transcription regulator, ROK family|glucokinase|glucokinase family protein|putative ROK family protein|putative glucokinase|putative regulator of a specific sugar metabolism|putative sugar metabolism repressor|regulator of a specific…	|COG1940KG|Transcriptional regulator/sugar kinase	K00845|K00924|K02565|N-acetylglucosamine repressor|glucokinase [EC:2.7.1.2]|00010 00052 00500 00520 00521 00524	Carbohydrates|Cell Wall and Capsule|Capsular and extracellular polysacchrides|Central carbohydrate metabolism|Entner-Doudoroff_Pathway|Glycolysis_and_Gluconeogenesis|Glycolysis_and_Gluconeogenesis,_including_Archaeal_enzymes|Sialic_Acid_Metabolism|Sugar_utilization_in_Thermotogales|Glucokinase (EC 2.7.1.2)|Hexokinase (EC 2.7.1.1)|N-acetylmannosamine kinase (EC 2.7.1.60)|Xylose repressor XylR (ROK…	|(gi:15641785) nanK - ROK family protein [Vibrio cholerae N16961]	PF00480|PF08280|PF13412|M protein trans-acting positive regulator (MGA) HTH domain|ROK family|Winged helix-turn-helix DNA-binding	|	D4W3A4|E3GR19|F4BPM6|F7KGL1|R6MKW3|R7FXS9|R9J386|UPI000225BDF4|UPI000377BD48|Putative glucokinase Tax=Turicibacter|ROK family protein Tax=Dorea longicatena CAG:42|ROK family transcriptional regulator Tax=Ornithinibacillus scapharcae|Uncharacterized protein Tax=Eubacterium limosum (strain KIST612)|Uncharacterized protein Tax=Lachnospiraceae bacterium 28-4|Uncharacterized protein Tax=Lachnospiracea…	1	1	1	1	1	1	1	1	1	1	1
71	CD0444|CD1594|CD1665|CD196_0401|CD196_1517|CD196_1587|CD196_1949|CD196_2359|CD196_2994|CD2085|CD2514|CD3184|CDR20291_0387|CDR20291_1492|CDR20291_1562|CDR20291_1992|CDR20291_2406|CDR20291_3040|H476_1875|H476_2930|H477_1681|H477_1682|H477_2253|H477_2254|H477_3047|H477_3048|VBICloDif155290_0421|VBICloDif155290_1620|VBICloDif155290_1695|VBICloDif155290_2081|VBICloDif155290_2519|VBICloDif155290_3200|V…	42|61|70|72|171|198|270|298|302|320|342|403|404|405|470|476	|cysK|cysM|dpaL1|dpaL2|ilvA|tdcB|2-amino-4-ketopentanoate thiolase, beta subunit|Cysteine synthase (EC 2.5.1.47)|O-acetylserine sulfhydrylase|Threonine dehydratase (EC 4.3.1.19)|cysteine synthase A|diaminopropionate ammonia-lyase|putative O-acetylserine sulfhydrylase|putative pyridoxal-phosphate dependent enzyme|pyridoxal-phosphate dependent enzyme|pyridoxal-phosphate dependent enzyme family prot…	|COG0031E|COG0133E|COG1171E|Cysteine synthase|Threonine dehydratase|Tryptophan synthase beta chain	K01697|K01738|K01751|K01754|cystathionine beta-synthase [EC:4.2.1.22]|cysteine synthase A [EC:2.5.1.47]|diaminopropionate ammonia-lyase [EC:4.3.1.15]|threonine dehydratase [EC:4.3.1.19]|00260 00270|00260 00290|00270 00920	Amino Acids and Derivatives|Lysine, threonine, methionine, and cysteine|Threonine_degradation|Cysteine synthase (EC 2.5.1.47)|Threonine dehydratase (EC 4.3.1.19)	|	PF00291|PF01842|ACT domain|Pyridoxal-phosphate dependent enzyme	GO:0008152|GO:0016597|amino acid binding|metabolic process	A6TQQ5|D0GJN4|D1AID6|D1B8Q5|D9RYW0|G7WGK0|V7I195|Cysteine synthase Tax=Desulfosporosinus orientis (strain ATCC 19365 / DSM 765 / NCIMB 8382 / VKM B-1628)|Cysteine synthase Tax=Youngiibacter fragilis 232.1|Diaminopropionate ammonia-lyase Tax=Leptotrichia goodfellowii F0264|Diaminopropionate ammonia-lyase Tax=Sebaldella termitidis (strain ATCC 33386 / NCTC 11300)|Diaminopropionate ammonia-lyase Tax…	1	1	1	1	1	1	1	1	1	1	1
72	CD0109|CD0155|CD0758|CD1121|CD196_0119|CD196_0167|CD196_0705|CD196_0974|CD196_3098|CD3283|CDR20291_0107|CDR20291_0154|CDR20291_0686|CDR20291_0952|CDR20291_3144|H476_0434|H476_0674|H476_0841|H476_3396|H476_3551|H477_0507|H477_2663|H477_2664|H477_3944|H477_3945|H477_5405|H477_5675|H477_5676|VBICloDif155290_0126|VBICloDif155290_0175|VBICloDif155290_0748|VBICloDif155290_1023|VBICloDif155290_3312|VBIC…	55|61|115|118|160|166|167|179|185|206|244|282|300|302|303|316|326	|dhaB2|hpdA|nrdG|pflA|pflE|plfA|4-hydroxyphenylacetate decarboxylase, activating subunit|4Fe-4S binding domain protein|4Fe-4S single cluster domain protein|Pyruvate formate-lyase activating enzyme (EC 1.97.1.4)|Ribonucleotide reductase of class III (anaerobic), activating protein (EC 1.97.1.4)|anaerobic ribonucleoside-triphosphate reductase activating protein|glycerol dehydratase activator|glycyl…	|COG0602O|COG1180O|Organic radical activating enzymes|Pyruvate-formate lyase-activating enzyme	K04068|K04069|anaerobic ribonucleoside-triphosphate reductase activating protein [EC:1.97.1.4]|pyruvate formate lyase activating enzyme [EC:1.97.1.4]|	Nucleosides and Nucleotides|Ribonucleotide_reduction|Ribonucleotide reductase of class III (anaerobic), activating protein (EC 1.97.1.4)	|(gi:23954274) orf57 - hypothetical protein [Escherichia coli 536]	PF00037|PF04055|PF13237|PF13353|4Fe-4S binding domain|4Fe-4S dicluster domain|4Fe-4S single cluster domain|Radical SAM superfamily	GO:0003824|GO:0051536|catalytic activity|iron-sulfur cluster binding	E1QVI6|E9RW05|F3BD87|F3ZVT8|R5Q895|R7RT06|U7UNH7|UPI0003082ADF|Anaerobic ribonucleoside-triphosphate reductase-activating protein Tax=Coprobacillus sp. CAG:235|Glycyl-radical enzyme activating protein Tax=Megasphaera sp. BV3C16-1|Glycyl-radical enzyme activating protein family Tax=Lachnospiraceae bacterium 2_1_46FAA|Glycyl-radical enzyme activating protein family Tax=Olsenella uli (strain ATCC 49…	1	1	1	1	1	1	1	1	1	1	1
73	CD0138|CD1741|CD196_0150|CD196_1663|CD196_2193|CD196_3055|CD2351|CD3241|CDR20291_0137|CDR20291_1638|CDR20291_2239|CDR20291_3101|H476_0584|H476_0585|H476_0648|H476_0649|H476_0682|H476_2562|H476_2563|H476_3041|H476_3042|H477_0809|H477_0810|H477_0811|H477_3822|H477_3823|H477_3824|H477_3825|H477_3960|H477_3961|H477_4175|H477_4176|H477_4177|H477_4646|H477_4647|VBICloDif155290_0157|VBICloDif155290_1775…	48|52|53|59|72|77|81|83|87|88|104|142|150|172|174|231|240|241|275|348|349|434|435|436	|grdB|grdF|grdH|prdB|D-proline reductase subunit gamma|D-proline reductase subunit gamma domain protein|D-proline reductase, 26 kDa subunit (EC 1.21.4.1) @ selenocysteine-containing|Glycine reductase component B gamma subunit (EC 1.21.4.2) @ selenocysteine-containing|betaine reductase complex component B subunit beta|glycine reductase complex component B gamma subunit|glycine reductase complex co…	|	K10670|K10794|D-proline reductase (dithiol) PrdB [EC:1.21.4.1]|glycine reductase [EC:1.21.4.2]|00330	|D-proline reductase, 26 kDa subunit (EC 1.21.4.1)|Glycine reductase component B gamma subunit (EC 1.21.4.2)|selenocysteine-containing	|	PF07355|Glycine/sarcosine/betaine reductase selenoprotein B (GRDB)	GO:0030699|GO:0030700|GO:0050485|GO:0055114|glycine reductase activity|glycine reductase complex|oxidation-reduction process|oxidoreductase activity, acting on X-H and Y-H to form an X-Y bond, with a disulfide as acceptor	A6BFQ8|A8MEC9|B0N293|D0GM22|D4CL20|F4LS30|I7LKG5|O86186|D-proline reductase (Dithiol) Tax=Alkaliphilus oremlandii (strain OhILAs)|Glycine reductase component B gamma subunit @ selenocysteine-containing Tax=Caloramator australicus RC3|Glycine reductase, selenoprotein B Tax=Leptotrichia goodfellowii F0264|Sarcosine reductase complex component B subunit beta Tax=Eubacterium acidaminophilum|Selenopro…	1	1	1	1	1	1	1	1	1	1	1
74	CD0421|CD1106|CD1274|CD1859|CD196_1136|CD196_2130|CD196_2247|CD2006|CD2009|CD2275|CD2404|CDR20291_1114|CDR20291_1793|CDR20291_2173|CDR20291_2294|H476_0293|H476_0549|H476_1759|H476_2938|H477_0290|H477_0291|H477_0292|H477_0863|H477_0864|H477_0865|H477_0866|H477_0867|H477_2240|H477_2241|H477_2242|H477_3489|H477_3490|H477_3491|H477_3492|VBICloDif155290_1203|VBICloDif155290_2272|VBICloDif155290_2403|V…	30|39|47|48|53|85|92|94|113|120|132|186|192|213|240|250|276|278|315|374|568|573|638|688|695|696|697|700|703|704|706|719|742	|topA|topB|DNA topoisomerase|DNA topoisomerase I|DNA topoisomerase I (EC 5.99.1.2)|DNA topoisomerase III|DNA topoisomerase III (EC 5.99.1.2)|DNA topoisomerase III family protein|DNA topoisomerase domain protein|DNA topoisomerase family protein|conjugative transposon DNA topoisomerase|putative DNA topoisomerase|putative topoisomerase (partial)|topoisomerase DNA binding C4 zinc finger family protei…	|COG0550L|Topoisomerase IA	K03168|K03169|DNA topoisomerase I [EC:5.99.1.2]|DNA topoisomerase III [EC:5.99.1.2]|	Membrane Transport|Protein and nucleoprotein secretion system, Type IV|pVir_Plasmid_of_Campylobacter|DNA topoisomerase I (EC 5.99.1.2)|DNA topoisomerase III (EC 5.99.1.2)	|	PF01131|PF01396|PF01751|DNA topoisomerase|Topoisomerase DNA binding C4 zinc finger|Toprim domain	GO:0003677|GO:0003916|GO:0005694|GO:0006265|DNA binding|DNA topoisomerase activity|DNA topological change|chromosome	A6TTF8|C7N9L8|D6GRC4|F4LUF6|G6JA00|H1B253|I0S915|I8RY81|R2CHE9|UPI0002FC76C7|UPI000373F92A|DNA topoisomerase 1 Tax=Filifactor alocis (strain ATCC 35896 / D40 B5)|DNA topoisomerase 3 Tax=Alkaliphilus metalliredigens (strain QYMF)|DNA topoisomerase 3 Tax=Pelosinus fermentans|DNA topoisomerase 3 Tax=Tepidanaerobacter acetatoxydans (strain DSM 21804 / JCM 16047 / Re1)|DNA topoisomerase Tax=Bacillus e…	1	1	1	1	1	1	1	1	1	1	1
75	CD0882|CD0883|CD196_0237|CD196_0832|CD196_0833|CD196_2556|CD196_3279|CD2715|CD3488|CDR20291_0224|CDR20291_0812|CDR20291_0813|CDR20291_2603|CDR20291_3325|H476_0084|H476_0085|H476_2165|H476_3330|H477_0193|H477_0194|H477_0195|H477_0196|H477_0197|H477_0736|H477_0737|H477_0738|H477_0766|H477_0767|H477_2928|H477_5375|H477_5376|VBICloDif155290_0245|VBICloDif155290_0878|VBICloDif155290_0879|VBICloDif1552…	41|45|50|52|65|102|125|133|196|212|223|289|291|292|293|295|308|314|321|375|376|386	|galU|glgC|glgD|gtaB|Glucose-1-phosphate adenylyltransferase (EC 2.7.7.27)|Glucose-1-phosphate thymidylyltransferase (EC 2.7.7.24)|Glycogen biosynthesis protein GlgD, glucose-1-phosphate adenylyltransferase family|UTP--glucose-1-phosphate uridylyltransferase|UTP--glucose-1-phosphate uridylyltransferase (EC 2.7.7.9)|UTP-glucose-1-phosphate uridylyltransferase|bacterial transferase hexapeptide fami…	|COG0448G|COG1209M|COG1210M|ADP-glucose pyrophosphorylase|UDP-glucose pyrophosphorylase|dTDP-glucose pyrophosphorylase	K00963|K00973|K00975|UTP--glucose-1-phosphate uridylyltransferase [EC:2.7.7.9]|glucose-1-phosphate adenylyltransferase [EC:2.7.7.27]|glucose-1-phosphate thymidylyltransferase [EC:2.7.7.24]|00040 00052 00500 00520|00500 00520|00521 00523	Cell Wall and Capsule|Capsular and extracellular polysacchrides|dTDP-rhamnose_synthesis|Glucose-1-phosphate adenylyltransferase (EC 2.7.7.27)|Glucose-1-phosphate thymidylyltransferase (EC 2.7.7.24)|Glycogen biosynthesis protein GlgD, glucose-1-phosphate adenylyltransferase family|UTP--glucose-1-phosphate uridylyltransferase (EC 2.7.7.9)	Adherence; Phase variation|Antiphagocytosis; Adherence; Tissue invasion|(gi:15675935) hasC - UDP-glucose pyrophosphorylase [Streptococcus pyogenes SF370]|(gi:15792741) Cj1423c - putative sugar-phosphate nucleotidyltransferase [Campylobacter jejuni NCTC 11168]	PF00132|PF00483|Bacterial transferase hexapeptide (six repeats)|Nucleotidyl transferase	GO:0009058|GO:0016779|biosynthetic process|nucleotidyltransferase activity	A4XHL6|A6TK09|F0HB79|F4A220|R6FXU6|V7I6R1|Glucose-1-phosphate adenylyltransferase Tax=Youngiibacter fragilis 232.1|Glucose-1-phosphate adenylyltransferase, GlgD subunit Tax=Caldicellulosiruptor saccharolyticus (strain ATCC 43494 / DSM 8903)|Glucose-1-phosphate adenylyltransferase, GlgD subunit Tax=Mahella australiensis (strain DSM 15567 / CIP 107919 / 50-1 BON)|Glucose-1-phosphate thymidylyltrans…	1	1	1	1	1	1	1	1	1	1	1
76	CD0631|CD1154|CD1345|CD1886|CD196_0572|CD196_1013|CD196_1209|CD196_2917|CD196_3022|CD3209|CDR20291_0554|CDR20291_0991|CDR20291_1187|CDR20291_2964|CDR20291_3068|H476_0797|H476_0922|H476_1600|H476_2204|H477_2604|H477_2793|H477_3212|VBICloDif155290_0546|VBICloDif155290_0604|VBICloDif155290_1065|VBICloDif155290_1278|VBICloDif155290_3103|VBICloDif155290_3231|VBICloDif155785_0547|VBICloDif155785_0607|V…	65|103|106|109|110|112|171|173|175|176|177|185	|Negative regulator of phenolic acid metabolism PadR|PadR family transcriptional regulator|PadR-family transcriptional regulator|Transcriptional regulator, PadR family|padr family transcriptional regulator|padr-family transcriptional regulator|transcriptional regulator PadR-like family protein|transcriptional regulator, padr-like family|transcriptional regulator, padr-like family; transcriptional…	|COG1695K|Predicted transcriptional regulators	K10917|K10947|PadR family transcriptional regulator, regulatory protein AphA|PadR family transcriptional regulator, regulatory protein PadR|05111	|Circadian period extender Pex	|	PF03551|PF10400|Transcriptional regulator PadR-like family|Virulence activator alpha C-term	|	C6LGA1|F3AYZ3|F5TDZ6|K0ABU7|K2NJ80|R9C3X0|UPI0003779E03|UPI00037FA106|PadR family transcriptional regulator Tax=Bacillus sp. HYC-10|PadR family transcriptional regulator Tax=Exiguobacterium antarcticum (strain B7)|PadR family transcriptional regulator Tax=Paenibacillus sanguinis|Putative transcriptional regulator Tax=Bacillus nealsonii AAU1|Putative uncharacterized protein Tax=Lachnospiraceae ora…	1	1	1	1	1	1	1	1	1	1	1
77	CD0115|CD0295|CD0627A|CD196_0127|CD196_0311|CD196_0567|CD196_2063|CD196_2274|CD2199A|CD2429A|CDR20291_0114|CDR20291_0298|CDR20291_0549|CDR20291_2106|CDR20291_2321|H476_0055|H476_0092|H476_1525|H476_1741|H476_2224|H477_0134|H477_0214|H477_1328|H477_3461|H477_5533|H477_5534|VBICloDif155290_0133|VBICloDif155290_0322|VBICloDif155290_0599|VBICloDif155290_2204|VBICloDif155290_2431|VBICloDif155785_0131|…	37|43|56|65|68|71|72|76|78|86|357	|2-oxoglutarate oxidoreductase, delta subunit, putative (EC 1.2.7.3)|4Fe-4S binding domain protein|4Fe-4S ferredoxin|Energy conserving hydrogenase Eha associated polyferredoxin|Ferredoxin|ferredoxin|iron-sulfur-binding protein|oxidoreductase ferredoxin subunit|oxidoreductase, ferredoxin subunit|putative ferredoxin|putative iron-sulfur-binding protein|putative oxidoreductase ferredoxin subunit|put…	|COG1145C|COG1146C|COG1245R|COG2768R|Ferredoxin|Predicted ATPase, RNase L inhibitor (RLI) homolog|Uncharacterized Fe-S center protein	K00171|K00176|K00179|K05524|2-oxoglutarate ferredoxin oxidoreductase subunit delta [EC:1.2.7.3]|ferredoxin|indolepyruvate ferredoxin oxidoreductase, alpha subunit [EC:1.2.7.8]|pyruvate ferredoxin oxidoreductase, delta subunit [EC:1.2.7.1]|00010 00020 00620 00633 00640 00650 00680 00720|00020 00720	Amino Acids and Derivatives|Respiration|Sulfur Metabolism|Branched-chain amino acids|Inorganic sulfur assimilation|Inorganic_Sulfur_Assimilation|Ketoisovalerate_oxidoreductase|Soluble_cytochromes_and_functionally_related_electron_carriers|Ferredoxin|Ketoisovalerate oxidoreductase subunit VorC (EC 1.2.7.7)	|	PF00037|PF04015|PF12837|PF12838|PF13237|4Fe-4S binding domain|4Fe-4S dicluster domain|Domain of unknown function (DUF362)	GO:0051536|iron-sulfur cluster binding	A6TNV2|A6TW12|A8MFF2|A8MJL1|F2JPA0|J4VZU7|R5C3P7|U2R542|4Fe-4S binding domain protein Tax=Oscillibacter|4Fe-4S dicluster domain protein Tax=Mogibacterium sp. CM50|4Fe-4S ferredoxin iron-sulfur binding domain protein Tax=Alkaliphilus oremlandii (strain OhILAs)|4Fe-4S ferredoxin iron-sulfur binding domain-containing protein Tax=Cellulosilyticum lentocellum (strain ATCC 49066 / DSM 5427 / NCIMB 1175…	1	1	1	1	1	1	1	1	1	1	1
78	CD0585|CD0648|CD0887|CD1169|CD196_0588|CD196_0837|CD196_1028|CD196_2656|CD196_3356|CD2814|CD3565|CDR20291_0570|CDR20291_0817|CDR20291_1006|CDR20291_2703|CDR20291_3402|H476_0712|H476_2695|H476_3262|H477_4009|H477_4412|H477_4413|H477_5026|VBICloDif155290_0623|VBICloDif155290_0883|VBICloDif155290_1082|VBICloDif155290_2824|VBICloDif155290_3586|VBICloDif155785_0626|VBICloDif155785_0886|VBICloDif155785…	57|156|183|186|212|216|217|218|219|221|222|223|226|227|228|231|237|269|479|491	|Crp family transcriptional regulator|GntR family transcriptional regulator|GntR-family transcriptional regulator|Lactate-responsive regulator LldR in Firmicutes, GntR family|Predicted regulator PutR for proline utilization, GntR family|bacterial regulatory s, gntR family protein|transcriptional regulator domain protein|transcriptional regulator, GntR family	|COG1802K|COG2186K|Transcriptional regulators	K05799|K11475|K11476|GntR family transcriptional regulator, gluconate operon transcriptional repressor|GntR family transcriptional regulator, transcriptional repressor for pyruvate dehydrogenase complex|GntR family transcriptional regulator, vanillate catabolism transcriptional regulator|	|D-Galactonate repressor DgoR|D-amino-acid oxidase (EC 1.4.3.3)|Lactate-responsive regulator LldR in Firmicutes, GntR family|Predicted regulator PutR for proline utilization, GntR family	|	PF00392|PF07729|Bacterial regulatory proteins, gntR family|FCD domain	GO:0003700|GO:0006355|regulation of transcription, DNA-templated|sequence-specific DNA binding transcription factor activity	A8ML32|E2SM36|H6LBA9|R6WIF1|R9BWI8|U2S4C6|UPI000248D1E2|UPI000380A578|V7I7B5|GntR family transcriptional regulator Tax=Bacillus nealsonii AAU1|GntR family transcriptional regulator Tax=Paenibacillus elgii|GntR family transcriptional regulator Tax=Youngiibacter fragilis 232.1|Transcriptional regulator GntR family Tax=Acetobacterium woodii (strain ATCC 29683 / DSM 1030 / JCM 2381 / KCTC 1655)|Trans…	1	1	1	1	1	1	1	1	1	1	1
79	CD0677|CD1558|CD1887|CD196_0618|CD196_1430|CD196_3242|CDR20291_0600|CDR20291_1407|CDR20291_3288|H476_1354|H476_1481|H476_1536|H476_2587|H476_2679|H476_2830|H476_3571|H476_3594|H476_3597|H477_0246|H477_0248|H477_0250|H477_1317|H477_1318|H477_1395|H477_1594|H477_1595|H477_2416|H477_2417|H477_4232|H477_4386|VBICloDif155290_0658|VBICloDif155290_1508|VBICloDif155290_3468|VBICloDif155785_0661|VBICloDif…	37|64|74|75|91|94|99|122|131|157|158|159|160|167|171|174|177|178|180|182|186|189|191|193|197|205|206|252|477	|sigV|ECF subfamily RNA polymerase sigma-24 factor|ECF subfamily RNA polymerase sigma-24 subunit|RNA polymerase sigma factor|RNA polymerase sigma factor SigV|RNA polymerase sigma factor sigV|RNA polymerase sigma factor, sigma-70 family protein|RNA polymerase sigma-70 factor|RNA polymerase sigma-70 factor, ECF subfamily|putative RNA polymerase sigma factor|sigma-70 family RNA polymerase sigma fact…	|COG1191K|COG1595K|DNA-directed RNA polymerase specialized sigma subunit|DNA-directed RNA polymerase specialized sigma subunit, sigma24 homolog	K03088|RNA polymerase sigma-70 factor, ECF subfamily|03020	Clustering-based subsystems|Putative asociate of RNA polymerase sigma-54 factor rpoN|CBSS-316057.3.peg.1308|RNA polymerase sigma factor SigV|RNA polymerase sigma-70 factor, ECF subfamily|RNA polymerase sigma-E factor	Antiphagocytosis; Serum resistance|Regulation; Sigma factor|(gi:15595959) algU - alginate biosynthesis protein AlgZ/FimS [Pseudomonas aeruginosa PAO1]|(gi:15608361) sigE - sigE [Mycobacterium tuberculosis H37Rv]|(gi:15610359) sigH - sigH [Mycobacterium tuberculosis H37Rv]	PF04542|PF08281|Sigma-70 region 2 |Sigma-70, region 4	GO:0003677|GO:0003700|GO:0006352|GO:0006355|GO:0016987|DNA binding|DNA-templated transcription, initiation|regulation of transcription, DNA-templated|sequence-specific DNA binding transcription factor activity|sigma factor activity	A8MIT7|C6LFH7|E3E186|F9DRS6|R5HHQ0|R6WL50|R9JB95|U4QIX5|UPI000316FC91|UPI00035C34A6|UPI000361E42F|UPI0003811AFA|W4QD44|ECF family DNA-directed RNA polymerase sigma factor Tax=Sporosarcina newyorkensis 2681|Putative RNA polymerase sigma factor SigV Tax=Dorea sp. CAG:317|RNA polymerase ECF(Extracytoplasmic function)-type sigma factor (Sigma(V)) Tax=Bacillus atrophaeus|RNA polymerase ECF(Extracytopl…	1	1	1	1	1	1	1	1	1	1	1
80	CD0328|CD0749|CD1038|CD1041|CD196_0347|CD196_0696|CD196_0915|CD196_0918|CDR20291_0333|CDR20291_0677|CDR20291_0894|CDR20291_0897|H476_0329|H476_0430|H476_1954|H476_1957|H477_0316|H477_0317|H477_0318|H477_0499|H477_0500|H477_0501|H477_3185|H477_3186|H477_3187|H477_3188|H477_3189|H477_3198|H477_3199|H477_3200|H477_3201|VBICloDif155290_0362|VBICloDif155290_0737|VBICloDif155290_0966|VBICloDif155290_09…	44|75|79|92|114|116|155|160|172|186|200|258|271|298|303|329|392|680|687|688|737|739|740|754|757|762|775|1246|1248|1275	|addA|pcrA|ATP-dependent DNA helicase|ATP-dependent DNA helicase PcrA|ATP-dependent DNA helicase UvrD/PcrA|ATP-dependent DNA helicase UvrD/PcrA/Rep, cyanobacterial paralog|ATP-dependent nuclease subunit A|ATP-dependent nuclease, subunit A|PD-(D/E)XK nuclease superfamily protein|UvrD/REP helicase|helicase|helicase-exonuclease AddAB, AddA subunit|putative ATP-dependent DNA helicase|putative ATP-dep…	|COG0210L|COG1074L|ATP-dependent exoDNAse (exonuclease V) beta subunit (contains helicase and exonuclease domains)|Superfamily I DNA and RNA helicases	K01144|K03657|DNA helicase II / ATP-dependent DNA helicase PcrA [EC:3.6.4.12]|exodeoxyribonuclease V [EC:3.1.11.5]|03420 03430	Clustering-based subsystems|DNA Metabolism|DNA repair|ATP-dependent_Nuclease|CBSS-393121.3.peg.1913|DNA_repair,_bacterial_UvrD_and_related_helicases|ATP-dependent DNA helicase UvrD/PcrA|ATP-dependent DNA helicase UvrD/PcrA/Rep, cyanobacterial paralog|ATP-dependent nuclease, subunit A|putative ATP-dependent DNA helicase YjcD	|	PF00580|PF12705|PF13361|PD-(D/E)XK nuclease superfamily|UvrD-like helicase C-terminal domain|UvrD/REP helicase N-terminal domain	GO:0005524|GO:0016787|ATP binding|hydrolase activity	A8MHS5|A8MLJ7|D3T618|G2MSI6|UPI0001E2C211|UPI0003720A90|ATP-dependent DNA helicase PcrA Tax=Alkaliphilus oremlandii (strain OhILAs)|ATP-dependent helicase/nuclease subunit A Tax=Thermoanaerobacter|UvrD/REP helicase Tax=Alkaliphilus oremlandii (strain OhILAs)|helicase UvrD Tax=Acetivibrio cellulolyticus|hypothetical protein Tax=Paenibacillus terrigena	1	1	1	1	1	1	1	1	1	1	1
81	CD196_1939|CD196_1954|CD196_1955|CD196_2434|CD196_2990|CD2075|CD2090|CD2091|CD2594|CD3180|CDR20291_1982|CDR20291_1997|CDR20291_1998|CDR20291_2481|CDR20291_3036|H476_2055|H476_2260|H477_1050|H477_1051|H477_1052|H477_5595|H477_5596|H477_5597|VBICloDif155290_2071|VBICloDif155290_2086|VBICloDif155290_2087|VBICloDif155290_2598|VBICloDif155290_3196|VBICloDif155785_2080|VBICloDif155785_2095|VBICloDif155…	38|63|92|98|103|128|170|200|211|221|381|402|403|407|415|444|449|450|452|453|454|460	|pbuX|uraA|Uracil permease|Xanthine permease|Xanthine-uracil permease|permease family protein|putative xanthine/uracile permease|uracil permease|uracil-xanthine permease|uracil-xanthine permease family protein|xanthine permease|xanthine permease family protein|xanthine/uracile permease	|COG2233F|Xanthine/uracil permeases	K02824|K03458|nucleobase:cation symporter-2, NCS2 family|uracil permease|	Nucleosides and Nucleotides|Purines|Xanthine_Metabolism_in_Bacteria|Uracil-xanthine permease|Xanthine permease	|	PF00860|Permease family	GO:0005215|GO:0006810|GO:0016020|GO:0055085|membrane|transmembrane transport|transport|transporter activity	A6TKW3|D1AIE4|E3H7I6|G2IBT5|R7R1C2|Putative xanthine/uracile permease Tax=Roseburia sp. CAG:182|Uracil permease Tax=Candidatus Arthromitus|Uracil-xanthine permease Tax=Alkaliphilus metalliredigens (strain QYMF)|Uracil-xanthine permease Tax=Ilyobacter polytropus (strain DSM 2926 / CuHBu1)|Xanthine permease Tax=Sebaldella termitidis (strain ATCC 33386 / NCTC 11300)	1	1	1	1	1	1	1	1	1	1	1
82	CD0825|CD1474|CD1524|CD196_0774|CD196_1346|CD196_1396|CD196_2689|CD2845|CDR20291_0755|CDR20291_1323|CDR20291_1373|CDR20291_2736|H476_0117|H476_0327|H476_0664|H476_0820|H476_1468|H476_3397|H476_3416|H477_0313|H477_0314|H477_1418|H477_2206|H477_2634|H477_3215|H477_3216|H477_3928|H477_5871|VBICloDif155290_0819|VBICloDif155290_1419|VBICloDif155290_1473|VBICloDif155290_2863|VBICloDif155785_0821|VBIClo…	37|47|144|162|178|181|187|193|195|197|200|338	|rbr|Rubrerythrin|putative periplasmic hydrogenase 1|putative ruberythrin|putative rubrerythrin|reverse rubrerythrin-1|rubrerythrin|rubrerythrin Rbr1 domain protein|rubrerythrin family protein|rubrerythrin-1	|COG1592C|Rubrerythrin	K00532|ferredoxin hydrogenase [EC:1.12.7.2]|00680	|Rubrerythrin	|	PF02915|Rubrerythrin	GO:0016491|GO:0046872|GO:0055114|metal ion binding|oxidation-reduction process|oxidoreductase activity	B8FWS0|F2JPT6|I7LKR0|Q1JYV2|R6G5A1|R8W5K1|R9N4U2|V7I6U7|W0EG50|Reverse rubrerythrin-1 Tax=Desulfitobacterium|Reverse rubrerythrin-1 Tax=Youngiibacter fragilis 232.1|Rubrerythrin Tax=Caloramator australicus RC3|Rubrerythrin Tax=Cellulosilyticum lentocellum (strain ATCC 49066 / DSM 5427 / NCIMB 11756 / RHM5)|Rubrerythrin Tax=Desulfitobacterium|Rubrerythrin Tax=Desulfuromonas acetoxidans DSM 684|Rub…	1	1	1	1	1	1	1	1	1	1	1
83	CD0135|CD0863|CD196_0147|CD196_0812|CD196_2729|CD196_2872|CD196_3221|CD196_3460|CD2880|CD3080|CD3445|CD3647|CDR20291_0134|CDR20291_0792|CDR20291_2776|CDR20291_2919|CDR20291_3267|CDR20291_3506|H476_0685|H476_0687|H477_3965|H477_3967|VBICloDif155290_0154|VBICloDif155290_0857|VBICloDif155290_2904|VBICloDif155290_3050|VBICloDif155290_3442|VBICloDif155290_3703|VBICloDif155785_0153|VBICloDif155785_0859…	70|88|101|102|104|105|107|109|117	|celC|PTS system lichenan-specific transporter subunit IIA|PTS system transporter subunit IIA|PTS system, IIA component|PTS system, IIa component|PTS system, Lactose/Cellobiose specific IIA subunit|PTS system, cellobiose-specific IIA component (EC 2.7.1.69)|PTS system, diacetylchitobiose-specific IIA component (EC 2.7.1.69)|PTS system, lichenan-specific IIA component|PTS system, lichenan-specific…	|COG1447G|Phosphotransferase system cellobiose-specific component IIA	K02759|PTS system, cellobiose-specific IIA component [EC:2.7.1.69]|02060	|PTS system, cellobiose-specific IIA component (EC 2.7.1.69)	|	PF02255|PTS system, Lactose/Cellobiose specific IIA subunit	GO:0009401|phosphoenolpyruvate-dependent sugar phosphotransferase system	C3BSJ0|D4W399|G9QYY6|L0KEC3|R2QTJ2|UPI0003453E7E|UPI00034CB8BD|MULTISPECIES: hypothetical protein Tax=Coriobacteriaceae|PTS cellobiose transporter subunit IIA Tax=Streptococcus massiliensis|PTS system, lactose-specific IIa component Tax=Turicibacter|PTS system, lichenan oligosaccharide-specific IIA component Tax=Bacillus pseudomycoides DSM 12442|Phosphotransferase system cellobiose-specific compo…	1	1	1	1	1	1	1	1	1	1	1
84	CD0312|CD1692|CD196_0330|CD196_1615|CD196_1877|CD196_2919|CD1994A|CD3122|CDR20291_0317|CDR20291_1590|CDR20291_1920|CDR20291_2966|H476_0166|H476_1273|H476_2208|H476_2721|H476_3444|H476_3494|H476_3500|H477_1728|H477_2161|H477_2582|H477_5507|H477_5717|H477_5792|VBICloDif155290_0345|VBICloDif155290_1724|VBICloDif155290_2001|VBICloDif155290_3105|VBICloDif155785_0345|VBICloDif155785_1727|VBICloDif15578…	47|55|58|66|85|89|93|97|99|121|122|125|127	|ArsR family transcriptional regulator|ArsR-family transcriptional regulator|Cadmium efflux system accessory protein|FIG004131: Transcriptional regulator, ArsR family|Transcriptional regulator, ArsR family|arsenical resistance operon repressor|bacterial regulatory , arsR family protein|probable transcriptional regulator|transcription regulator ArsR|transcriptional regulator, ArsR family/dinitroge…	|COG0640K|Predicted transcriptional regulators	K03892|ArsR family transcriptional regulator|	|Arsenical resistance operon repressor|Cadmium efflux system accessory protein	|	PF01022|PF12840|Bacterial regulatory protein, arsR family|Helix-turn-helix domain	GO:0003700|GO:0006355|regulation of transcription, DNA-templated|sequence-specific DNA binding transcription factor activity	A6TJK0|A8MGT7|C4Z7X1|D3EBD5|E3GLB8|F7K5D0|K4KWW9|P45949|R6G130|R7RQX2|UPI0001E2D420|UPI000370D66F|ArsR family transcriptional regulator Tax=Acetivibrio cellulolyticus|ArsR family transcriptional regulator Tax=Eubacterium eligens (strain ATCC 27750 / VPI C15-48)|Arsenical resistance operon repressor Tax=Bacillus subtilis|Cadmium efflux system accessory protein Tax=Thermobrachium celere DSM 8682|Ca…	1	1	1	1	1	1	1	1	1	1	1
85	CD0265|CD1150|CD196_0282|CD196_1009|CD196_3486|CD2008|CD3672|CDR20291_0269|CDR20291_0987|CDR20291_3532|H476_0022|H476_0266|H476_0594|H476_0611|H476_1593|H476_1897|H476_3531|H476_3629|H477_0260|H477_0261|H477_0763|H477_0793|H477_0794|H477_1230|H477_1231|H477_3085|H477_3086|H477_5156|H477_5157|H477_5701|VBICloDif155290_0291|VBICloDif155290_1061|VBICloDif155290_3730|VBICloDif155785_0291|VBICloDif155…	42|44|63|69|82|109|128|129|146|168|197|212|237|238|249|250|254|257|265|268|270|278|284|292|298	|divIVB|fleN|minD|nifH1|soj|ywqD|Chromosome (plasmid) partitioning protein ParA / Sporulation initiation inhibitor protein Soj|Flagellar synthesis regulator FleN|Nitrogenase subunit NifH paralog, type 2|Septum site-determining protein MinD|Soj protein|capsular exopolysaccharide family domain protein|capsular exopolysaccharide family protein|cobQ/CobB/MinD/ParA nucleotide binding domain protein|fl…	|COG0455D|COG0489D|COG1192D|COG1348P|COG2894D|ATPases involved in chromosome partitioning|Nitrogenase subunit NifH (ATPase)|Septum formation inhibitor-activating ATPase	K00903|K02588|K03496|K03609|K04562|K08253|chromosome partitioning protein|flagellar biosynthesis protein FlhG|nitrogenase iron protein NifH [EC:1.18.6.1]|non-specific protein-tyrosine kinase [EC:2.7.10.2]|protein-tyrosine kinase [EC:2.7.10.-]|septum site-determining protein MinD|00625 00910|02040	Cell Wall and Capsule|Clustering-based subsystems|Motility and Chemotaxis|Nitrogen Metabolism|Virulence, Disease and Defense|Capsular and extracellular polysacchrides|Flagellar motility in Prokaryota|Bacterial_Cell_Division|Exopolysaccharide_Biosynthesis|Flagellum|Nitrogen_fixation|Streptococcus_agalactiae_virulome|Flagellar synthesis regulator FleN|Nitrogenase (molybdenum-iron) reductase and mat…	Adherence; Motility|Antiphagocytosis|Antiphagocytosis; Serum resistance|(gi:15596651) fleN - flagellar synthesis regulator FleN [Pseudomonas aeruginosa PAO1]|(gi:15900278) cps4D - capsular polysaccharide biosynthesis protein Cps4D [Streptococcus pneumoniae TIGR4]|(gi:21281854) cap8B - capsular polysaccharide synthesis enzyme Cap8B [Staphylococcus aureus MW2]|(gi:22537330) cpsD - cpsD protein [Str…	PF00142|PF01656|PF13614|4Fe-4S iron sulfur cluster binding proteins, NifH/frxC family|AAA domain|CobQ/CobB/MinD/ParA nucleotide binding domain	GO:0005524|GO:0016491|GO:0055114|ATP binding|oxidation-reduction process|oxidoreductase activity	A4ITF3|A8MKR5|B8FUT1|D4W2Y5|F1SZU0|F2JQF1|R1XB25|R6FRT3|R7ZCE3|UPI0002DCC948|Cobyrinic acid ac-diamide synthase Tax=Alkaliphilus oremlandii (strain OhILAs)|Nitrogenase reductase-like protein Tax=Turicibacter|Plasmid partition protein Tax=Tetragenococcus halophilus|Site-determining protein Tax=Cellulosilyticum lentocellum (strain ATCC 49066 / DSM 5427 / NCIMB 11756 / RHM5)|Site-determining protein…	1	1	1	1	1	1	1	1	1	1	1
86	CD0964|CD0965|CD1371|CD1372|CD196_1237|CD196_1238|CD196_1479|CD196_1480|CD2899|CD2900|CDR20291_1215|CDR20291_1216|CDR20291_1454|CDR20291_1455|VBICloDif155290_1306|VBICloDif155290_1307|VBICloDif155290_1576|VBICloDif155290_1577|VBICloDif155290_3758|VBICloDif155290_3759|VBICloDif155785_1309|VBICloDif155785_1310|VBICloDif155785_1578|VBICloDif155785_1579|VBICloDif157882_1341|VBICloDif157882_1342|VBICl…	33|37|66|98|139|151|153|168|180|191|201|204|205|232|256|345|348|349|350|351|474	|Phage baseplate|Phage-like element pbsx protein xkdT|phage protein|phage tail protein|putative baseplate J-like protein|putative phage tail protein	|COG0021G|COG1217T|COG3299S|COG4385R|Bacteriophage P2-related tail formation protein|Predicted membrane GTPase involved in stress response|Transketolase|Uncharacterized homolog of phage Mu protein gp47	|	|	|	PF04865|PF10076|Baseplate J-like protein|Uncharacterized protein conserved in bacteria (DUF2313)	|	B8FZ55|C6LG70|E4QE27|F6DPM0|F6DPM1|H1CAK9|J8TEC5|K6DHF0|UPI00036CED7D|UPI000381D2BA|Baseplate J family protein Tax=Desulfitobacterium|Baseplate J family protein Tax=Desulfotomaculum ruminis (strain ATCC 23193 / DSM 2154 / NCIB 8452 / DL)|Uncharacterized protein Tax=Bacillus alcalophilus ATCC 27647|Uncharacterized protein Tax=Bacillus azotoformans LMG 9581|Uncharacterized protein Tax=Caldicellulos…	1	1	1	1	1	1	1	1	1	0	0
87	CD1380|CD196_1248|CD196_1889|CD196_2304|CD196_2351|CD196_3114|CD2019|CD2458|CD2506|CD3299|CDR20291_1226|CDR20291_1932|CDR20291_2351|CDR20291_2398|CDR20291_3160|H476_1726|H476_2539|H477_3432|H477_3433|H477_3434|H477_3435|H477_5209|H477_5210|H477_5211|VBICloDif155290_1317|VBICloDif155290_2017|VBICloDif155290_2462|VBICloDif155290_2511|VBICloDif155290_3329|VBICloDif155785_1320|VBICloDif155785_2025|VB…	39|40|96|149|150|175|216|218|256|315|456|457|463|466|475|555|612|830|834	|H+ antiporter-2 family protein|Membrane component of multidrug resistance system|drug resistance transporter, EmrB/QacA family protein|major Facilitator Superfamily protein|major facilitator transporter|putative membrane protein|putative transporter|sugar (and other) transporter family protein|transmembrane protein|transporter	|COG0477GEPR|Permeases of the major facilitator superfamily	K03446|K08168|K08169|MFS transporter, DHA2 family, metal-tetracycline-proton antiporter|MFS transporter, DHA2 family, multidrug resistance protein|MFS transporter, DHA2 family, multidrug resistance protein B|	Virulence, Disease and Defense|Resistance to antibiotics and toxic compounds|Polymyxin_Synthetase_Gene_Cluster_in_Bacillus|The_mdtABCD_multidrug_resistance_cluster|Multidrug efflux transporter MdtP|Multidrug transporter MdtD|Polymyxin transporter PmxC	|	PF07690|Major Facilitator Superfamily	GO:0016021|GO:0055085|integral component of membrane|transmembrane transport	C2XK85|E3GDF3|G4L1R0|M5P2H5|Q0AXW9|UPI0002481ADA|UPI000319E540|UPI0003607BFD|Drug resistance transporter, EmrB/QacA family protein Tax=Syntrophomonas wolfei subsp. wolfei (strain DSM 2245B / Goettingen)|MFS family major facilitator transporter Tax=Bacillus cereus|MFS transporter Tax=Acetivibrio cellulolyticus|Major facilitator superfamily MFS_1 Tax=Eubacterium limosum (strain KIST612)|Major facil…	1	1	1	1	1	1	1	1	1	1	1
88	CD0285|CD0287|CD0492|CD1076|CD196_0301|CD196_0303|CD196_0449|CD196_0957|CD196_2855|CD196_3094|CD3068|CD3279|CDR20291_0288|CDR20291_0290|CDR20291_0435|CDR20291_0935|CDR20291_2902|CDR20291_3140|H476_2129|H477_1181|VBICloDif155290_0311|VBICloDif155290_0313|VBICloDif155290_0472|VBICloDif155290_1006|VBICloDif155290_3031|VBICloDif155290_3308|VBICloDif155785_0311|VBICloDif155785_0313|VBICloDif155785_047…	121|156|157|158|159|160|162|164|165	|agaB|PTS system transporter subunit IIB|PTS system, IIB component|PTS system, IIb component|PTS system, mannose-specific IIB component (EC 2.7.1.69)|Phosphotransferase system for xylose-containing disaccharide, EIIB component|galactosamine-specific PTS system enzyme IIB component	|COG3444G|Phosphotransferase system, mannose/fructose/N-acetylgalactosamine-specific component IIB	K02745|K02794|PTS system, N-acetylgalactosamine-specific IIB component [EC:2.7.1.69]|PTS system, mannose-specific IIB component [EC:2.7.1.69]|00051 00520 02060|00052 02060	Cell Wall and Capsule|Capsular and extracellular polysacchrides|Sialic_Acid_Metabolism|PTS system, mannose-specific IIA component (EC 2.7.1.69)|PTS system, mannose-specific IIB component (EC 2.7.1.69)|Phosphotransferase system for xylose-containing disaccharide, EIIB component	|	PF03830|PTS system sorbose subfamily IIB component	GO:0005737|GO:0008982|GO:0009401|cytoplasm|phosphoenolpyruvate-dependent sugar phosphotransferase system|protein-N(PI)-phosphohistidine-sugar phosphotransferase activity	B0MIL5|D4W6T4|D9TQJ8|G2TQW8|I7ASE8|J6PFG7|R3U5U9|PTS system IIB component Tax=Enterococcus phoeniculicola ATCC BAA-412|PTS system sorbose subfamily IIB component Tax=Anaerostipes|PTS system sorbose subfamily IIB component Tax=Bacillus coagulans|PTS system sorbose subfamily IIB component Tax=Enterococcus faecium R497|PTS system, IIB component Tax=Enterococcus faecalis|PTS system, mannose/fructose/…	1	1	1	1	1	1	1	1	1	1	1
89	CD0892|CD1355|CD196_0842|CD196_1219|CD196_1872|CD196_2153|CD1990B|CD2310|CDR20291_0822|CDR20291_1197|CDR20291_1915|CDR20291_2199|H476_0636|H476_0706|H476_1054|H476_2392|H476_2510|H476_2807|H476_2812|H477_2125|H477_2429|H477_2434|H477_3702|H477_3806|H477_5256|H477_5712|VBICloDif155290_0888|VBICloDif155290_1288|VBICloDif155290_1995|VBICloDif155290_2300|VBICloDif155785_0891|VBICloDif155785_1291|VBIC…	34|52|56|57|66|67|69	|cspA|cspB|cspC|cspD|'Cold-shock' DNA-binding domain protein|Cold shock protein CspA|Cold shock protein CspF|Cold shock protein CspG|cold shock protein|cold shock protein CspD|cold shock-like protein CspD|major cold shock protein CspA|putative cold shock protein	|COG1278K|Cold shock proteins	K03704|cold shock protein (beta-ribbon, CspA family)|	Stress Response|Cold shock|Cold_shock,_CspA_family_of_proteins|Cold shock protein CspA|Cold shock protein CspD|Cold shock protein CspF	|	PF00313|'Cold-shock' DNA-binding domain	GO:0003677|GO:0006355|DNA binding|regulation of transcription, DNA-templated	A8MIT0|C0ZE42|D3PE70|E4L8S5|R6PN84|S4DAW9|UPI000225B5A1|Cold shock protein Tax=Brevibacillus|Cold shock protein Tax=Deferribacter desulfuricans (strain DSM 14783 / JCM 11476 / NBRC 101012 / SSM1)|Cold-shock DNA-binding domain protein Tax=Alkaliphilus oremlandii (strain OhILAs)|Cold-shock DNA-binding domain protein Tax=Dialister micraerophilus|Major cold shock protein CspA Tax=Eubacterium sp. CAG:…	1	1	1	1	1	1	1	1	1	1	1
90	CD0543|CD1559|CD1560|CD196_0483|CD196_1431|CD196_1432|CD196_3372|CD3580|CDR20291_0468|CDR20291_1408|CDR20291_1409|CDR20291_3418|H476_0361|H476_1383|H476_1480|H476_2503|H477_0367|H477_0368|H477_0369|H477_0370|H477_0371|H477_1396|H477_1397|H477_1398|H477_1561|H477_5269|VBICloDif155290_0507|VBICloDif155290_1509|VBICloDif155290_1510|VBICloDif155290_3602|VBICloDif155785_0507|VBICloDif155785_1513|VBICl…	34|42|43|57|66|73|85|91|103|110|115|189|221|224|246|247|251|252|285|287|289|454	|rsiV|anti-sigma-V factor rsiV	|	K14475|inhibitor of cysteine peptidase|05143	|	|	PF11738|PF13739|Domain of unknown function (DUF4163)|Protein of unknown function (DUF3298)	|	B7GJ13|C2SS01|G4HHP3|I7LGY0|M8D2S7|Q0AWI0|R6PNQ3|R9C2I9|UPI0003801030|Anti-SigV factor Tax=Bacillus nealsonii AAU1|Anti-SigV factor Tax=Paenibacillus lactis 154|Uncharacterized conserved protein Tax=Anoxybacillus|Uncharacterized protein Tax=Anoxybacillus flavithermus AK1|Uncharacterized protein Tax=Bacillus cereus group|Uncharacterized protein Tax=Caloramator australicus RC3|Uncharacterized prote…	1	1	1	1	1	1	1	1	1	1	1
91	CD0864|CD1338|CD196_0813|CD196_1201|CD196_2354|CD196_2731|CD196_2847|CD2509|CD2882|CD3060|CDR20291_0793|CDR20291_1179|CDR20291_2401|CDR20291_2778|CDR20291_2894|H476_0521|H476_0689|H476_1420|H477_0660|H477_0661|H477_1501|H477_1502|H477_3970|H477_3971|VBICloDif155290_0858|VBICloDif155290_1270|VBICloDif155290_2514|VBICloDif155290_2906|VBICloDif155290_3023|VBICloDif155785_0860|VBICloDif155785_1273|VB…	83|118|173|246|267|294|431|436|442|443|446|448|449|450|452|453	|celF|glvA|glvG|melA|4 glycosyl hydrolase family protein|6-phospho-alpha-glucosidase|6-phospho-beta-glucosidase|6-phospho-beta-glucosidase (EC 3.2.1.86)|Maltose-6'-phosphate glucosidase (EC 3.2.1.122)|alpha-galactosidase|family 4 glycosyl hydrolase C-terminal domain protein|maltose-6'-phosphate glucosidase|putative 6-phospho-alpha-glucosidase|putative maltose-6'-phosphate glucosidase	|COG1486G|Alpha-galactosidases/6-phospho-beta-glucosidases, family 4 of glycosyl hydrolases	K01222|K01232|K07406|6-phospho-beta-glucosidase [EC:3.2.1.86]|alpha-galactosidase [EC:3.2.1.22]|maltose-6'-phosphate glucosidase [EC:3.2.1.122]|00010|00052 00561 00600 00603|00500	Carbohydrates|Sulfur Metabolism|Di- and oligosaccharides|Fructooligosaccharides(FOS)_and_Raffinose_Utilization|Galactosylceramide_and_Sulfatide_metabolism|Lactose_and_Galactose_Uptake_and_Utilization|Maltose_and_Maltodextrin_Utilization|Sugar_utilization_in_Thermotogales|Trehalose_Uptake_and_Utilization|6-phospho-beta-glucosidase (EC 3.2.1.86)|Alpha-galactosidase (EC 3.2.1.22)|Maltose-6'-phosphat…	|	PF02056|PF11975|Family 4 glycosyl hydrolase|Family 4 glycosyl hydrolase C-terminal domain	GO:0004553|GO:0005975|carbohydrate metabolic process|hydrolase activity, hydrolyzing O-glycosyl compounds	B8D1C3|C3WAG7|D4K8S3|E3HBB1|H7F7X8|R9C4V7|UPI0002D856A9|6-phospho-beta-glucosidase Tax=Ilyobacter polytropus (strain DSM 2926 / CuHBu1)|Alpha-galactosidases/6-phospho-beta-glucosidases, family 4 of glycosyl hydrolases Tax=Faecalibacterium prausnitzii|Diacetylchitobiose-6-phosphate hydrolase Tax=Bacillus nealsonii AAU1|Glycoside hydrolase family 4 Tax=Halothermothrix orenii (strain H 168 / OCM 544…	1	1	1	1	1	1	1	1	1	1	1
92	CD0199|CD0689|CD0690|CD196_0212|CD196_0633|CD196_0634|CD196_2377|CD2537|CDR20291_0199|CDR20291_0615|CDR20291_0616|CDR20291_2424|H476_1372|H476_1596|H476_1597|H476_1598|H477_1224|H477_1225|H477_1226|H477_1227|H477_1575|H477_1576|H477_1577|H477_3207|H477_3208|H477_3209|VBICloDif155290_0220|VBICloDif155290_0674|VBICloDif155290_0675|VBICloDif155290_2539|VBICloDif155785_0220|VBICloDif155785_0678|VBICl…	41|63|68|79|91|94|98|128|153|155|159|218|250|260|343|371|386|387|463|471|474|476|613|624|634|641|655	|2',3'-cyclic-nucleotide 2'-phosphodiesterase (EC 3.1.4.16)|5'-nucleotidase (EC 3.1.3.5)|bacterial capsule synthesis PGA_cap family protein|calcineurin-like phosphoesterase family protein|membrane-associated 5'-nucleotidase/phosphoesterase|membrane-associated nucleotidase|nucleotide phosphodiesterase|putative membrane-associated 5'-nucleotidase/phosphoesterase|putative membrane-associated nucleot…	|COG0737F|5'-nucleotidase/2',3'-cyclic phosphodiesterase and related esterases	K01081|K01119|2',3'-cyclic-nucleotide 2'-phosphodiesterase [EC:3.1.4.16]|5'-nucleotidase [EC:3.1.3.5]|00230 00240|00230 00240 00760	|2',3'-cyclic-nucleotide 2'-phosphodiesterase (EC 3.1.4.16)|5'-nucleotidase (EC 3.1.3.5)	|	PF00149|PF02872|PF09587|5'-nucleotidase, C-terminal domain|Bacterial capsule synthesis protein PGA_cap|Calcineurin-like phosphoesterase	GO:0009166|GO:0016787|hydrolase activity|nucleotide catabolic process	F1ZUQ9|I4D7M5|Q8RCR9|UPI00035F515A|5'-Nucleotidase domain-containing protein Tax=Thermoanaerobacter ethanolicus JW 200|5'-nucleotidase/2',3'-cyclic phosphodiesterase-like hydrolase Tax=Desulfosporosinus acidiphilus (strain DSM 22704 / JCM 16185 / SJ4)|5-nucleotidase/2',3'-cyclic phosphodiesterase and related esterases Tax=Caldanaerobacter subterraneus|hypothetical protein Tax=Paenibacillus ginsen…	1	1	1	1	1	1	1	1	1	1	1
93	CD0531|CD1488|CD196_0471|CD196_1360|CD196_1960|CD196_2771|CD196_2938|CD2096|CD2983|CD3144|CDR20291_0456|CDR20291_1337|CDR20291_2003|CDR20291_2818|CDR20291_2985|H476_1579|H476_2887|H476_2961|H477_1252|H477_2326|H477_2327|H477_4485|VBICloDif155290_0495|VBICloDif155290_1433|VBICloDif155290_2092|VBICloDif155290_2945|VBICloDif155290_3129|VBICloDif155785_0495|VBICloDif155785_1437|VBICloDif155785_2101|V…	67|114|139|142|154|169|182|192|216|217|295|303|305|306|314|320|328|334	|DeoR family transcriptional regulator|DeoR-family transcriptional regulator|Transcriptional regulator, DeoR family|WYL domain protein|YobV protein|bacterial regulatory , arsR family protein|deoR-like helix-turn-helix domain protein|helix-turn-helix type 11 domain-containing protein|putative transcriptional regulator|transcriptional regulator	|COG2378K|Predicted transcriptional regulator	K13573|proteasome accessory factor C|	Clustering-based subsystems|proteosome related|Cluster-based_Subsystem_Grouping_Hypotheticals_-_perhaps_Proteosome_Related|FIG019733: possible DNA-binding protein	|	PF08279|PF13280|HTH domain|WYL domain	|	D4W8R4|H3SFV9|I8RMR8|R9L039|UPI0001E2FBDC|UPI00037216A7|W1UB38|DeoR family transcriptional regulator Tax=Bacillus sp. FJAT-13831|DeoR family transcriptional regulator Tax=Paenibacillus dendritiformis C454|HTH protein Tax=Negativicoccus succinicivorans DORA_17_25|Regulatory protein DeoR Tax=Pelosinus fermentans|Transcriptional regulator, DeoR family Tax=Turicibacter|Uncharacterized protein Tax=Lac…	1	1	1	1	1	1	1	1	1	1	1
94	CD0753|CD1279|CD196_0700|CD196_1141|CD196_2820|CD196_3484|CD3032|CD3670|CDR20291_0681|CDR20291_1119|CDR20291_2867|CDR20291_3530|H476_0024|H476_0432|H476_0502|H476_1733|H476_2826|H477_0504|H477_0624|H477_0625|H477_2422|H477_2423|H477_3450|H477_3451|H477_5154|VBICloDif155290_0742|VBICloDif155290_1208|VBICloDif155290_2996|VBICloDif155290_3728|VBICloDif155785_0746|VBICloDif155785_1213|VBICloDif155785…	22|46|77|139|147|246|254|293|341|345|380|382|383|389|395|397|400|424|437	|iscS1|iscS2|nifS|Cysteine desulfurase (EC 2.8.1.7)|aminotransferase|aminotransferase class-V family protein|aminotransferase, class V|cysteine desulfurase|cysteine desulfurase NifS|putative aminotransferase|putative cysteine desulfurase|putative selenocysteine lyase|selenocysteine lyase	|COG0520E|COG1104E|Cysteine sulfinate desulfinase/cysteine desulfurase and related enzymes|Selenocysteine lyase	K04487|K11717|cysteine desulfurase / selenocysteine lyase [EC:2.8.1.7 4.4.1.16]|cysteine desulfurase [EC:2.8.1.7]|00450 00730|00730 04122	Amino Acids and Derivatives|Clustering-based subsystems|Miscellaneous|RNA Metabolism|Alanine, serine, and glycine|Cell Division|Plant-Prokaryote DOE project|RNA processing and modification|Alanine_biosynthesis|CBSS-393130.3.peg.794|COG2363|tRNA_modification_Archaea|tRNA_modification_Bacteria|Cysteine desulfurase (EC 2.8.1.7)	|	PF00266|Aminotransferase class-V	GO:0008152|metabolic process	A6TMX7|A6TXD7|A8MGI7|A8MHS2|A8MKR3|F2JN10|F6BK87|L0F2R6|R6FNM2|R7RR06|R7RSJ6|Aminotransferase class V Tax=Alkaliphilus oremlandii (strain OhILAs)|Cysteine desulfurase Tax=Alkaliphilus metalliredigens (strain QYMF)|Cysteine desulfurase Tax=Alkaliphilus oremlandii (strain OhILAs)|Cysteine desulfurase Tax=Cellulosilyticum lentocellum (strain ATCC 49066 / DSM 5427 / NCIMB 11756 / RHM5)|Cysteine desul…	1	1	1	1	1	1	1	1	1	1	1
95	CD1796|CD196_1716|CD196_2087|CD196_2276|CD2231|CD2431|CDR20291_1691|CDR20291_2130|CDR20291_2323|H476_0894|H476_1953|H476_2364|H476_2367|H476_2950|H477_2756|H477_2757|H477_3183|H477_3184|H477_3653|H477_3654|H477_3655|H477_3659|H477_3660|H477_4464|H477_5726|H477_5727|H477_5916|H477_5917|H477_5918|VBICloDif155290_1834|VBICloDif155290_2229|VBICloDif155290_2433|VBICloDif155785_1840|VBICloDif155785_223…	40|43|52|54|62|65|71|75|146|165|166|199|223|224|225|240|242|253|254|313|315|323|326|332|515|516	|asrC|4Fe-4S binding domain protein|Anaerobic sulfite reductase subunit C (EC 1.8.1.-)|Dissimilatory sulfite reductase (desulfoviridin), alpha and beta subunits|Ferredoxin--sulfite reductase (EC 1.8.7.1)|Ferredoxin-nitrite reductase|anaerobic sulfite reductase subunit C|nitrite and sulfite reductase 4Fe-4S subunit|nitrite and sulfite reductase subunit|nitrite and sulphite reductase 4Fe-4S domain …	|COG0155P|COG1251C|COG2221C|Dissimilatory sulfite reductase (desulfoviridin), alpha and beta subunits|NAD(P)H-nitrite reductase|Sulfite reductase, beta subunit (hemoprotein)	K00366|K00385|K00441|K03423|anaerobic sulfite reductase subunit C [EC:1.8.1.-]|coenzyme F420 hydrogenase beta subunit [EC:1.12.98.1]|ferredoxin-nitrite reductase [EC:1.7.7.1]|00680|00910	|Anaerobic sulfite reductase subunit C (EC 1.8.1.-)|Dissimilatory sulfite reductase (desulfoviridin), alpha and beta subunits	|	PF00037|PF01077|PF03460|PF12837|PF12838|PF13237|4Fe-4S binding domain|4Fe-4S dicluster domain|Nitrite and sulphite reductase 4Fe-4S domain|Nitrite/Sulfite reductase ferredoxin-like half domain	GO:0016491|GO:0020037|GO:0051536|GO:0055114|heme binding|iron-sulfur cluster binding|oxidation-reduction process|oxidoreductase activity	A6NX67|D4KD72|D4W459|D9TML0|E3GI62|E5BDK2|G7WN87|R9RBF6|U7VER5|UPI00037A5AE1|4Fe-4S binding domain protein Tax=Pseudoflavonifractor capillosus ATCC 29799|Dissimilatory sulfite reductase (Desulfoviridin), alpha and beta subunits Tax=Megamonas|Nitrite/sulfite reductase ferredoxin domain protein Tax=Turicibacter|Putative nitrite and sulfite reductase subunit Tax=Eubacterium limosum (strain KIST612)|…	1	1	1	1	1	1	1	1	1	1	1
96	CD196_2034|CD196_2534|CD2171|CD2541|CD2693|CDR20291_2077|CDR20291_2428|CDR20291_2581|H476_1500|H476_1843|H476_2235|H476_2241|H476_2574|H476_2754|H476_3547|H477_1366|H477_1367|H477_2532|H477_2533|H477_2991|H477_2992|H477_2993|H477_4204|H477_4205|H477_5410|H477_5411|H477_5551|H477_5552|H477_5562|H477_5563|VBICloDif155290_2175|VBICloDif155290_2543|VBICloDif155290_2544|VBICloDif155290_2700|VBICloDif1…	48|78|79|82|117|125|128|136|147|231|237|244|265|291|300|318|328|353|378|397|400|402|405|411|414|418|451|452|456|462	|Proton/glutamate symport protein @ Sodium/glutamate symport protein|Proton/sodium-glutamate symport protein|Sodium:dicarboxylate symporter|dicarboxylate family transmembrane symporter|dicarboxylate symporter family protein|proton/glutamate symporter family protein|putative Sodium:dicarboxylate symporter|putative membrane protein|putative sodium:dicarboxylate symporter|serine/threonine transporte…	|COG1301C|COG1823R|COG3633E|Na+/H+-dicarboxylate symporters|Na+/serine symporter|Predicted Na+/dicarboxylate symporter	K03309|K07862|K11103|aerobic C4-dicarboxylate transport protein|dicarboxylate/amino acid:cation (Na+ or H+) symporter, DAACS family|serine/threonine transporter|02020	Miscellaneous|ZZ_gjo_need_homes|Sodium/glutamate symport protein	|	PF00375|Sodium:dicarboxylate symporter family	GO:0006835|GO:0016020|GO:0017153|dicarboxylic acid transport|membrane|sodium:dicarboxylate symporter activity	C7N8G9|C9MY21|F2JP65|G7WIF1|K6DID4|R6FUV4|R6FX75|Serine/threonine transporter SstT Tax=Desulfosporosinus orientis (strain ATCC 19365 / DSM 765 / NCIMB 8382 / VKM B-1628)|Sodium:dicarboxylate symporter Tax=Bacillus azotoformans LMG 9581|Sodium:dicarboxylate symporter Tax=Cellulosilyticum lentocellum (strain ATCC 49066 / DSM 5427 / NCIMB 11756 / RHM5)|Sodium:dicarboxylate symporter Tax=Leptotrichia…	1	1	1	1	1	1	1	1	1	1	1
97	CD196_2096|CD196_2789|CD196_3037|CD196_3039|CD196_3442|CD2240|CD3000|CD3223|CD3225|CD3627|CDR20291_2139|CDR20291_2836|CDR20291_3083|CDR20291_3085|CDR20291_3488|H476_1510|H476_2970|H477_1353|H477_1354|H477_4503|H477_4504|VBICloDif155290_2238|VBICloDif155290_2965|VBICloDif155290_3249|VBICloDif155290_3251|VBICloDif155290_3684|VBICloDif155785_2248|VBICloDif155785_3009|VBICloDif155785_3292|VBICloDif15…	83|85|134|147|164|216|289|292|293|294|295|297|301|312	|dapA|dapA1|dapA2|nanA|Dihydrodipicolinate synthase (EC 4.2.1.52)|N-acetylneuraminate lyase|N-acetylneuraminate lyase (EC 4.1.3.3)|dihydrodipicolinate synthase|dihydrodipicolinate synthetase family protein|putative dihydrodipicolinate synthase	|COG0329EM|Dihydrodipicolinate synthase/N-acetylneuraminate lyase	K01639|K01714|N-acetylneuraminate lyase [EC:4.1.3.3]|dihydrodipicolinate synthase [EC:4.2.1.52]|00300|00520	Amino Acids and Derivatives|Cell Wall and Capsule|Capsular and extracellular polysacchrides|Lysine, threonine, methionine, and cysteine|Lysine_Biosynthesis_DAP_Pathway|Sialic_Acid_Metabolism|Dihydrodipicolinate synthase (EC 4.2.1.52)|N-acetylneuraminate lyase (EC 4.1.3.3)	|(gi:15641779) nanA - N-acetylneuraminate lyase, putative [Vibrio cholerae N16961]	PF00701|Dihydrodipicolinate synthetase family	GO:0008152|GO:0016829|lyase activity|metabolic process	G0V4T7|H3KA60|I8SKC9|R7RT99|S2LPM6|T0IDE2|4-hydroxy-tetrahydrodipicolinate synthase Tax=Caloramator australicus RC3|4-hydroxy-tetrahydrodipicolinate synthase Tax=Pelosinus fermentans|4-hydroxy-tetrahydrodipicolinate synthase Tax=Sporomusa ovata DSM 2662|4-hydroxy-tetrahydrodipicolinate synthase Tax=Thermobrachium celere DSM 8682|Dihydrodipicolinate synthase Tax=Fusobacterium ulcerans|N-acetylneur…	1	1	1	1	1	1	1	1	1	1	1
98	CD1249|CD196_1110|CD196_2083|CD196_2310|CD196_2583|CD2227|CD2464|CD2741|CDR20291_1088|CDR20291_2126|CDR20291_2357|CDR20291_2630|H476_0482|H476_1848|H476_1963|H476_2696|H477_0586|H477_0587|H477_0588|H477_0900|H477_0901|H477_3000|H477_3001|H477_4414|H477_4415|VBICloDif155290_1177|VBICloDif155290_2225|VBICloDif155290_2469|VBICloDif155290_2750|VBICloDif155785_1182|VBICloDif155785_2235|VBICloDif155785…	39|58|62|65|71|86|140|157|213|236|285|289|356|357|376|391|424|491|518|519	|hemN|hemZ|Hypothetical radical SAM family enzyme, NOT coproporphyrinogen III oxidase, oxygen-independent|Oxygen-independent coproporphyrinogen III oxidase (EC 1.-.-.-)|Oxygen-independent coproporphyrinogen III oxidase, Fe-S oxidoreductase|Putative coproporphyrinogen III oxidase of BS HemN-type, oxygen-independent (EC 1.3.99.22), in heat shock gene cluster|coproporphyrinogen III oxidase|coproporp…	|COG0635H|COG1032C|COG1243KB|Coproporphyrinogen III oxidase and related Fe-S oxidoreductases|Fe-S oxidoreductase|Histone acetyltransferase	K00540|K02495|K13602|bacteriochlorophyll C12 methyltransferase [EC:2.1.1.-]|oxygen-independent coproporphyrinogen III oxidase [EC:1.3.99.22]|00860	Cofactors, Vitamins, Prosthetic Groups, Pigments|Tetrapyrroles|Heme_and_Siroheme_Biosynthesis|Bacteriochlorophyllide c C12 methyltransefase BchR|Hypothetical radical SAM family enzyme, NOT coproporphyrinogen III oxidase, oxygen-independent|Putative coproporphyrinogen III oxidase of BS HemN-type, oxygen-independent (EC 1.3.99.22), in heat shock gene cluster	Iron uptake; Heme uptake|(gi:26250136) chuW - Putative oxygen independent coproporphyrinogen III oxidase [Escherichia coli CFT073]	PF02310|PF04055|PF06969|PF13394|4Fe-4S single cluster domain|B12 binding domain|HemN C-terminal domain|Radical SAM superfamily	GO:0003824|GO:0031419|GO:0046872|GO:0051536|catalytic activity|cobalamin binding|iron-sulfur cluster binding|metal ion binding	A6TT99|A8MG48|A8MGM8|D1VT44|H1PSS3|UPI00036EFD0F|Coproporphyrinogen dehydrogenase Tax=Alkaliphilus oremlandii (strain OhILAs)|Putative oxygen-independent coproporphyrinogen III oxidase Tax=Alkaliphilus oremlandii (strain OhILAs)|Radical SAM domain protein Tax=Alkaliphilus metalliredigens (strain QYMF)|Radical SAM domain protein Tax=Peptoniphilus|Uncharacterized protein Tax=Fusobacterium ulcerans …	1	1	1	1	1	1	1	1	1	1	1
99	CD196_2494|CD196_2496|CD196_2505|CD196_3309|CD2653|CD2655|CD2664|CD3518|CDR20291_2541|CDR20291_2543|CDR20291_2552|CDR20291_3355|H476_2097|H476_2099|H476_2109|H476_3221|H477_1121|H477_1122|H477_1125|H477_1126|H477_1127|H477_1146|H477_1147|H477_4957|H477_4958|VBICloDif155290_2660|VBICloDif155290_2662|VBICloDif155290_2671|VBICloDif155290_3538|VBICloDif155785_2669|VBICloDif155785_2671|VBICloDif155785…	43|44|115|166|199|207|261|269|332|450|451|452|457|484	|murC|murD|murE|murF|UDP-N-acetylmuramate--L-alanine ligase|UDP-N-acetylmuramate--alanine ligase|UDP-N-acetylmuramate--alanine ligase (EC 6.3.2.8)|UDP-N-acetylmuramoyl-tripeptide--D-alanyl-D- alanine ligase family protein|UDP-N-acetylmuramoyl-tripeptide--D-alanyl-D-ala nine ligase|UDP-N-acetylmuramoyl-tripeptide--D-alanyl-D-alan ine ligase|UDP-N-acetylmuramoylalanine--D-glutamate ligase|UDP-N-ace…	|COG0769M|COG0770M|COG0771M|COG0773M|UDP-N-acetylmuramate-alanine ligase|UDP-N-acetylmuramoylalanine-D-glutamate ligase|UDP-N-acetylmuramyl pentapeptide synthase|UDP-N-acetylmuramyl tripeptide synthase	K01924|K01925|K01928|K01929|UDP-N-acetylmuramate--alanine ligase [EC:6.3.2.8]|UDP-N-acetylmuramoylalanine--D-glutamate ligase [EC:6.3.2.9]|UDP-N-acetylmuramoylalanyl-D-glutamate--2,6-diaminopimelate ligase [EC:6.3.2.13]|UDP-N-acetylmuramoylalanyl-D-glutamyl-2,6-diaminopimelate--D-alanyl-D-alanine ligase [EC:6.3.2.10]|00300 00550|00471 00550	Virulence, Disease and Defense|Resistance to antibiotics and toxic compounds|Methicillin_resistance_in_Staphylococci|UDP-N-acetylmuramate--alanine ligase (EC 6.3.2.8)|UDP-N-acetylmuramoylalanine--D-glutamate ligase (EC 6.3.2.9)|UDP-N-acetylmuramoylalanyl-D-glutamate--2,6-diaminopimelate ligase (EC 6.3.2.13)	|	PF01225|PF02875|PF08245|Mur ligase family, catalytic domain|Mur ligase family, glutamate ligase domain|Mur ligase middle domain	GO:0005524|GO:0009058|GO:0016874|ATP binding|biosynthetic process|ligase activity	A6TS63|A6TS66|A8MH32|A8MH34|A8MK48|R5YEX2|UDP-N-acetylmuramate--L-alanine ligase Tax=Alkaliphilus oremlandii (strain OhILAs)|UDP-N-acetylmuramoyl-L-alanyl-D-glutamate--2,6-diaminopimelate ligase Tax=Alkaliphilus metalliredigens (strain QYMF)|UDP-N-acetylmuramoyl-tripeptide--D-alanyl-D-alanine ligase Tax=Alkaliphilus oremlandii (strain OhILAs)|UDP-N-acetylmuramoyl-tripeptide--D-alanyl-D-alanine li…	1	1	1	1	1	1	1	1	1	1	1
100	CD1148|CD1229|CD196_1007|CD196_1089|CD196_2497|CD2656|CDR20291_0985|CDR20291_1067|CDR20291_2544|H476_1160|H476_1899|H476_1978|H476_2100|H477_0925|H477_0926|H477_0927|H477_1128|H477_1129|H477_1130|H477_1940|H477_1941|H477_1942|H477_3089|H477_3090|H477_3091|H477_3092|VBICloDif155290_1059|VBICloDif155290_1146|VBICloDif155290_2663|VBICloDif155785_1063|VBICloDif155785_1150|VBICloDif155785_2672|VBICloD…	59|68|96|107|109|138|144|186|204|210|232|258|313|322|328|339|554|564|659|664|673|689|692|992|1006	|ftsI2|spoVD|Cell division protein FtsI [Peptidoglycan synthetase] (EC 2.4.1.129)|Penicillin-binding protein 2 (PBP-2)|Penicillin-binding protein 3|cell division FtsI/penicillin-binding 2 domain protein|penicillin binding transpeptidase domain protein|penicillin-binding Protein dimerization domain protein|penicillin-binding protein|penicillin-binding protein transpeptidase|peptidoglycan glycosylt…	|COG0768M|COG2815S|Cell division protein FtsI/penicillin-binding protein 2|Uncharacterized protein conserved in bacteria	K02545|K05515|K08384|penicillin-binding protein 2|penicillin-binding protein 2 prime|stage V sporulation protein D (sporulation-specific penicillin-binding protein)|00312|00550	Clustering-based subsystems|Bacterial_Cell_Division|Cell division protein FtsI [Peptidoglycan synthetase] (EC 2.4.1.129)|Penicillin-binding protein 2 (PBP-2)|Penicillin-binding protein 3	|	PF00905|PF03717|PF03793|PF05223|NTF2-like N-terminal transpeptidase domain|PASTA domain|Penicillin binding protein transpeptidase domain|Penicillin-binding Protein dimerisation domain	GO:0008658|GO:0046677|penicillin binding|response to antibiotic	A6TS67|A8MGH1|A8MH30|D4W2V3|D6GSJ7|L7ZNE1|Penicillin-binding protein 3 Tax=Geobacillus|Penicillin-binding protein, transpeptidase domain protein Tax=Filifactor alocis (strain ATCC 35896 / D40 B5)|Penicillin-binding protein, transpeptidase domain protein Tax=Turicibacter|Peptidoglycan glycosyltransferase Tax=Alkaliphilus metalliredigens (strain QYMF)|Peptidoglycan glycosyltransferase Tax=Alkaliphi…	1	1	1	1	1	1	1	1	1	1	1
101	CD0187|CD196_0200|CD196_2173|CD196_2587|CD196_3308|CD2330|CD2745|CD3517|CDR20291_0188|CDR20291_2219|CDR20291_2634|CDR20291_3354|H476_0100|H476_0478|H476_0946|H476_3220|H477_0229|H477_0579|H477_0580|H477_2832|H477_2833|H477_4956|VBICloDif155290_0208|VBICloDif155290_2321|VBICloDif155290_2754|VBICloDif155290_3537|VBICloDif155785_0207|VBICloDif155785_2331|VBICloDif155785_2763|VBICloDif155785_3623|VBI…	44|67|71|93|107|116|136|170|175|190|194|291|292|294	|apt|purR|pyrE|xpt|Adenine phosphoribosyltransferase (EC 2.4.2.7)|Orotate phosphoribosyltransferase (EC 2.4.2.10)|PurR: transcription regulator associated with purine metabolism|Xanthine phosphoribosyltransferase (EC 2.4.2.22)|adenine phosphoribosyltransferase|orotate phosphoribosyltransferase|pur operon repressor|pur operon repressor PurR|putative adenine phosphoribosyltransferase|putative trans…	|COG0461F|COG0503F|Adenine/guanine phosphoribosyltransferases and related PRPP-binding proteins|Orotate phosphoribosyltransferase	K00759|K00762|K03816|K09685|adenine phosphoribosyltransferase [EC:2.4.2.7]|orotate phosphoribosyltransferase [EC:2.4.2.10]|purine operon repressor|xanthine phosphoribosyltransferase [EC:2.4.2.22]|00230|00240	Nucleosides and Nucleotides|Purines|Xanthine_Metabolism_in_Bacteria|Adenine phosphoribosyltransferase (EC 2.4.2.7)|Xanthine phosphoribosyltransferase (EC 2.4.2.22)	|	PF00156|PF09182|Bacterial purine repressor, N-terminal|Phosphoribosyl transferase domain	GO:0003677|GO:0006355|GO:0009116|DNA binding|nucleoside metabolic process|regulation of transcription, DNA-templated	A8MGN2|C1DBA1|D6GSN3|H6LH65|I7LIA1|R6CCC4|R6GQ24|Adenine phosphoribosyltransferase Tax=Alkaliphilus oremlandii (strain OhILAs)|Adenine phosphoribosyltransferase Tax=Caloramator australicus RC3|Adenine phosphoribosyltransferase Tax=environmental samples|Orotate phosphoribosyltransferase Tax=Acetobacterium woodii (strain ATCC 29683 / DSM 1030 / JCM 2381 / KCTC 1655)|Pur operon repressor PurR Tax=Fi…	1	1	1	1	1	1	1	1	1	1	1
102	CD1424|CD196_1294|CD2309|CDR20291_1271|VBICloDif155290_1366|VBICloDif155290_1457|VBICloDif155290_1698|VBICloDif155290_1981|VBICloDif155290_1994|VBICloDif155290_2291|VBICloDif155290_2299|VBICloDif155290_2378|VBICloDif155290_3386|VBICloDif155785_1370|VBICloDif155785_1463|VBICloDif155785_1701|VBICloDif155785_1988|VBICloDif155785_2001|VBICloDif155785_2301|VBICloDif155785_2308|VBICloDif155785_2388|VBI…	38|40|56|58|60	|	|	|	|	|	|	|	|	1	1	1	1	1	1	1	1	1	0	0
103	CD0515|CD1291|CD196_0455|CD196_1153|CD196_2005|CD196_2343|CD2141|CD2498|CDR20291_0441|CDR20291_1131|CDR20291_2048|CDR20291_2390|H476_0877|H476_1706|H476_1871|H477_2729|H477_2730|H477_2731|H477_3040|H477_3041|H477_3403|VBICloDif155290_0478|VBICloDif155290_1221|VBICloDif155290_2143|VBICloDif155290_2502|VBICloDif155785_0479|VBICloDif155785_1226|VBICloDif155785_2152|VBICloDif155785_2511|VBICloDif1557…	39|47|110|121|126|131|178|253|275|305|349|356|376|386|387|393|394|397|409|414|429|430|465	|dacF|D-alanyl-D-alanine carboxypeptidase|D-alanyl-D-alanine carboxypeptidase (EC 3.4.16.4)|D-alanyl-D-alanine carboxypeptidase (penicillin-binding protein)|D-alanyl-D-alanine carboxypeptidase (putative sporulation-specific penicillin-binding protein)|D-alanyl-D-alanine carboxypeptidase family protein|penicillin-binding 5, C-terminal domain protein	|COG1686M|D-alanyl-D-alanine carboxypeptidase	K07258|D-alanyl-D-alanine carboxypeptidase (penicillin-binding protein 5/6) [EC:3.4.16.4]|00550	Dormancy and Sporulation|Spore_Core_Dehydration|Penicillin-binding protein DacC	|	PF00768|PF07943|D-alanyl-D-alanine carboxypeptidase|Penicillin-binding protein 5, C-terminal domain	GO:0006508|GO:0009002|proteolysis|serine-type D-Ala-D-Ala carboxypeptidase activity	A6TR63|A8MFG8|A8MHJ8|E6TYK4|L0K4C2|Q3AAB4|Q5WH28|D-alanyl-D-alanine carboxypeptidase Tax=Bacillus clausii (strain KSM-K16)|D-alanyl-D-alanine carboxypeptidase Tax=Carboxydothermus hydrogenoformans (strain Z-2901 / DSM 6008)|D-alanyl-D-alanine carboxypeptidase Tax=Halobacteroides halobius (strain ATCC 35273 / DSM 5150 / MD-1)|Serine-type D-Ala-D-Ala carboxypeptidase Tax=Alkaliphilus metalliredigen…	1	1	1	1	1	1	1	1	1	1	1
104	CD0288|CD0493|CD1077|CD196_0304|CD196_0450|CD196_0958|CD196_2857|CD196_3092|CD3070|CD3277|CDR20291_0291|CDR20291_0436|CDR20291_0936|CDR20291_2904|CDR20291_3138|H476_2128|H476_3357|H477_1180|VBICloDif155290_0314|VBICloDif155290_0473|VBICloDif155290_1007|VBICloDif155290_3033|VBICloDif155290_3306|VBICloDif155785_0314|VBICloDif155785_0474|VBICloDif155785_1011|VBICloDif155785_3077|VBICloDif155785_3350…	30|56|223|251|252|254|255|259|263|265	|PTS sorbose-specific transporter subunit IIC|PTS system sorbose-specific iic component family protein|PTS system transporter subunit IIC|PTS system, IIC component|PTS system, IIc component|PTS system, mannose-specific IIC component (EC 2.7.1.69)|Phosphotransferase system for xylose-containing disaccharide, EIIC component	|COG3715G|Phosphotransferase system, mannose/fructose/N-acetylgalactosamine-specific component IIC	K02746|K02795|PTS system, N-acetylgalactosamine-specific IIC component|PTS system, mannose-specific IIC component|00051 00520 02060|00052 02060	Cell Wall and Capsule|Capsular and extracellular polysacchrides|Sialic_Acid_Metabolism|PTS system, mannose-specific IIC component (EC 2.7.1.69)|Phosphotransferase system for xylose-containing disaccharide, EIIC component	|	PF03609|PTS system sorbose-specific iic component	GO:0009401|GO:0016021|integral component of membrane|phosphoenolpyruvate-dependent sugar phosphotransferase system	D4W6T5|I8RHS3|Q82ZM3|R2Q482|R3WLS5|S2SCW9|T0U8U0|PTS system IIC component Tax=Enterococcus faecalis|PTS system IIC component Tax=Enterococcus phoeniculicola ATCC BAA-412|PTS system sorbose-specific iic component Tax=Turicibacter|PTS system transporter subunit IIC Tax=Lactobacillus paracasei|PTS system, mannose-specific IIC component Tax=Enterococcus|Phosphotransferase system PTS sorbose-specific …	1	1	1	1	1	1	1	1	1	1	1
105	CD0153|CD0759|CD1120|CD196_0165|CD196_0706|CD196_0973|CD196_3097|CD3282|CDR20291_0152|CDR20291_0687|CDR20291_0951|CDR20291_3143|H476_0435|H476_0673|H476_1222|H477_0508|H477_0509|H477_0510|H477_1816|H477_1817|H477_3941|H477_3942|H477_3943|VBICloDif155290_0173|VBICloDif155290_0749|VBICloDif155290_1022|VBICloDif155290_3311|VBICloDif155785_0172|VBICloDif155785_0753|VBICloDif155785_1026|VBICloDif15578…	50|93|239|254|290|299|317|330|337|484|743|744|789|790|902	|dhaB1|hpdB|pflD|plfB|4-hydroxyphenylacetate decarboxylase, catalytic subunit|Pyruvate formate-lyase (EC 2.3.1.54)|formate acetyltransferase|glycerol dehydratase|putative formate C-acetyltransferase|putative formate acetyltransferase|pyruvate formate lyase family protein|pyruvate formate-lyase	|COG1882C|Pyruvate-formate lyase	K00656|formate C-acetyltransferase [EC:2.3.1.54]|00620 00640 00650	|	|(gi:23954275) orf58 - hypothetical protein [Escherichia coli 536]	PF01228|PF02901|Glycine radical|Pyruvate formate lyase	GO:0003824|GO:0008152|catalytic activity|metabolic process	A6TPN1|A6TQA1|C6J2H3|E9RW04|R6J4M6|4-hydroxyphenylacetate decarboxylase catalytic subunit Tax=Phascolarctobacterium sp. CAG:207|Formate C-acetyltransferase Tax=Alkaliphilus metalliredigens (strain QYMF)|Formate C-acetyltransferase Tax=Paenibacillus|Formate acetyltransferase Tax=Alkaliphilus metalliredigens (strain QYMF)|Uncharacterized protein Tax=Lachnospiraceae	1	1	1	1	1	1	1	1	1	1	1
106	CD0026|CD196_0027|CD196_1890|CD196_3119|CD2020|CD3304|CDR20291_0015|CDR20291_1933|CDR20291_3165|H476_0190|H476_2359|H476_2554|H476_3091|H477_3641|H477_3642|H477_3643|H477_3644|H477_4157|H477_4158|H477_4159|H477_4160|H477_4740|H477_4741|H477_5748|H477_5749|H477_5750|VBICloDif155290_0030|VBICloDif155290_2018|VBICloDif155290_3334|VBICloDif155290_3885|VBICloDif155785_0028|VBICloDif155785_2026|VBICloD…	44|46|80|108|111|119|126|233|239|305|314|322|333|341|346|379|416|749|766|815|864|870	|clpB|clpC|clpX|AAA domain family protein|ATP-dependent Clp protease|ATP-dependent Clp protease ATP-binding subunit|ATP-dependent Clp protease ATP-binding subunit ClpX|ATP-dependent Clp protease, ATP-binding subunit ClpC / Negative regulator of genetic competence clcC/mecB|ATP-dependent Clp protease, ATP-binding subunit ClpX|ATP-dependent chaperone protein ClpB|ATP-dependent protease ATP-binding …	|COG0542O|COG1219O|ATP-dependent protease Clp, ATPase subunit|ATPases with chaperone activity, ATP-binding subunit	K03544|K03695|K03696|ATP-dependent Clp protease ATP-binding subunit ClpB|ATP-dependent Clp protease ATP-binding subunit ClpC|ATP-dependent Clp protease ATP-binding subunit ClpX|04112	Membrane Transport|Protein Metabolism|Protein degradation|Protein secretion system, Type VI|Proteasome_bacterial|Proteolysis_in_bacteria,_ATP-dependent|Type_VI_secretion_systems|ATP-dependent Clp protease ATP-binding subunit ClpX|ATP-dependent Clp protease, ATP-binding subunit ClpC|ClpB protein	Stress protein|(gi:16802278) clpC - endopeptidase Clp ATP-binding chain C [Listeria monocytogenes (serovar 1/2a) EGD-e]|(gi:16803037) clpE - ATP-dependent protease [Listeria monocytogenes (serovar 1/2a) EGD-e]	PF00004|PF02151|PF02861|PF06689|PF07724|PF10431|PF13191|AAA ATPase domain|AAA domain (Cdc48 subfamily)|ATPase family associated with various cellular activities (AAA)|C-terminal, D2-small domain, of ClpB protein |Clp amino terminal domain|ClpX C4-type zinc finger|UvrB/uvrC motif	GO:0005515|GO:0005524|GO:0008270|GO:0019538|GO:0046983|ATP binding|protein binding|protein dimerization activity|protein metabolic process|zinc ion binding	A8MIS7|I8IX82|R6FUU0|R6K2S4|ATP-dependent Clp protease ATP-binding subunit ClpC Tax=environmental samples|ATP-dependent Clp protease ATP-binding subunit ClpX Tax=Alkaliphilus oremlandii (strain OhILAs)|ATPase AAA-2 domain-containing protein Tax=environmental samples|Class III stress response-related ATPase, ClpC Tax=Bacillus macauensis ZFHKF-1	1	1	1	1	1	1	1	1	1	1	1
107	CD0198|CD1445|CD196_0211|CD196_1317|CD196_3381|CD196_3383|CD3589|CD3591|CDR20291_0198|CDR20291_1294|CDR20291_3427|CDR20291_3429|H476_0113|H476_1091|H476_3278|H477_2064|H477_2065|H477_5057|H477_5058|H477_5879|H477_5880|H477_5881|H477_5882|VBICloDif155290_0219|VBICloDif155290_1389|VBICloDif155290_3613|VBICloDif155290_3615|VBICloDif155785_0218|VBICloDif155785_1393|VBICloDif155785_3699|VBICloDif15578…	54|61|62|94|106|118|194|197|199|276|341|347|349|364|511|512	|carA|guaA|pabA|pyrAA1|pyrAA2|Carbamoyl-phosphate synthase small chain (EC 6.3.5.5)|GMP synthase|GMP synthase (glutamine-hydrolyzing)|GMP synthase C terminal domain protein|GMP synthase [glutamine-hydrolyzing]|GMP synthase [glutamine-hydrolyzing] (EC 6.3.5.2)|Para-aminobenzoate synthase, amidotransferase component (EC 2.6.1.85)|carbamoyl phosphate synthase small subunit|carbamoyl-phosphate syntha…	|COG0505EF|COG0512EH|COG0518F|Anthranilate/para-aminobenzoate synthases component II|Carbamoylphosphate synthase small subunit|GMP synthase - Glutamine amidotransferase domain	K01664|K01951|K01956|GMP synthase (glutamine-hydrolysing) [EC:6.3.5.2]|carbamoyl-phosphate synthase small subunit [EC:6.3.5.5]|para-aminobenzoate synthetase component II [EC:2.6.1.85]|00230 00983|00240 00250|00790	Cell Division and Cell Cycle|Clustering-based subsystems|Cofactors, Vitamins, Prosthetic Groups, Pigments|Nucleosides and Nucleotides|Phages, Prophages, Transposable elements, Plasmids|Folate and pterines|Pathogenicity islands|Probably Pyrimidine biosynthesis-related|Pyrimidines|CBSS-306254.1.peg.1508|De_Novo_Pyrimidine_Synthesis|Folate_Biosynthesis|Macromolecular_synthesis_operon|Staphylococcal_…	|	PF00117|PF00958|PF00988|PF02540|Carbamoyl-phosphate synthase small chain, CPSase domain|GMP synthase C terminal domain|Glutamine amidotransferase class-I|NAD synthase	GO:0003922|GO:0005524|GO:0006164|GO:0006177|ATP binding|GMP biosynthetic process|GMP synthase (glutamine-hydrolyzing) activity|purine nucleotide biosynthetic process	A6TQ48|E3H6D9|R6G3Y4|R6I922|R7RQA0|UPI000371D94F|Aminodeoxychorismate synthase, glutamine amidotransferase subunit Tax=Ilyobacter polytropus (strain DSM 2926 / CuHBu1)|Carbamoyl-phosphate synthase small chain Tax=Thermobrachium celere DSM 8682|Carbamoyl-phosphate synthase small chain Tax=environmental samples|GMP synthase Tax=Succinispira mobilis|GMP synthase [glutamine-hydrolyzing] Tax=Phascolar…	1	1	1	1	1	1	1	1	1	1	1
108	CD0116|CD196_0128|CD196_2062|CD196_2222|CD196_2273|CD2199|CD2381|CD2429|CDR20291_0115|CDR20291_2105|CDR20291_2268|CDR20291_2320|H476_0056|H476_0552|H476_2223|H477_0135|H477_0136|H477_0858|H477_0859|H477_5531|H477_5532|VBICloDif155290_0134|VBICloDif155290_2203|VBICloDif155290_2372|VBICloDif155290_2430|VBICloDif155785_0132|VBICloDif155785_2212|VBICloDif155785_2382|VBICloDif155785_2439|VBICloDif1578…	88|134|196|234|247|256|265|269|349|358|359|360|382|409|593|595|609	|iorA|korA|2-ketoisovalerate ferredoxin reductase|2-oxoglutarate oxidoreductase, alpha subunit (EC 1.2.7.3)|2-oxoglutarate synthase subunit KorA|2-oxoglutarate synthase subunit korA|Indolepyruvate oxidoreductase subunit IorA (EC 1.2.7.8)|acceptor oxidoreductase domain protein|ferredoxin oxidoreductase subunit alpha|indolepyruvate ferredoxin oxidoreductase, alpha subunit|indolepyruvate oxidoreduct…	|COG0674C|COG4231C|Indolepyruvate ferredoxin oxidoreductase, alpha and beta subunits|Pyruvate:ferredoxin oxidoreductase and related 2-oxoacid:ferredoxin oxidoreductases, alpha subunit	K00174|K00179|2-oxoglutarate ferredoxin oxidoreductase subunit alpha [EC:1.2.7.3]|indolepyruvate ferredoxin oxidoreductase, alpha subunit [EC:1.2.7.8]|00020 00720	Amino Acids and Derivatives|Branched-chain amino acids|Ketoisovalerate_oxidoreductase|Ketoisovalerate oxidoreductase subunit VorB (EC 1.2.7.7)	|	PF01855|PF02775|PF02780|PF13237|4Fe-4S dicluster domain|Pyruvate flavodoxin/ferredoxin oxidoreductase, thiamine diP-bdg|Thiamine pyrophosphate enzyme, C-terminal TPP binding domain|Transketolase, C-terminal domain	GO:0003824|GO:0008152|GO:0016491|GO:0030976|GO:0051536|GO:0055114|catalytic activity|iron-sulfur cluster binding|metabolic process|oxidation-reduction process|oxidoreductase activity|thiamine pyrophosphate binding	A6TRG8|A8MJG0|J5U4E8|R5BRJ1|R5C3S0|T0JTH3|Indolepyruvate oxidoreductase subunit IorA Tax=Sporomusa ovata DSM 2662|Putative 3-methyl-2-oxobutanoate dehydrogenase Tax=Blautia|Putative 3-methyl-2-oxobutanoate dehydrogenase Tax=Blautia hydrogenotrophica CAG:147|Pyruvate flavodoxin/ferredoxin oxidoreductase domain protein Tax=Alkaliphilus metalliredigens (strain QYMF)|Pyruvate flavodoxin/ferredoxin ox…	1	1	1	1	1	1	1	1	1	1	1
109	CD196_2103|CD196_2104|CD2246|CD2247|CDR20291_2146|CDR20291_2147|H476_0772|H476_0773|H476_1151|H476_1152|H476_1188|H476_1189|H477_1888|H477_1889|H477_1890|H477_1891|H477_1892|H477_1954|H477_1955|H477_1956|H477_1957|H477_1958|H477_1959|H477_1960|H477_1961|H477_4104|H477_4105|H477_4106|H477_4107|H477_4108|H477_4109|VBICloDif155290_2245|VBICloDif155290_2246|VBICloDif155785_2255|VBICloDif155785_2256|V…	48|59|63|73|77|90|133|135|144|167|225|229|238|241|254|263|312|317|347|484|551|557|560|561|651|825|855|1106|1116|1132	|cspBA|cspC|germination-specific protease|peptidase families S8 and S53 subfamily domain protein|putative germination-specific protease|putative germination-specific protease domain protein|subtilase family protein	|COG1404O|Subtilisin-like serine proteases	K01362|	Dormancy and Sporulation|Bacillus_biofilm_matrix_protein_component_TasA_and_homologs|Subtilase family domain protein	Complement protease|Complement protease; Adherence|(gi:15675796) scpA - C5a peptidase precursor [Streptococcus pyogenes SF370]|(gi:25011354) scpB - streptococcal C5a peptidase [Streptococcus agalactiae NEM316]	PF00082|Subtilase family	GO:0004252|GO:0006508|proteolysis|serine-type endopeptidase activity	F2JLM7|G4L251|G4L252|G4L254|R5NKF2|R5YN76|R6FSU6|Peptidase S08 family protein Tax=Oscillibacter valericigenes (strain DSM 18026 / NBRC 101213 / Sjm18-20)|Peptidase S8 and S53 subtilisin kexin sedolisin Tax=Cellulosilyticum lentocellum (strain ATCC 49066 / DSM 5427 / NCIMB 11756 / RHM5)|Peptidase S8/S53 family Tax=Eubacterium sp. CAG:156|Protease CspA Tax=Eubacterium sp. CAG:603|Uncharacterized pr…	1	1	1	1	1	1	1	1	1	1	1
110	CD0289|CD0494|CD1078|CD196_0305|CD196_0451|CD196_0959|CD196_2856|CD196_3091|CD3069|CD3276|CDR20291_0292|CDR20291_0437|CDR20291_0937|CDR20291_2903|CDR20291_3137|H476_2127|H477_1178|H477_1179|VBICloDif155290_0315|VBICloDif155290_0474|VBICloDif155290_1008|VBICloDif155290_3032|VBICloDif155290_3305|VBICloDif155785_0315|VBICloDif155785_0475|VBICloDif155785_1012|VBICloDif155785_3076|VBICloDif155785_3349…	89|163|255|266|268|269|279|280|286|287	|PTS system mannose/fructose/sorbose IID component family protein|PTS system transporter subunit IID|PTS system, IID component|PTS system, IId component|PTS system, mannose-specific IID component (EC 2.7.1.69)|Phosphotransferase system for xylose-containing disaccharide, EIID component	|COG3716G|Phosphotransferase system, mannose/fructose/N-acetylgalactosamine-specific component IID	K02747|K02796|PTS system, N-acetylgalactosamine-specific IID component|PTS system, mannose-specific IID component|00051 00520 02060|00052 02060	Carbohydrates|Cell Wall and Capsule|Aminosugars|Capsular and extracellular polysacchrides|N-Acetyl-Galactosamine_and_Galactosamine_Utilization|Sialic_Acid_Metabolism|PTS system, N-acetylgalactosamine-specific IID component (EC 2.7.1.69)|PTS system, mannose-specific IID component (EC 2.7.1.69)|Phosphotransferase system for xylose-containing disaccharide, EIID component	|	PF03613|PTS system mannose/fructose/sorbose family IID component	GO:0009401|GO:0016021|integral component of membrane|phosphoenolpyruvate-dependent sugar phosphotransferase system	D4W6T6|G2TQW6|I8SXE5|R2SPQ5|S0P4W5|S0PGI0|PTS system IID component Tax=Enterococcus faecalis|PTS system mannose/fructose/sorbose family IID component Tax=Bacillus coagulans 36D1|PTS system mannose/fructose/sorbose family IID component Tax=Pelosinus fermentans|PTS system, mannose/fructose/sorbose family, IID component Tax=Turicibacter|Uncharacterized protein Tax=Enterococcus pallens ATCC BAA-351	1	1	1	1	1	1	1	1	1	1	1
111	CD196_3196|CD196_3200|CD196_3202|CD196_3204|CD3420|CD3424|CD3426|CD3428|CDR20291_3242|CDR20291_3246|CDR20291_3248|CDR20291_3250|H476_3132|H476_3138|H476_3140|H476_3142|H477_4803|H477_4804|H477_4813|H477_4816|H477_4819|VBICloDif155290_3415|VBICloDif155290_3419|VBICloDif155290_3421|VBICloDif155290_3423|VBICloDif155785_3500|VBICloDif155785_3504|VBICloDif155785_3506|VBICloDif155785_3508|VBICloDif1578…	200|202|228|241|250|266|369|499|502	|cbiE|cbiF|cbiH|cobA|cobM|hemD|Cobalt-precorrin-3b C17-methyltransferase|Cobalt-precorrin-4 C11-methyltransferase (EC 2.1.1.133)|Cobalt-precorrin-6y C5-methyltransferase (EC 2.1.1.-)|Uroporphyrinogen-III methyltransferase (EC 2.1.1.107) / Uroporphyrinogen-III synthase (EC 4.2.1.75)|cobalt-precorrin-3B C(17)-methyltransferase|cobalt-precorrin-3b c(17)-methyltransferase|cobalt-precorrin-4 C(11)-met…	|COG0007H|COG1010H|COG2241H|COG2875H|Precorrin-3B methylase|Precorrin-4 methylase|Precorrin-6B methylase 1|Uroporphyrinogen-III methylase	K03399|K05934|K05936|K13542|precorrin-3B C17-methyltransferase [EC:2.1.1.131]|precorrin-4 C11-methyltransferase [EC:2.1.1.133]|precorrin-6Y C5,15-methyltransferase [EC:2.1.1.132]|uroporphyrinogen III methyltransferase / synthase [EC:2.1.1.107 4.2.1.75]|00860	Cofactors, Vitamins, Prosthetic Groups, Pigments|Tetrapyrroles|Cobalamin_synthesis|Cobalt-precorrin-4 C11-methyltransferase (EC 2.1.1.133)|Cobalt-precorrin-6y C5-methyltransferase (EC 2.1.1.-)	|	PF00590|PF02602|Tetrapyrrole (Corrin/Porphyrin) Methylases|Uroporphyrinogen-III synthase HemD	GO:0004852|GO:0008152|GO:0008168|GO:0033014|metabolic process|methyltransferase activity|tetrapyrrole biosynthetic process|uroporphyrinogen-III synthase activity	C4LFC0|D4W2E7|H3SCT6|J7U2E2|S5KQ58|UPI00037C3F77|Cobalt-precorrin-3B C(17)-methyltransferase Tax=Listeria|Cobalt-precorrin-3b C17-methyltransferase Tax=Morganella morganii|Cobalt-precorrin-4 C(11)-methyltransferase Tax=Paenibacillus|Precorrin-6y C5,15-methyltransferase (Decarboxylating), CbiE subunit Tax=Tolumonas auensis (strain DSM 9187 / TA4)|Uroporphyrinogen-III C-methyltransferase Tax=Turici…	1	1	1	1	1	1	1	1	1	1	1
112	CD0567|CD1317|CD196_0508|CD196_1180|CD196_2450|CD2614|CDR20291_0492|CDR20291_1158|CDR20291_2497|H476_0643|H476_0822|H476_0828|H476_1649|H476_2934|H476_3066|H477_2246|H477_2636|H477_2645|H477_3307|H477_3308|H477_3815|H477_4697|H477_4698|VBICloDif155290_0533|VBICloDif155290_1248|VBICloDif155290_2615|VBICloDif155785_0533|VBICloDif155785_1252|VBICloDif155785_2623|VBICloDif157882_0563|VBICloDif157882_…	38|98|128|141|153|163|195|244|251|261|277|279|280|281|282|283|284	|DegV family protein|EDD, DegV family domain protein|degV family protein	|COG1307S|Uncharacterized protein conserved in bacteria	|	Clustering-based subsystems|CBSS-370552.3.peg.1240|Hypothetical protein DUF194, DegV family	|	PF02645|Uncharacterised protein, DegV family COG1307	|	A8MFW1|F2JLH5|H3SD53|UPI000319BDA2|DegV family protein Tax=Alkaliphilus oremlandii (strain OhILAs)|DegV family protein Tax=Cellulosilyticum lentocellum (strain ATCC 49066 / DSM 5427 / NCIMB 11756 / RHM5)|Uncharacterized protein Tax=Paenibacillus|hypothetical protein Tax=Bacillus sp. ZYK	1	1	1	1	1	1	1	1	1	1	1
113	CD0284|CD0491|CD1074|CD196_0300|CD196_0448|CD196_0955|CD196_2854|CD196_3093|CD3067|CD3278|CDR20291_0287|CDR20291_0434|CDR20291_0933|CDR20291_2901|CDR20291_3139|H476_2126|H477_1177|VBICloDif155290_0310|VBICloDif155290_0471|VBICloDif155290_1004|VBICloDif155290_3030|VBICloDif155290_3307|VBICloDif155785_0310|VBICloDif155785_0472|VBICloDif155785_1008|VBICloDif155785_3074|VBICloDif155785_3351|VBICloDif…	128|134|135|136|137|138|140	|PTS system fructose IIA component family protein|PTS system transporter subunit IIA|PTS system, IIA component|PTS system, IIa component|PTS system, mannose-specific IIA component (EC 2.7.1.69)|Phosphotransferase system for xylose-containing disaccharide, EIIA component	|COG2893G|Phosphotransferase system, mannose/fructose-specific component IIA	K02744|K02793|PTS system, N-acetylgalactosamine-specific IIA component [EC:2.7.1.69]|PTS system, mannose-specific IIA component [EC:2.7.1.69]|00051 00520 02060|00052 02060	Carbohydrates|Cell Wall and Capsule|Aminosugars|Capsular and extracellular polysacchrides|Monosaccharides|L-fucose_utilization|N-Acetyl-Galactosamine_and_Galactosamine_Utilization|Sialic_Acid_Metabolism|PTS system, N-acetylgalactosamine- and galactosamine-specific IIA component (EC 2.7.1.69)|PTS system, mannose-specific IIA component (EC 2.7.1.69)|Predicted L-fucose-specific phosphotransferase sy…	|	PF03610|PTS system fructose IIA component	GO:0009401|GO:0016021|integral component of membrane|phosphoenolpyruvate-dependent sugar phosphotransferase system	D2EIM1|D9S0R2|G2TQW9|Q82ZM0|UPI0002896EE0|W6G4P7|PTS mannose transporter subunit IIAB Tax=Paenibacillus senegalensis|PTS system IIA component Tax=Enterococcus faecalis|PTS system fructose IIA component Tax=Pediococcus acidilactici|PTS system fructose subfamily IIA component Tax=Bacillus coagulans|PTS system fructose subfamily IIA component Tax=Thermosediminibacter oceani (strain ATCC BAA-1034 / D…	1	1	1	1	1	1	1	1	1	1	1
114	CD1729|CD196_1651|CD196_3072|CD196_3101|CD3260|CD3286|CDR20291_1626|CDR20291_3118|CDR20291_3147|H476_0799|H476_1113|H476_1616|H476_3060|H476_3075|H477_2026|H477_2027|H477_2608|H477_2609|H477_3240|H477_3241|H477_4686|H477_4687|H477_4712|H477_4713|VBICloDif155290_1761|VBICloDif155290_3285|VBICloDif155290_3315|VBICloDif155785_1766|VBICloDif155785_3329|VBICloDif155785_3359|VBICloDif157882_1803|VBIClo…	48|77|78|144|176|195|217|279|320|340|469|532|535|539|540|541|542|543	|phoU|Phosphate transport system regulatory protein PhoU|Sodium-dependent phosphate transporter|na+/Pi-cotransporter family protein|phoU domain protein|phosphate transport system protein|phosphate transport system regulatory protein PhoU|putative phosphate transport system protein|putative sodium-dependent phosphate transporter|putative sodium/phosphate cotransporter|sodium-dependent phosphate tr…	|COG0704P|COG1283P|Na+/phosphate symporter|Phosphate uptake regulator	K02039|K03324|phosphate transport system protein|phosphate:Na+ symporter, PNaS family|	|Sodium-dependent phosphate transporter	|	PF01895|PF02690|Na+/Pi-cotransporter|PhoU domain	GO:0015321|GO:0016020|GO:0044341|membrane|sodium-dependent phosphate transmembrane transporter activity|sodium-dependent phosphate transport	D6GRS7|D9QVZ1|G9PXP8|R7RU96|Na/Pi-cotransporter II-like protein Tax=Filifactor alocis (strain ATCC 35896 / D40 B5)|Phosphate-specific transport system accessory protein PhoU Tax=Acetohalobium arabaticum (strain ATCC 49924 / DSM 5501 / Z-7288)|Phosphate-specific transport system accessory protein PhoU Tax=Thermobrachium celere DSM 8682|Uncharacterized protein Tax=Synergistes sp. 3_1_syn1	1	1	1	1	1	1	1	1	1	1	1
115	CD0401|CD0805|CD1056|CD1172|CD196_0386|CD196_0755|CD196_0933|CD196_1031|CDR20291_0372|CDR20291_0736|CDR20291_0912|CDR20291_1009|H476_0356|H476_0709|H477_0358|H477_0359|H477_4001|H477_4002|H477_4003|H477_4004|VBICloDif155290_0403|VBICloDif155290_0800|VBICloDif155290_0984|VBICloDif155290_1085|VBICloDif155785_0404|VBICloDif155785_0803|VBICloDif155785_0988|VBICloDif155785_1089|VBICloDif157882_0382|VB…	54|63|75|86|94|110|124|181|210|275|336|340|345|350|406|409	|etfA1|etfA2|etfA3|Electron transfer flavoprotein, alpha subunit|electron transfer flavoFAD-binding domain protein|electron transfer flavoalpha subunit domain protein|electron transfer flavodomain protein|electron transfer flavoprotein alpha-subunit|electron transfer flavoprotein subunit alpha|electron transfer flavoprotein subunit alpha/FixB family protein	|COG1145C|COG2025C|Electron transfer flavoprotein, alpha subunit|Ferredoxin	K03522|electron transfer flavoprotein alpha subunit|	Amino Acids and Derivatives|Branched-chain amino acids|Branched_chain_amino_acid_degradation_regulons|Electron transfer flavoprotein, alpha subunit	|	PF00766|PF01012|Electron transfer flavoprotein FAD-binding domain|Electron transfer flavoprotein domain	|	D4KDA4|E5VVA7|R9L6M6|T0IR50|UPI000375D9BB|V1CI12|Electron transfer flavoprotein FAD-binding domain containing protein Tax=Sporomusa ovata DSM 2662|Electron transfer flavoprotein FAD-binding domain-containing protein Tax=Anaerostipes|Electron transfer flavoprotein alpha subunit Tax=Anaerotruncus sp. G3(2012)|Electron transfer flavoprotein subunit alpha Tax=Eubacterium brachy ATCC 33089|Electron tr…	1	1	1	1	1	1	1	1	1	1	1
116	CD0113|CD1175|CD196_0125|CD196_1034|CD196_2220|CD196_2270|CD2379|CD2426|CDR20291_0112|CDR20291_1012|CDR20291_2266|CDR20291_2317|H476_0053|H476_0554|H476_2025|H477_0130|H477_0131|H477_0854|H477_0855|H477_1002|H477_1003|VBICloDif155290_0131|VBICloDif155290_1088|VBICloDif155290_2370|VBICloDif155290_2427|VBICloDif155785_0129|VBICloDif155785_1092|VBICloDif155785_2380|VBICloDif155785_2436|VBICloDif1578…	94|139|175|233|236|273|352|356|359|361|363|367|398	|ackA|buk|Acetate kinase (EC 2.7.2.1)|Butyrate kinase (EC 2.7.2.7)|acetate kinase|acetokinase family protein|butyrate kinase	|COG0282C|COG3426C|Acetate kinase|Butyrate kinase	K00925|K00929|acetate kinase [EC:2.7.2.1]|butyrate kinase [EC:2.7.2.7]|00430 00620 00640 00680 00720|00650	Amino Acids and Derivatives|Carbohydrates|Central carbohydrate metabolism|Lysine, threonine, methionine, and cysteine|Pyruvate_metabolism_II:_acetyl-CoA,_acetogenesis_from_pyruvate|Threonine_anaerobic_catabolism_gene_cluster|Acetate kinase (EC 2.7.2.1)|Butyrate kinase (EC 2.7.2.7)	|	PF00871|Acetokinase family	GO:0005622|GO:0008152|GO:0016301|GO:0016310|GO:0016774|intracellular|kinase activity|metabolic process|phosphorylation|phosphotransferase activity, carboxyl group as acceptor	A6TRU6|A6TW14|C0CQB4|G7W6W9|UPI000247174C|Acetate kinase Tax=Alkaliphilus metalliredigens (strain QYMF)|Probable butyrate kinase Tax=Alkaliphilus metalliredigens (strain QYMF)|Probable butyrate kinase Tax=Blautia|Probable butyrate kinase Tax=Desulfosporosinus orientis (strain ATCC 19365 / DSM 765 / NCIMB 8382 / VKM B-1628)|butyrate kinase Tax=Holophaga foetida	1	1	1	1	1	1	1	1	1	1	1
117	CD0119|CD1577|CD196_0131|CD196_1499|CD196_2161|CD196_2621|CD2318|CD2780|CDR20291_0118|CDR20291_1474|CDR20291_2207|CDR20291_2668|H476_0059|H476_2163|H477_0140|H477_0141|H477_0758|H477_0759|H477_0761|H477_5371|H477_5372|VBICloDif155290_0138|VBICloDif155290_1602|VBICloDif155290_2309|VBICloDif155290_2788|VBICloDif155785_0136|VBICloDif155785_1604|VBICloDif155785_2319|VBICloDif155785_2797|VBICloDif1578…	98|103|137|187|231|254|269|448|468|500|564|565|568|583	|glmM|pgm1|pgm2|Phosphoglucosamine mutase (EC 5.4.2.10)|Phosphomannomutase (EC 5.4.2.8)|phosphoglucomutase|phosphoglucomutase/phosphomannomutase mutase|phosphoglucomutase/phosphomannomutase, C-terminal domain protein|phosphoglucomutase/phosphomannomutase, alpha/beta/alpha domain I family protein|phosphoglucomutase/phosphomannomutase, alpha/beta/alpha domain II family protein|phosphoglucosamine mu…	|COG1109G|Phosphomannomutase	K01835|K03431|phosphoglucomutase [EC:5.4.2.2]|phosphoglucosamine mutase [EC:5.4.2.10]|00010 00030 00052 00230 00500 00520 00521|00520	Cell Wall and Capsule|Capsular and extracellular polysacchrides|Sialic_Acid_Metabolism|UDP-N-acetylmuramate_from_Fructose-6-phosphate_Biosynthesis|Phosphoglucosamine mutase (EC 5.4.2.10)|Phosphomannomutase (EC 5.4.2.8)	|(gi:123443280) manB - phosphomannomutase [Yersinia enterocolitica 8081]	PF00408|PF02878|PF02879|PF02880|Phosphoglucomutase/phosphomannomutase, C-terminal domain|Phosphoglucomutase/phosphomannomutase, alpha/beta/alpha domain I|Phosphoglucomutase/phosphomannomutase, alpha/beta/alpha domain II|Phosphoglucomutase/phosphomannomutase, alpha/beta/alpha domain III	GO:0005975|GO:0016868|carbohydrate metabolic process|intramolecular transferase activity, phosphotransferases	A6TL64|I8RTV1|Q8R840|UPI00016BFDB7|UPI00035CD12A|Phosphoglucomutase/phosphomannomutase alpha/beta/alpha domain I Tax=Alkaliphilus metalliredigens (strain QYMF)|Phosphoglucomutase/phosphomannomutase alpha/beta/alpha domain I Tax=Pelosinus|Phosphoglucosamine mutase Tax=Caldanaerobacter subterraneus|hypothetical protein Tax=Alicyclobacillus pohliae|phosphoglucomutase Tax=Epulopiscium sp. 'N.t. morph…	1	1	1	1	1	1	1	1	1	1	1
118	CD0468|CD0886|CD196_0424|CD196_0836|CD196_2053|CD196_2883|CD2190|CD3091|CDR20291_0410|CDR20291_0816|CDR20291_2096|CDR20291_2930|H476_0088|H476_1175|H477_0203|H477_0204|H477_0205|H477_1915|H477_1916|H477_1917|VBICloDif155290_0447|VBICloDif155290_0882|VBICloDif155290_2194|VBICloDif155290_3062|VBICloDif155785_0448|VBICloDif155785_0885|VBICloDif155785_2203|VBICloDif155785_3106|VBICloDif157882_0473|VB…	84|108|134|143|150|165|196|342|447|552|553|554|555|588|621|627	|apu|gsj|malL|treA|Family 13 glycosyl hydrolase, row 724|Neopullulanase (EC 3.2.1.135)|Trehalose-6-phosphate hydrolase (EC 3.2.1.93)|alpha amylase, catalytic domain protein|alpha,alpha-phosphotrehalase|alpha-amylase|alpha-glucosidase|amylopullulanase domain protein|cyclomaltodextrinase|cyclomaltodextrinase (maltogenic alpha-amylase)|glycosyl hydrolase family protein|oligo-1,6-glucosidase|oligo-1,…	|COG0366G|Glycosidases	K01187|K01200|K01226|K01234|alpha-glucosidase [EC:3.2.1.20]|neopullulanase [EC:3.2.1.135]|pullulanase [EC:3.2.1.41]|trehalose-6-phosphate hydrolase [EC:3.2.1.93]|00052 00500|00500	Carbohydrates|Di- and oligosaccharides|Monosaccharides|D-Galacturonate_and_D-Glucuronate_Utilization|Maltose_and_Maltodextrin_Utilization|Trehalose_Uptake_and_Utilization|Alpha-glucosidase (EC 3.2.1.20)|Family 13 glycosyl hydrolase, row 724|Trehalose-6-phosphate hydrolase (EC 3.2.1.93)	|	PF00128|PF02806|PF02903|Alpha amylase, C-terminal all-beta domain|Alpha amylase, N-terminal ig-like domain|Alpha amylase, catalytic domain	GO:0003824|GO:0004553|GO:0005975|GO:0043169|carbohydrate metabolic process|catalytic activity|cation binding|hydrolase activity, hydrolyzing O-glycosyl compounds	D4W885|F4A222|F7PTQ8|R7RMQ2|V6IX81|W7BPS4|W7DFR6|Alpha amylase catalytic region Tax=Mahella australiensis (strain DSM 15567 / CIP 107919 / 50-1 BON)|Alpha amylase, catalytic domain protein Tax=Turicibacter|Alpha,alpha-phosphotrehalase Tax=Listeriaceae|Alpha-glucosidase Tax=Sporolactobacillus laevolacticus DSM 442|Maltodextrin glucosidase protein Tax=Haloplasma contractile SSD-17B|Trehalose-6-phos…	1	1	1	1	1	1	1	1	1	1	1
119	CD0203|CD0456|CD196_0217|CD196_0411|CD196_3009|CD196_3030|CD196_3187|CD3195|CD3217|CD3411|CDR20291_0204|CDR20291_0397|CDR20291_3055|CDR20291_3076|CDR20291_3233|H476_3123|H476_3617|H477_6028|H477_6029|H477_6030|H477_6031|VBICloDif155290_0225|VBICloDif155290_0431|VBICloDif155290_3216|VBICloDif155290_3241|VBICloDif155290_3406|VBICloDif155785_0225|VBICloDif155785_0432|VBICloDif155785_3261|VBICloDif15…	71|99|190|330|345|731|746|747|806|941|942|1142	|snorO|uvrA|ABC transporter family protein|DNA repair protein|Excinuclease ABC subunit A|Excinuclease ABC subunit A paralog of unknown function|excinuclease ABC subunit A|excinuclease ABC subunit A domain protein|putative DNA repair protein|putative antibiotic resistance ABC transporter, ATP-binding protein|putative antibiotic resistance ABC transporter,ATP-binding protein|putative excinuclease A…	|COG0178L|Excinuclease ATPase subunit	K03701|excinuclease ABC subunit A|03420	|Excinuclease ABC subunit A	|	PF00005|PF01841|ABC transporter|Transglutaminase-like superfamily	GO:0005524|GO:0016887|ATP binding|ATPase activity	A6TVI9|A8MJ08|E5VSK7|G4L179|UPI000371EE2F|W7CYJ5|Excinuclease ABC Tax=Anaerostipes|Excinuclease ABC subunit A Tax=Listeriaceae bacterium FSL S10-1204|Putative UvrABC system protein A Tax=Oscillibacter valericigenes (strain DSM 18026 / NBRC 101213 / Sjm18-20)|UvrABC system protein A Tax=Alkaliphilus metalliredigens (strain QYMF)|UvrABC system protein A Tax=Alkaliphilus oremlandii (strain OhILAs)|h…	1	1	1	1	1	1	1	1	1	1	1
120	CD1305|CD196_1168|CD196_2237|CD196_3172|CD2394|CD3396|CDR20291_1146|CDR20291_2284|CDR20291_3218|H476_1667|H476_1743|H476_3102|H477_3332|H477_3333|H477_3334|H477_3335|H477_3336|H477_3466|H477_4763|H477_4764|H477_4765|H477_4766|VBICloDif155290_1237|VBICloDif155290_2393|VBICloDif155290_3391|VBICloDif155290_4057|VBICloDif155290_4058|VBICloDif155290_4064|VBICloDif155785_1241|VBICloDif155785_2402|VBICl…	38|94|123|138|158|167|168|204|285|298|311|326|335|339|340|349|482|774|956|1161|1189|1432|1433	|dnaE|dnaF|polC|DNA polymerase III DnaE|DNA polymerase III PolC-type|DNA polymerase III alpha subunit|DNA polymerase III alpha subunit (EC 2.7.7.7)|DNA polymerase III polC-type domain protein|DNA polymerase III subunit epsilon|DNA polymerase III, alpha subunit|DNA polymerase III, alpha subunit, Gram-positive type|OB-fold nucleic acid binding domain protein|PHP domain protein|bacterial DNA polymer…	|COG0587L|COG0847L|COG2176L|DNA polymerase III, alpha subunit|DNA polymerase III, alpha subunit (gram-positive type)|DNA polymerase III, epsilon subunit and related 3'-5' exonucleases	K02337|K02342|K03763|DNA polymerase III subunit alpha [EC:2.7.7.7]|DNA polymerase III subunit alpha, Gram-positive type [EC:2.7.7.7]|DNA polymerase III subunit epsilon [EC:2.7.7.7]|00230 00240 03030 03430 03440	DNA Metabolism|DNA replication|DNA-replication|DNA polymerase III alpha subunit (EC 2.7.7.7)	|	PF00929|PF01336|PF02811|PF07733|PF11490|Bacterial DNA polymerase III alpha subunit|DNA polymerase III polC-type N-terminus II|Exonuclease|OB-fold nucleic acid binding domain|PHP domain	GO:0003676|GO:0003824|GO:0006260|GO:0008408|3'-5' exonuclease activity|DNA replication|catalytic activity|nucleic acid binding	A1RJ88|A6TRL2|A8MHH9|A8MLX8|R5BW75|DNA polymerase III polC-type Tax=Alkaliphilus metalliredigens (strain QYMF)|DNA polymerase III polC-type Tax=Alkaliphilus oremlandii (strain OhILAs)|DNA polymerase III, alpha subunit Tax=Alkaliphilus oremlandii (strain OhILAs)|DNA polymerase III, epsilon subunit Tax=Shewanella|Uncharacterized protein Tax=Blautia	1	1	1	1	1	1	1	1	1	1	1
121	CD1357|CD1557|CD196_1221|CD196_1429|CD196_2119|CD196_3291|CD2263|CD3500|CDR20291_1199|CDR20291_1406|CDR20291_2162|CDR20291_3337|H476_0911|H476_1671|H476_3201|H477_2781|H477_2782|H477_3343|H477_3344|H477_3345|H477_4918|VBICloDif155290_1290|VBICloDif155290_1507|VBICloDif155290_2261|VBICloDif155290_3520|VBICloDif155785_1293|VBICloDif155785_1511|VBICloDif155785_2271|VBICloDif155785_3606|VBICloDif1578…	51|77|82|113|161|244|251|261|278|299|310|318|321|330|331|333|380	|prsA|Foldase protein PrsA precursor (EC 5.2.1.8)|PPIC-type PPIASE domain protein|Peptidyl-prolyl cis-trans isomerase (EC 5.2.1.8)|foldase lipoprotein|peptidyl-prolyl cis-trans isomerase, PpiC-type domain protein|peptidyl-prolyl isomerase|protein export chaperone|putative foldase lipoprotein (late stage protein export lipoprotein)|putative peptidyl-prolyl isomerase|putative protein export chapero…	|COG0760O|Parvulin-like peptidyl-prolyl isomerase	K01802|K03769|K07533|foldase protein PrsA [EC:5.2.1.8]|peptidyl-prolyl cis-trans isomerase C [EC:5.2.1.8]|peptidylprolyl isomerase [EC:5.2.1.8]|	Protein Metabolism|RNA Metabolism|Protein folding|RNA processing and modification|Peptidyl-prolyl_cis-trans_isomerase|Queuosine-Archaeosine_Biosynthesis|Foldase protein PrsA precursor (EC 5.2.1.8)|Peptidyl-prolyl cis-trans isomerase (EC 5.2.1.8)	|	PF00639|PF13616|PF13624|PPIC-type PPIASE domain|SurA N-terminal domain	GO:0016853|isomerase activity	A6TNW7|C6CSH2|D6GRR9|D9TIT1|Foldase protein PrsA Tax=Paenibacillus sp. (strain JDR-2)|PPIC-type PPIASE domain protein Tax=Filifactor alocis (strain ATCC 35896 / D40 B5)|PpiC-type peptidyl-prolyl cis-trans isomerase Tax=Alkaliphilus metalliredigens (strain QYMF)|PpiC-type peptidyl-prolyl cis-trans isomerase Tax=Caldicellulosiruptor	1	1	1	1	1	1	1	1	1	1	1
122	CD0118|CD196_0130|CD196_2060|CD196_2221|CD196_2271|CD2197|CD2380|CD2427|CDR20291_0117|CDR20291_2103|CDR20291_2267|CDR20291_2318|H476_0058|H476_0553|H476_2221|H477_0139|H477_0856|H477_0857|H477_5528|VBICloDif155290_0137|VBICloDif155290_2201|VBICloDif155290_2371|VBICloDif155290_2428|VBICloDif155785_0135|VBICloDif155785_2210|VBICloDif155785_2381|VBICloDif155785_2437|VBICloDif157882_0133|VBICloDif157…	70|71|107|166|179|185|186|191|192	|iorB|korC|2-oxoglutarate ferredoxin oxidoreductase subunit gamma|2-oxoglutarate oxidoreductase, gamma subunit (EC 1.2.7.3)|2-oxoglutarate synthase subunit korC|Indolepyruvate oxidoreductase subunit IorB (EC 1.2.7.8)|indolepyruvate oxidoreductase subunit beta|oxidoreductase subunit|putative indolepyruvate oxidoreductase subunit|putative oxidoreductase subunit|putative subunit of oxidoreductase|py…	|COG1014C|Pyruvate:ferredoxin oxidoreductase and related 2-oxoacid:ferredoxin oxidoreductases, gamma subunit	K00177|K00180|2-oxoglutarate ferredoxin oxidoreductase subunit gamma [EC:1.2.7.3]|indolepyruvate ferredoxin oxidoreductase, beta subunit [EC:1.2.7.8]|00020 00720	Amino Acids and Derivatives|Aromatic amino acids and derivatives|Aromatic_amino_acid_interconversions_with_aryl_acids|Indole-pyruvate_oxidoreductase_complex|Indolepyruvate oxidoreductase subunit IorB (EC 1.2.7.8)	|	PF01558|Pyruvate ferredoxin/flavodoxin oxidoreductase	GO:0016903|GO:0055114|oxidation-reduction process|oxidoreductase activity, acting on the aldehyde or oxo group of donors	A6TRG6|A6TW09|A8MJF8|G7W6X1|J4VZW7|R5BRV4|R5BV67|T0K0J1|2-oxoacid:ferredoxin oxidoreductase, gamma subunit Tax=Desulfosporosinus orientis (strain ATCC 19365 / DSM 765 / NCIMB 8382 / VKM B-1628)|2-oxoacid:ferredoxin/flavodoxin oxidoreductase, gamma subunit Tax=Mogibacterium sp. CM50|Indolepyruvate oxidoreductase subunit IorB Tax=Sporomusa ovata DSM 2662|Pyruvate ferredoxin/flavodoxin oxidoreductas…	1	1	1	1	1	1	1	1	1	1	1
123	CD0937|CD196_1442|CD196_1453|CD2297|CD2930|CDR20291_1419|CDR20291_1428|H476_1313|H476_1571|H477_1263|H477_1664|H477_1665|H477_1666|H477_3890|H477_3891|H477_3893|VBICloDif155290_1524|VBICloDif155290_1542|VBICloDif155785_1527|VBICloDif155785_1544|VBICloDif157882_1558|VBICloDif157882_1559|VBICloDif157882_1580|VBICloDif157887_1629|VBICloDif157887_1630|VBICloDif157887_1648|VBICloDif159935_0371|VBICloD…	23|37|39|42|43|44|50|55|76|78|89|95|121|122|132|134|135|150|159|165|171|184|212|216|218|224|241|244|246|254|257|263|269|270|276	|BRO family, N-terminal domain protein|Phage antirepressor protein|antirepressor|bro family, n-terminal|phage anti-repressor|phage antirepressor KilAC domain protein|phage regulatory , Rha family protein|phage regulatory Rha family protein|phage-related regulatory protein|prophage antirepressor|putative antirepressor|putative phage anti-repressor|putative phage anti-repressor protein|putative pha…	|COG3617K|COG3645S|COG3646S|Prophage antirepressor|Uncharacterized phage-encoded protein	K07741|anti-repressor protein|	Clustering-based subsystems|Phages, Prophages, Transposable elements, Plasmids|Phages, Prophages|Shiga toxin cluster|CBSS-194948.1.peg.143|Listeria_phi-A118-like_prophages|Antirepressor [Bacteriophage A118]|Putative DNA-binding protein Roi of bacteriophage BP-933W	|	PF02498|PF03374|PF08346|PF09669|AntA/AntB antirepressor|BRO family, N-terminal domain|Phage antirepressor protein KilAC domain|Phage regulatory protein Rha (Phage_pRha)	GO:0003677|DNA binding	A6TLJ8|C0CM78|C3BE96|C9LU74|F2JK83|K4ZNA3|Q37938|Q4ZC33|R6WX82|R7CE81|R8DYL4|R9K3E2|U1Y9W4|U1YFI5|UPI00037B0B21|Antirepressor, phage associated Tax=Bacillus cereus group|BRO family, N-terminal domain protein Tax=Selenomonas sputigena (strain ATCC 35185 / DSM 20758 / VPI D19B-28)|ORF016 Tax=Staphylococcus phage EW|Prophage antirepressor Tax=Alkaliphilus metalliredigens (strain QYMF)|Prophage antir…	1	1	1	1	1	1	1	1	1	1	1
124	CD196_2101|CD196_2581|CD196_3343|CD2245|CD2739|CD3552|CDR20291_2144|CDR20291_2628|CDR20291_3389|H476_0484|H476_1148|H476_2322|H476_3247|H477_0591|H477_0592|H477_1966|H477_1967|H477_3600|H477_3601|H477_5003|H477_5004|VBICloDif155290_2243|VBICloDif155290_2748|VBICloDif155290_3573|VBICloDif155785_2253|VBICloDif155785_2757|VBICloDif155785_3659|VBICloDif157882_2308|VBICloDif157882_2833|VBICloDif157882…	65|116|144|151|159|185|224|238|240|291|312|335|414|429|452|465|466|508|509|595|596	|asnC|asnS|aspC|aspS|lysS|Asparaginyl-tRNA synthetase (EC 6.1.1.22)|Aspartyl-tRNA synthetase (EC 6.1.1.12)|Lysyl-tRNA synthetase (class II) (EC 6.1.1.6)|OB-fold nucleic acid binding domain protein|asparagine--tRNA ligase|asparaginyl-tRNA ligase|asparaginyl-tRNA synthetase|aspartate--tRNA ligase|aspartate--tRNA(Asn) ligase|aspartyl-tRNA ligase|lysine--tRNA ligase|lysyl-tRNA ligase|lysyl-tRNA synth…	|COG0017J|COG0173J|COG1190J|Aspartyl-tRNA synthetase|Aspartyl/asparaginyl-tRNA synthetases|Lysyl-tRNA synthetase (class II)	K01876|K01893|K04567|K09759|asparaginyl-tRNA synthetase [EC:6.1.1.22]|aspartyl-tRNA synthetase [EC:6.1.1.12]|lysyl-tRNA synthetase, class II [EC:6.1.1.6]|nondiscriminating aspartyl-tRNA synthetase [EC:6.1.1.23]|00970	RNA Metabolism|RNA processing and modification|tRNA_modification_Archaea|Asparaginyl-tRNA synthetase (EC 6.1.1.22)|Aspartyl-tRNA synthetase (EC 6.1.1.12)|Aspartyl-tRNA(Asn) synthetase (EC 6.1.1.23)	|(gi:28316248) orf45 - putative lysil-tRNA synthetase LysU [Escherichia coli 536]	PF00152|PF01336|PF02938|GAD domain|OB-fold nucleic acid binding domain|tRNA synthetases class II (D, K and N)	GO:0000166|GO:0003676|GO:0004812|GO:0005524|GO:0006418|ATP binding|aminoacyl-tRNA ligase activity|nucleic acid binding|nucleotide binding|tRNA aminoacylation for protein translation	A6TWM8|A8MGM6|A8MLU5|D6GRE2|H3SBY8|I7KSU5|Asparagine--tRNA ligase Tax=Caloramator australicus RC3|Aspartate--tRNA ligase Tax=Alkaliphilus oremlandii (strain OhILAs)|Aspartyl-tRNA synthetase Tax=Paenibacillus|Lysine--tRNA ligase Tax=Alkaliphilus metalliredigens (strain QYMF)|Lysine--tRNA ligase Tax=Alkaliphilus oremlandii (strain OhILAs)|Lysine--tRNA ligase Tax=Filifactor alocis (strain ATCC 35896…	1	1	1	1	1	1	1	1	1	1	1
125	CD0598|CD1567|CD196_0540|CD196_1490|CD196_2244|CD196_2709|CD2401|CD2865|CDR20291_0523|CDR20291_1465|CDR20291_2291|CDR20291_2756|H476_1493|H476_1756|H477_1378|H477_3485|H477_3486|VBICloDif155290_0570|VBICloDif155290_1590|VBICloDif155290_2400|VBICloDif155290_2884|VBICloDif155785_0572|VBICloDif155785_1592|VBICloDif155785_2409|VBICloDif155785_2928|VBICloDif157882_0603|VBICloDif157882_1627|VBICloDif15…	54|69|76|108|118|146|177|190|225|226	|cotJC1|cotJC2|Polypeptide composition of the spore coat protein CotJC|bacterioferritin|ferritin-like domain protein|manganese containing catalase family protein|manganese-containing catalase|putative bacterioferritin|putative manganese-containing catalase|putative spore-coat protein|spore-coat protein	|COG1633S|COG3546P|Mn-containing catalase|Uncharacterized conserved protein	K03594|K06334|K07217|Mn-containing catalase|bacterioferritin|spore coat protein JC|	|Polypeptide composition of the spore coat protein CotJC	|	PF00210|PF05067|Ferritin-like domain|Manganese containing catalase	GO:0006879|GO:0008199|cellular iron ion homeostasis|ferric iron binding	A8MEW7|B1CBF8|D4W6T8|H5XZ89|K4LWC2|T0JR89|Manganese containing catalase Tax=Alkaliphilus oremlandii (strain OhILAs)|Mn-containing catalase Tax=Desulfosporosinus youngiae DSM 17734|Mn-containing catalase Tax=Sporomusa ovata DSM 2662|Rubrerythrin Tax=Turicibacter|Spore coat peptide assembly protein CotJC Tax=Thermacetogenium phaeum (strain ATCC BAA-254 / DSM 12270 / PB)|Uncharacterized protein Tax=…	1	1	1	1	1	1	1	1	1	1	1
126	CD0682|CD196_0626|CD196_2066|CD196_2095|CD196_3367|CD2202|CD2239|CD3575|CDR20291_0608|CDR20291_2109|CDR20291_2138|CDR20291_3413|H476_2365|H476_2969|H477_0772|H477_0773|H477_3656|H477_3657|H477_4501|H477_4502|VBICloDif155290_0666|VBICloDif155290_0667|VBICloDif155290_2207|VBICloDif155290_2237|VBICloDif155290_3597|VBICloDif155785_0669|VBICloDif155785_0670|VBICloDif155785_2216|VBICloDif155785_2247|VB…	76|109|179|230|231|281|298|323|346|454|464|469|474|500|501|502|532|540	|panF|Predicted sialic acid transporter|putative sodium/solute symporter|putative sodium:solute symporter|sodium symporter family protein|sodium-solute symporter, putative|sodium/panthothenate symporter|sodium/pantothenate symporter|sodium/solute symporter|sodium:solute symporter|solute symporter family protein	|COG0591ER|COG4145H|Na+/panthothenate symporter|Na+/proline symporter	K03307|K14392|sodium/pantothenate symporter|solute:Na+ symporter, SSS family|	Cell Wall and Capsule|Cofactors, Vitamins, Prosthetic Groups, Pigments|Capsular and extracellular polysacchrides|Coenzyme A|Coenzyme_A_Biosynthesis|Sialic_Acid_Metabolism|Pantothenate:Na+ symporter (TC 2.A.21.1.1)|Predicted sialic acid transporter|Proline/sodium symporter PutP (TC 2.A.21.2.1)	|	PF00474|Sodium:solute symporter family	GO:0005215|GO:0006810|GO:0016020|GO:0055085|membrane|transmembrane transport|transport|transporter activity	C0GC00|D4KGE1|E3CW56|E3GR21|E3H8U1|R5C3R4|Na+/solute symporter Tax=Aminomonas paucivorans DSM 12260|SSS sodium solute transporter superfamily Tax=Ilyobacter polytropus (strain DSM 2926 / CuHBu1)|SSS sodium solute transporter superfamily Tax=Megamonas|Sodium/pantothenate symporter Tax=Dethiobacter alkaliphilus AHT 1|Sodium/solute symporter family protein Tax=Eubacterium limosum (strain KIST612)|Un…	1	1	1	1	1	1	1	1	1	1	1
127	CD1634|CD1635|CD1636|CD1799|CD1800|CD196_1557|CD196_1558|CD196_1559|CD196_1719|CD196_1720|CDR20291_1532|CDR20291_1533|CDR20291_1534|CDR20291_1694|CDR20291_1695|VBICloDif155290_1662|VBICloDif155290_1663|VBICloDif155290_1664|VBICloDif155290_1837|VBICloDif155290_1838|VBICloDif155785_1664|VBICloDif155785_1665|VBICloDif155785_1666|VBICloDif155785_1843|VBICloDif155785_1844|VBICloDif157882_1701|VBICloDi…	65|67|107|122|188|192|193|209	|Tellurium resistance protein TerD|tellurium resistance protein	|COG2310T|Uncharacterized proteins involved in stress response, homologs of TerZ and putative cAMP-binding protein CABP1	K05795|tellurium resistance protein TerD|	|	|	PF02342|PF10138|TerD domain|vWA found in TerF C terminus	GO:0006950|response to stress	F2JGK3|I8AKT7|L8M2D2|R7MMN4|R9C8I2|R9JD57|Putative stress response protein, TerZ-and CABP1 Tax=Xenococcus sp. PCC 7305|Stress protein Tax=Cellulosilyticum lentocellum (strain ATCC 49066 / DSM 5427 / NCIMB 11756 / RHM5)|Tellurium resistance protein Tax=Bacillus macauensis ZFHKF-1|Tellurium resistance protein TerD Tax=Lachnospiraceae bacterium A4|Uncharacterized protein Tax=Bacillus nealsonii AAU1|…	1	1	1	1	1	1	1	1	1	0	0
128	CD1269|CD1270|CD1910|CD196_1131|CD196_1132|CD196_1785|CD196_3005|CD196_3006|CDR20291_1109|CDR20291_1110|CDR20291_1831|CDR20291_3051|CDR20291_3052|H476_3276|H477_5051|H477_5052|VBICloDif155290_1198|VBICloDif155290_1199|VBICloDif155290_1903|VBICloDif155290_3212|VBICloDif155290_3213|VBICloDif155785_1203|VBICloDif155785_1204|VBICloDif155785_1909|VBICloDif155785_3257|VBICloDif155785_3258|VBICloDif1578…	25|50|69|158|191|206|209|214|215|217|386|387|402|527|600	|Ethanolamine two-component response regulator|Histidine kinase-like ATPase|Transcriptional regulator DegU, LuxR family|Two-component response regulator|bacterial regulatory s, luxR family protein|possible sensor histidine kinase|salavaricin two-component response regulator|two component transcriptional regulator, LuxR family protein|two-component response regulator|two-component sensor histidine…	|COG2197TK|COG3707T|COG4585T|Response regulator containing a CheY-like receiver domain and an HTH DNA-binding domain|Response regulator with putative antiterminator output domain|Signal transduction histidine kinase	K02479|K07183|K07778|K11618|response regulator NasT|two-component system, NarL family, response regulator|two-component system, NarL family, response regulator LiaR|two-component system, NarL family, sensor histidine kinase DesK [EC:2.7.13.3]|02020	|Ethanolamine two-component response regulator|Nitrate/nitrite response regulator protein|fructose response regulator of fruA and EII fructose/mannose|fructose sensor histidine kinase	|Adherence; Fimbrial|Regulation; Two-component system|(gi:15610268) devS - hypothetical protein Rv3132c [Mycobacterium tuberculosis H37Rv]|(gi:16120592) YPO0255 - putative two-component response regulator [Yersinia pestis CO92]|(gi:16763929) fimZ - fimbrial protein Z, putative transcriptional regulator (LuxR/UhpA family) [Salmonella enterica (serovar typhimurium) LT2]|(gi:33592926) bvgA - virulen…	PF00072|PF00196|PF02518|PF03861|PF07730|ANTAR domain|Bacterial regulatory proteins, luxR family|Histidine kinase|Histidine kinase-, DNA gyrase B-, and HSP90-like ATPase|Response regulator receiver domain	GO:0000155|GO:0000156|GO:0000160|GO:0003700|GO:0003723|GO:0005524|GO:0006355|GO:0016021|GO:0046983|ATP binding|RNA binding|integral component of membrane|phosphorelay response regulator activity|phosphorelay sensor kinase activity|phosphorelay signal transduction system|protein dimerization activity|regulation of transcription, DNA-templated|sequence-specific DNA binding transcription factor acti…	D4W6I1|D4W6I2|U4WHA4|W0E9M6|Fis family transcriptional regulator Tax=Brevibacillus laterosporus|Histidine kinase Tax=Turicibacter|Nitrate/nitrite response regulator protein narL Tax=Desulfitobacterium metallireducens DSM 15288|Response regulator receiver domain protein Tax=Turicibacter	1	1	1	1	1	1	1	1	1	1	1
129	CD0972|CD1898|CD196_1488|CD196_1773|CD196_2046|CD2184|CD2894|CDR20291_1463|CDR20291_1818|CDR20291_2089|VBICloDif155290_1586|VBICloDif155290_1891|VBICloDif155290_2187|VBICloDif155290_3462|VBICloDif155290_3463|VBICloDif155290_3766|VBICloDif155785_1588|VBICloDif155785_1897|VBICloDif155785_2196|VBICloDif155785_3548|VBICloDif155785_3549|VBICloDif157882_1623|VBICloDif157882_1954|VBICloDif157882_2252|VB…	44|47|55|60|72|85|180|201|226|232|245|248|262|265|270|271|276|278	|N-acetylmuramoyl-L-alanine amidase|N-acetylmuramoyl-L-alanine amidase (cell wall hydrolase) ()|N-acetylmuramoyl-L-alanine amidase (cell wall hydrolase) (partial)|N-acetylmuramoyl-L-alanine amidase (cell wall hydrolase) (partial) region relative to most database matches.|n-acetylmuramoyl-l-alanine amidase|n-acetylmuramoyl-l-alanine amidase (cell wall hydrolase) region relative to most database ma…	|COG0860M|N-acetylmuramoyl-L-alanine amidase	K01448|N-acetylmuramoyl-L-alanine amidase [EC:3.5.1.28]|	Cell Wall and Capsule|Regulation and Cell signaling|Murein_Hydrolases|Zinc_regulated_enzymes|N-acetylmuramoyl-L-alanine amidase (EC 3.5.1.28)	|	PF01520|N-acetylmuramoyl-L-alanine amidase	GO:0008745|GO:0009253|N-acetylmuramoyl-L-alanine amidase activity|peptidoglycan catabolic process	E5VUX9|R9MY73|R9N086|N-acetylmuramoyl-L-alanine amidase Tax=Anaerostipes|Uncharacterized protein Tax=Lachnospiraceae bacterium 10-1	1	1	1	1	1	1	1	1	1	1	1
130	CD0843|CD196_0792|CD196_2611|CD2770|CDR20291_0773|CDR20291_2658|H476_0128|H476_0603|H476_0604|H476_0616|H476_0620|H476_0623|H476_0986|H476_0989|H476_2156|H476_2159|H477_0746|H477_0748|H477_0751|H477_0783|H477_0784|H477_0785|H477_5359|H477_5360|H477_5361|H477_5850|H477_5851|VBICloDif155290_0837|VBICloDif155290_2778|VBICloDif155785_0839|VBICloDif155785_2787|VBICloDif157882_0875|VBICloDif157882_2863…	69|86|100|109|111|115|125|143|239|325|361|363|370|376|378|384|411|416|420|433|846	|Dolichol-phosphate mannosyltransferase (EC 2.4.1.83) in lipid-linked oligosaccharide synthesis cluster|capsular polysaccharide biosynthesis domain protein|capsular polysaccharide biosynthesis glycosyl transferase|capsular polysaccharide biosynthesis protein|glycosyl transferase|glycosyl transferase family protein|glycosyl transferase group 1 domain protein|glycosyl transferases group 1 family pr…	|COG0438M|Glycosyltransferase	K00754|K01043|K03208|K03857|K13678|colanic acid biosynthesis glycosyl transferase WcaI|monoglucosyldiacylglycerol glycosyltransferase [EC:2.4.1.-]|phosphatidylinositol glycan, class A [EC:2.4.1.198]|00051|00563	Cell Wall and Capsule|Capsular and extracellular polysacchrides|Gram-Negative cell wall components|Colanic_acid_biosynthesis|Vibrio_Core_Oligosaccharide_Biosynthesis|Colanic acid biosysnthesis glycosyl transferase WcaI|FIG040338: Glycosyl transferase|capsular polysaccharide biosynthesis protein|polysaccharide biosynthesis protein, putative	Antiphagocytosis|Endotoxin|Immune evasion|Intracellular survival; Intracellular entry; Immuno-modulatory activity|(gi:15900280) cps4F - capsular polysaccharide biosynthesis protein Cps4F [Streptococcus pneumoniae TIGR4]|(gi:15900282) cps4H - capsular polysaccharide biosynthesis protein Cps4H [Streptococcus pneumoniae TIGR4]|(gi:16763118) tviE - Vi polysaccharide biosynthesis protein TviE, Glycosy…	PF00534|PF13439|PF13477|Glycosyl transferase 4-like|Glycosyl transferases group 1|Glycosyltransferase Family 4	GO:0009058|biosynthetic process	A4SHC1|B0G3K7|C2QK18|J8J6B6|Q30QN5|S2XZ90|UPI000360B30F|UPI00037EC6D8|Glycosyl transferase family 4 Tax=Aeromonas salmonicida|Glycosyl transferase, group 1 Tax=Sulfurimonas denitrificans (strain ATCC 33889 / DSM 1251)|Glycosyltransferase Tax=Bacillus cereus R309803|Glycosyltransferase, group 1 family protein Tax=Dorea|Uncharacterized protein Tax=Bacillus cereus VD078|Uncharacterized protein Tax=L…	1	1	1	1	1	1	1	1	1	1	1
131	CD0490|CD196_0447|CD196_2134|CD196_2166|CD196_2167|CD2279|CD2323|CD2324|CDR20291_0433|CDR20291_2177|CDR20291_2212|CDR20291_2213|H476_2544|H477_5199|H477_5200|H477_5201|VBICloDif155290_0470|VBICloDif155290_2276|VBICloDif155290_2314|VBICloDif155290_2315|VBICloDif155785_0471|VBICloDif155785_2286|VBICloDif155785_2324|VBICloDif155785_2325|VBICloDif157882_0499|VBICloDif157882_2340|VBICloDif157882_2392|…	39|44|55|57|58|92|221|254|280|343|350|352|358|376	|gatD|Galactitol-1-phosphate 5-dehydrogenase (EC 1.1.1.251)|L-iditol 2-dehydrogenase|alcohol dehydrogenase GroES-like domain protein|carbohydrate dehydrogenase|galactitol-1-phosphate 5-dehydrogenase|putative carbohydrate dehydrogenase|putative galactitol-1-phosphate 5-dehydrogenase|putative oxidoreductase|putative sugar dehydrogenase|putative sugar-phosphate dehydrogenase|sugar-phosphate dehydrog…	|COG1063ER|Threonine dehydrogenase and related Zn-dependent dehydrogenases	K00008|K00121|L-iditol 2-dehydrogenase [EC:1.1.1.14]|S-(hydroxymethyl)glutathione dehydrogenase / alcohol dehydrogenase [EC:1.1.1.284 1.1.1.1]|00010 00071 00350 00625 00626 00680 00830 00980 00982|00051	|	Cell wall|(gi:15610077) mas - mas [Mycobacterium tuberculosis H37Rv]	PF00107|PF08240|PF13823|Alcohol dehydrogenase GroES-associated|Alcohol dehydrogenase GroES-like domain|Zinc-binding dehydrogenase	GO:0008270|GO:0016491|GO:0055114|oxidation-reduction process|oxidoreductase activity|zinc ion binding	B1YKA5|B8FTX7|D9S0R1|E4SEH0|I9KU45|K8FH96|R2NJI2|R2SSZ2|UPI0003002033|UPI000349B8DB|Alcohol dehydrogenase GroES domain protein Tax=Caldicellulosiruptor kronotskyensis (strain DSM 18902 / VKM B-2412 / 2002)|Alcohol dehydrogenase GroES domain protein Tax=Desulfitobacterium|Alcohol dehydrogenase GroES domain protein Tax=Exiguobacterium|Alcohol dehydrogenase GroES domain protein Tax=Thermosediminibac…	1	1	1	1	1	1	1	1	1	1	1
132	CD0186|CD196_0199|CD196_1941|CD196_2989|CD196_3345|CD2077|CD3179|CD3554|CDR20291_0187|CDR20291_1984|CDR20291_3035|CDR20291_3391|H476_0099|H476_3249|H477_0227|H477_0228|H477_5006|H477_5007|H477_5008|VBICloDif155290_0207|VBICloDif155290_2073|VBICloDif155290_3195|VBICloDif155290_3575|VBICloDif155785_0206|VBICloDif155785_2082|VBICloDif155785_3240|VBICloDif155785_3661|VBICloDif157882_0197|VBICloDif157…	44|75|107|130|148|222|230|282|297|300|322|361|369	|dus|dusB|pyrD|Dihydroorotate dehydrogenase (EC 1.3.3.1)|Dihydroorotate dehydrogenase, catalytic subunit (EC 1.3.3.1)|Dihydropyrimidine dehydrogenase [NADP+] (EC 1.3.1.2); Dihydroorotate dehydrogenase (EC 1.3.3.1)|TIM-barrel , nifR3 family protein|dihydroorotate dehydrogenase 1B|dihydroorotate dehydrogenase family domain protein|dihydroorotate dehydrogenase, catalytic subunit|dihydrouridine synth…	|COG0042J|COG0167F|Dihydroorotate dehydrogenase|tRNA-dihydrouridine synthase	K00226|K05540|dihydroorotate oxidase [EC:1.3.3.1]|tRNA-dihydrouridine synthase B [EC:1.-.-.-]|00240	Nucleosides and Nucleotides|RNA Metabolism|Pyrimidines|RNA processing and modification|De_Novo_Pyrimidine_Synthesis|Novel_non-oxidative_pathway_of_Uracil_catabolism|Pyrimidine_utilization|tRNA_modification_Archaea|tRNA_modification_Bacteria|Dihydroorotate dehydrogenase (EC 1.3.3.1)|Dihydroorotate dehydrogenase, catalytic subunit (EC 1.3.3.1)|Dihydropyrimidine dehydrogenase [NADP+] (EC 1.3.1.2)|tR…	|	PF01180|PF01207|PF12838|4Fe-4S dicluster domain|Dihydroorotate dehydrogenase|Dihydrouridine synthase (Dus)	GO:0004152|GO:0006222|GO:0008033|GO:0017150|GO:0050660|GO:0051536|GO:0055114|UMP biosynthetic process|dihydroorotate dehydrogenase activity|flavin adenine dinucleotide binding|iron-sulfur cluster binding|oxidation-reduction process|tRNA dihydrouridine synthase activity|tRNA processing	A8MLU2|E1R8T3|UPI0003695D89|UPI000382CB39|UPI0003B3CF85|Dihydroorotate dehydrogenase family protein Tax=Spirochaeta smaragdinae (strain DSM 11293 / JCM 15392 / SEBR 4228)|diguanylate cyclase Tax=Paenibacillus sanguinis|hypothetical protein Tax=Chloroflexi bacterium oral taxon 439|hypothetical protein Tax=Zymophilus raffinosivorans|tRNA-dihydrouridine synthase Tax=Alkaliphilus oremlandii (strain O…	1	1	1	1	1	1	1	1	1	1	1
133	CD1478|CD1518|CD1745A|CD196_1350|CD196_1390|CD196_1664|CD196_3088|CD3273|CDR20291_1327|CDR20291_1367|CDR20291_1639|CDR20291_3134|H476_0754|H476_0826|H476_3071|H477_2640|H477_4075|H477_4704|VBICloDif155290_1423|VBICloDif155290_1467|VBICloDif155290_1776|VBICloDif155290_3302|VBICloDif155785_1427|VBICloDif155785_1471|VBICloDif155785_1781|VBICloDif155785_3346|VBICloDif157882_1459|VBICloDif157882_1503|…	68|72|73|74|75	|feoA1|feoA2|feoA3|Ferrous iron transport protein A|feoA domain protein|ferrous ion transport protein|ferrous iron transport protein A|putative ferrous ion transport protein|putative ferrous iron transport protein A	|COG1918P|Fe2+ transport system protein A	K04758|ferrous iron transport protein A|	Iron acquisition and metabolism|Iron_acquisition_in_Vibrio|Ferrous iron transport protein A	Iron uptake; Ferrous iron uptake|(gi:52842864) feoA - ferrous iron transporter A [Legionella pneumophila Philadelphia 1]	PF04023|FeoA domain	GO:0046914|transition metal ion binding	A8MI89|D9TQZ6|F4XAS2|I3VRH5|R6G141|FeoA family protein Tax=Alkaliphilus oremlandii (strain OhILAs)|FeoA family protein Tax=Thermoanaerobacterium saccharolyticum (strain DSM 8691 / JW/SL-YS485)|FeoA family protein Tax=Thermoanaerobacterium thermosaccharolyticum (strain ATCC 7956 / DSM 571 / NCIB 9385 / NCA 3814)|FeoA family protein Tax=environmental samples|Ferrous iron transporter A Tax=Ruminococ…	1	1	1	1	1	1	1	1	1	1	1
134	CD0127|CD1145|CD196_0139|CD196_1004|CD196_2307|CD2461|CDR20291_0126|CDR20291_0982|CDR20291_2354|H476_0066|H476_1845|H476_1902|H476_2867|H477_0153|H477_0154|H477_2358|H477_2359|H477_2995|H477_2996|H477_3096|H477_3097|VBICloDif155290_0146|VBICloDif155290_1056|VBICloDif155290_2466|VBICloDif155785_0144|VBICloDif155785_1060|VBICloDif155785_2475|VBICloDif157882_0142|VBICloDif157882_1090|VBICloDif157882…	56|63|157|195|227|236|261|264|328|336|338|339|348|353|382|611|615	|dnaK|mreB1|mreB2|Chaperone protein DnaK|MreB-like protein (Mbl protein)|Rod shape-determining protein MreB|cell shape determining , MreB/Mrl family protein|chaperone protein|chaperone protein DnaK|hsp70 family protein|molecular chaperone DnaK|mreB/Mbl family protein|putative cell shape determining protein MreB|rod shape-determining protein|rod shape-determining protein Mbl|rod shape-determining …	|COG0443O|COG1077D|Actin-like ATPase involved in cell morphogenesis|Molecular chaperone	K03569|K04043|molecular chaperone DnaK|rod shape-determining protein MreB and related proteins|03018	Clustering-based subsystems|Bacterial_Cell_Division|Chaperone protein DnaK|MreB-like protein (Mbl protein)|Rod shape-determining protein MreB	|	PF00012|PF06723|Hsp70 protein|MreB/Mbl protein	GO:0000902|cell morphogenesis	A6TK77|A6TQH9|A8MG51|D6GR87|Cell shape determining protein, MreB/Mrl family Tax=Alkaliphilus metalliredigens (strain QYMF)|Chaperone protein DnaK Tax=Alkaliphilus oremlandii (strain OhILAs)|Chaperone protein DnaK Tax=Filifactor alocis (strain ATCC 35896 / D40 B5)	1	1	1	1	1	1	1	1	1	1	1
135	CD196_2363|CD196_2455|CD196_3068|CD2521|CD2618|CD3256|CDR20291_2410|CDR20291_2502|CDR20291_3114|H476_1876|H476_2065|H476_3058|H477_1069|H477_1070|H477_1071|H477_1072|H477_3049|H477_3050|H477_3051|H477_4680|H477_4681|H477_4682|H477_4683|VBICloDif155290_2524|VBICloDif155290_2525|VBICloDif155290_2620|VBICloDif155290_3281|VBICloDif155785_2534|VBICloDif155785_2628|VBICloDif155785_3325|VBICloDif157882_…	66|100|109|187|227|266|278|281|305|321|330|352|491|782|806|888|1035|1038	|ileS|leuS|valS|Isoleucyl-tRNA synthetase (EC 6.1.1.5)|Leucyl-tRNA synthetase (EC 6.1.1.4)|Valyl-tRNA synthetase (EC 6.1.1.9)|anticodon-binding domain of tRNA family protein|isoleucine--tRNA ligase|isoleucyl-tRNA ligase|isoleucyl-tRNA synthetase|isoleucyl-tRNA synthetase domain protein|leucine--tRNA ligase|leucyl-tRNA ligase|leucyl-tRNA synthetase|tRNA synthetases class I (C) catalytic domain pro…	|COG0060J|COG0495J|COG0525J|Isoleucyl-tRNA synthetase|Leucyl-tRNA synthetase|Valyl-tRNA synthetase	K01869|K01870|K01873|isoleucyl-tRNA synthetase [EC:6.1.1.5]|leucyl-tRNA synthetase [EC:6.1.1.4]|valyl-tRNA synthetase [EC:6.1.1.9]|00290 00970	Protein Metabolism|Protein biosynthesis|tRNA_aminoacylation,_Leu|tRNA_aminoacylation,_Val|Isoleucyl-tRNA synthetase (EC 6.1.1.5)|Leucyl-tRNA synthetase (EC 6.1.1.4)|Valyl-tRNA synthetase (EC 6.1.1.9)	|	PF00133|PF08264|PF10458|PF13603|Anticodon-binding domain of tRNA|Leucyl-tRNA synthetase, Domain 2|Valyl tRNA synthetase tRNA binding arm|tRNA synthetases class I (I, L, M and V)	GO:0000166|GO:0002161|GO:0004812|GO:0004832|GO:0005524|GO:0005737|GO:0006418|GO:0006438|ATP binding|aminoacyl-tRNA editing activity|aminoacyl-tRNA ligase activity|cytoplasm|nucleotide binding|tRNA aminoacylation for protein translation|valine-tRNA ligase activity|valyl-tRNA aminoacylation	A6TQK3|A8MIE2|A8MIV0|G7W804|Isoleucine--tRNA ligase Tax=Alkaliphilus oremlandii (strain OhILAs)|Isoleucine--tRNA ligase Tax=Desulfosporosinus|Leucine--tRNA ligase Tax=Alkaliphilus metalliredigens (strain QYMF)|Valine--tRNA ligase Tax=Alkaliphilus oremlandii (strain OhILAs)	1	1	1	1	1	1	1	1	1	1	1
136	CD196_2398|CD196_2425|CD196_3292|CD2560|CD2586|CD3501|CDR20291_2445|CDR20291_2472|CDR20291_3338|H476_2031|H476_2047|H476_3202|H477_1008|H477_1009|H477_1035|H477_1036|H477_1037|H477_1038|H477_4919|H477_4920|H477_4921|H477_4922|H477_4923|VBICloDif155290_2561|VBICloDif155290_2589|VBICloDif155290_3521|VBICloDif155785_2569|VBICloDif155785_2597|VBICloDif155785_3607|VBICloDif157882_2648|VBICloDif157882_…	44|52|63|147|150|209|219|238|242|273|276|328|685|686|689|818|829|841|1128|1131	|mfd|priA|recG|ATP-dependent DNA helicase|ATP-dependent DNA helicase RecG|ATP-dependent DNA helicase RecG (EC 3.6.1.-)|DEAD/DEAH box helicase family protein|Helicase PriA essential for oriC/DnaA-independent DNA replication|Transcription-repair coupling factor|carD-like/TRCF domain protein|helicase conserved C-terminal domain protein|primosomal N domain protein|primosomal protein N'|putative primo…	|COG1197LK|COG1198L|COG1200LK|Primosomal protein N' (replication factor Y) - superfamily II helicase|RecG-like helicase|Transcription-repair coupling factor (superfamily II helicase)	K03655|K03723|K04066|ATP-dependent DNA helicase RecG [EC:3.6.4.12]|primosomal protein N' (replication factor Y) (superfamily II helicase) [EC:3.6.4.-]|transcription-repair coupling factor (superfamily II helicase) [EC:3.6.4.-]|03420|03440	Clustering-based subsystems|DNA Metabolism|DNA replication|Cell_division-ribosomal_stress_proteins_cluster|DNA-replication|Transcription-repair coupling factor	|	PF00270|PF00271|PF01336|PF02559|PF03461|PF04851|CarD-like/TRCF domain|DEAD/DEAH box helicase|Helicase conserved C-terminal domain|OB-fold nucleic acid binding domain|TRCF domain|Type III restriction enzyme, res subunit	GO:0003676|GO:0003677|GO:0005524|GO:0006281|GO:0016787|ATP binding|DNA binding|DNA repair|hydrolase activity|nucleic acid binding	A6TJM9|A6TRW9|A8MH83|A8MH98|ATP-dependent DNA helicase RecG Tax=Alkaliphilus oremlandii (strain OhILAs)|Primosomal protein N Tax=Alkaliphilus metalliredigens (strain QYMF)|Primosomal protein N Tax=Alkaliphilus oremlandii (strain OhILAs)|Transcription-repair-coupling factor Tax=Alkaliphilus metalliredigens (strain QYMF)	1	1	1	1	1	1	1	1	1	1	1
137	CD0131|CD0830|CD196_0143|CD196_0779|CD196_2681|CD196_3248|CD2837|CD3458|CDR20291_0130|CDR20291_0760|CDR20291_2728|CDR20291_3294|H476_2501|H476_2837|H477_2404|H477_2405|H477_5272|H477_5273|VBICloDif155290_0150|VBICloDif155290_0824|VBICloDif155290_2854|VBICloDif155290_3474|VBICloDif155785_0148|VBICloDif155785_0149|VBICloDif155785_0826|VBICloDif155785_2898|VBICloDif155785_3560|VBICloDif157882_0146|V…	63|113|139|198|234|315|331|340|352|356|362|364|365|388|394|396	|Branched-chain amino acid transport system carrier protein|brp/Blh family beta-carotene 15,15'-monooxygenase domain protein|putative membrane protein	|COG3949S|Uncharacterized membrane protein	|	|	|	|	|	C6JML3|D1AJQ9|G5GHG5|H1D5N4|Uncharacterized protein Tax=Fusobacterium|Uncharacterized protein Tax=Fusobacterium necrophorum|Uncharacterized protein Tax=Johnsonella ignava ATCC 51276|Uncharacterized protein Tax=Sebaldella termitidis (strain ATCC 33386 / NCTC 11300)	1	1	1	1	1	1	1	1	1	1	1
138	CD0400|CD0804|CD1055|CD1171|CD196_0385|CD196_0754|CD196_0932|CD196_1030|CDR20291_0371|CDR20291_0735|CDR20291_0911|CDR20291_1008|H476_0355|H476_0710|H477_0356|H477_0357|H477_4005|H477_4006|VBICloDif155290_0402|VBICloDif155290_0799|VBICloDif155290_0983|VBICloDif155290_1084|VBICloDif155785_0403|VBICloDif155785_0802|VBICloDif155785_0987|VBICloDif155785_1088|VBICloDif157882_0381|VBICloDif157882_0837|V…	94|100|113|117|260|261|262|264|265	|etfB1|etfB2|etfB3|Electron transfer flavoprotein, beta subunit|electron transfer flavodomain protein|electron transfer flavoprotein beta-subunit|electron transfer flavoprotein subunit beta|electron transfer flavoprotein, beta subunit/FixA family|putative electron transfer flavoprotein subunit beta	|COG2086C|Electron transfer flavoprotein, beta subunit	K03521|electron transfer flavoprotein beta subunit|	Amino Acids and Derivatives|Branched-chain amino acids|Branched_chain_amino_acid_degradation_regulons|Electron transfer flavoprotein, beta subunit	|	PF01012|Electron transfer flavoprotein domain	|	A6TSR2|A8MFU6|G2G1G7|V1DBD9|Electron transfer flavodomain protein Tax=Desulfosporosinus sp. OT|Electron transfer flavoprotein alpha/beta-subunit Tax=Alkaliphilus oremlandii (strain OhILAs)|Electron transfer flavoprotein subunit beta Tax=Eubacterium brachy ATCC 33089|Electron transfer flavoprotein, alpha/beta-subunit-like protein Tax=Alkaliphilus metalliredigens (strain QYMF)	1	1	1	1	1	1	1	1	1	1	1
139	CD0709|CD196_0653|CD196_1857|CD196_2009|CD1977|CD2145|CDR20291_0635|CDR20291_1900|CDR20291_2052|H476_0399|H476_0660|H476_2893|H477_0437|H477_0438|H477_0439|H477_2316|H477_2317|H477_2318|H477_2319|H477_3918|H477_3919|H477_3920|H477_3921|VBICloDif155290_0694|VBICloDif155290_1976|VBICloDif155290_2147|VBICloDif155785_0698|VBICloDif155785_1982|VBICloDif155785_1983|VBICloDif155785_2156|VBICloDif157882_…	56|58|115|121|131|139|176|253|276|294|308|317|399|464|496|634|636|765|792|932|947|949	|mutS|mutS2|Clostridial MutS2-related protein|DNA mismatch repair MutS2 domain protein|DNA mismatch repair mutS domain protein|DNA mismatch repair protein|DNA mismatch repair protein MutS|Recombination inhibitory protein MutS2|mutS domain I family protein|mutS domain III family protein|mutS domain V family protein|mutS2 domain protein|mutS2 family protein|putative DNA mismatch repair protein|puta…	|COG0249L|COG1193L|Mismatch repair ATPase (MutS family)	K03555|K07456|DNA mismatch repair protein MutS|DNA mismatch repair protein MutS2|03430	|Recombination inhibitory protein MutS2	|(gi:16766215) mutS - methyl-directed mismatch repair, recognize exocyclic adducts of guanosine [Salmonella enterica (serovar typhimurium) LT2]	PF00488|PF01624|PF01713|PF05188|PF05190|PF05192|MutS domain I|MutS domain II|MutS domain III|MutS domain V|MutS family domain IV|Smr domain	GO:0005524|GO:0006298|GO:0030983|ATP binding|mismatch repair|mismatched DNA binding	A8MFD4|A8MHU4|R6FTH0|UPI000377FF6D|DNA mismatch repair protein MutS Tax=Alkaliphilus oremlandii|DNA mismatch repair protein MutS Tax=environmental samples|Endonuclease MutS2 Tax=Alkaliphilus oremlandii (strain OhILAs)|mannonate oxidoreductase Tax=Bacillus sp. 123MFChir2	1	1	1	1	1	1	1	1	1	1	1
140	CD1240|CD196_1101|CD196_1885|CD196_2023|CD196_2362|CD2015|CD2160|CD2520|CDR20291_1079|CDR20291_1928|CDR20291_2066|CDR20291_2409|H476_1348|H476_2446|H476_3340|H477_0701|H477_1608|H477_5443|VBICloDif155290_1166|VBICloDif155290_2012|VBICloDif155290_2162|VBICloDif155290_2522|VBICloDif155785_1170|VBICloDif155785_2020|VBICloDif155785_2171|VBICloDif155785_2532|VBICloDif157882_1199|VBICloDif157882_2082|V…	107|169|171|179|194|195|217|219|222|226|228|319	|vanZ|Teicoplanin resistance protein|VanZ family protein|putative teicoplanin resistance protein|teicoplanin resistance protein|vanZ like family protein	|COG4767V|Glycopeptide antibiotics resistance protein	K01992|ABC-2 type transport system permease protein|	|Protein VanZ	|	PF04892|VanZ like family	|	C0BCC6|D4W617|R9MBD5|T2LPN4|U7T4E6|UPI00037995BF|Protein VanZ Tax=Paenibacillus sp. P22|Uncharacterized protein Tax=Enterococcus faecium NEF1|Uncharacterized protein Tax=Lachnospiraceae bacterium 3-2|VanZ-like protein Tax=Lachnospiraceae|VanZ-like protein Tax=Turicibacter|hypothetical protein Tax=Paenibacillus fonticola	1	1	1	1	1	1	1	1	1	1	1
141	CD0517|CD0518|CD196_0457|CD196_0458|CD196_2569|CD196_2570|CD2727|CD2728|CDR20291_0443|CDR20291_0444|CDR20291_2616|CDR20291_2617|H476_0487|H476_0488|H477_0595|H477_0596|H477_0597|VBICloDif155290_0480|VBICloDif155290_0481|VBICloDif155290_2735|VBICloDif155290_2736|VBICloDif155785_0481|VBICloDif155785_0482|VBICloDif155785_2744|VBICloDif155785_2745|VBICloDif157882_0508|VBICloDif157882_0509|VBICloDif15…	99|120|155|157|164|167|189|253|262|263|265	|Membrane spanning protein	|COG2966S|COG3610S|Uncharacterized conserved protein	|	|	|	PF06738|PF12821|Protein of unknown function (DUF1212)|Protein of unknown function (DUF3815)	|	A8R820|F9MT05|Q73PT4|R6GQ32|V1CC90|Membrane protein, putative Tax=Treponema denticola|Putative uncharacterized protein Tax=Peptoniphilus sp. oral taxon 375 str. F0436|Uncharacterized protein Tax=Eubacterium brachy ATCC 33089|Uncharacterized protein Tax=Eubacterium dolichum DSM 3991|Uncharacterized protein Tax=environmental samples	1	1	1	1	1	1	1	1	1	1	1
142	CD0016|CD1276|CD196_0016|CD196_1138|CD196_3338|CD3549|CDR20291_0005|CDR20291_1116|CDR20291_3384|H476_1737|H476_3243|H476_3368|H477_3456|H477_3457|H477_4994|H477_4995|H477_5782|H477_5783|VBICloDif155290_0017|VBICloDif155290_1205|VBICloDif155290_3568|VBICloDif155785_0017|VBICloDif155785_1210|VBICloDif155785_3654|VBICloDif157882_0017|VBICloDif157882_1241|VBICloDif157882_3661|VBICloDif157887_1315|VBI…	29|70|98|100|117|119|134|192|207|266|297|311|319|421|426|431|545|546	|dnaH|dnaX|holB|ATPase associated with various cellular activities family protein|ATPase, AAA family|DNA polymerase III delta prime subunit (EC 2.7.7.7)|DNA polymerase III subunit delta|DNA polymerase III subunit gamma/tau|DNA polymerase III subunit gamma/tau domain protein|DNA polymerase III subunits gamma and tau|DNA polymerase III subunits gamma and tau (EC 2.7.7.7)|DNA polymerase III, delta s…	|COG0470L|COG2256L|COG2812L|ATPase involved in DNA replication|ATPase related to the helicase subunit of the Holliday junction resolvase|DNA polymerase III, gamma/tau subunits	K02341|K02343|K07478|DNA polymerase III subunit delta' [EC:2.7.7.7]|DNA polymerase III subunit gamma/tau [EC:2.7.7.7]|putative ATPase|00230 00240 03030 03430 03440	DNA Metabolism|DNA recombination|DNA replication|DNA-replication|RuvABC_plus_a_hypothetical|DNA polymerase III subunits gamma and tau (EC 2.7.7.7)|Holliday junction DNA helicase RuvB	|	PF00004|PF03215|PF05496|PF12002|PF12169|PF13177|ATPase family associated with various cellular activities (AAA)|DNA polymerase III subunits gamma and tau domain III|DNA polymerase III, delta subunit|Holliday junction DNA helicase ruvB N-terminus|MgsA AAA+ ATPase C terminal|Rad17 cell cycle checkpoint protein	GO:0003887|GO:0005524|GO:0006281|GO:0006310|GO:0009378|ATP binding|DNA recombination|DNA repair|DNA-directed DNA polymerase activity|four-way junction helicase activity	A6TJF9|A6TQY2|A8MEG1|A8MKQ3|D4W5G3|R6FPG8|AAA ATPase, central domain protein Tax=Alkaliphilus metalliredigens (strain QYMF)|DNA polymerase III, delta prime subunit Tax=Alkaliphilus metalliredigens (strain QYMF)|DNA polymerase III, delta prime subunit Tax=Alkaliphilus oremlandii (strain OhILAs)|DNA polymerase III, subunits gamma and tau Tax=Alkaliphilus oremlandii (strain OhILAs)|Predicted ATPase …	1	1	1	1	1	1	1	1	1	1	1
143	CD0741|CD1382|CD196_0688|CD196_1250|CD196_2852|CD3065|CDR20291_0669|CDR20291_1228|CDR20291_2899|H476_0905|H476_1414|H476_2734|H477_1517|H477_1518|H477_1519|H477_2562|H477_2563|H477_2772|H477_2773|VBICloDif155290_0729|VBICloDif155290_1319|VBICloDif155290_3028|VBICloDif155785_0734|VBICloDif155785_1322|VBICloDif155785_3072|VBICloDif157882_0783|VBICloDif157882_1354|VBICloDif157882_3108|VBICloDif15788…	102|108|118|138|148|152|161|203|248|313|326|346|498|500|504|505|506|508|511|513|514|516	|glpK|glpK1|glpK2|xylB|FGGY family of carbohydrate kinase, N-terminal domain protein|Glycerol kinase (EC 2.7.1.30)|L-fuculokinase|Xylulose kinase (EC 2.7.1.17)|carbohydrate kinase, FGGY family|glycerol kinase|xylulokinase|xylulose kinase	|COG0554C|COG1070G|Glycerol kinase|Sugar (pentulose and hexulose) kinases	K00854|K00864|K00879|L-fuculokinase [EC:2.7.1.51]|glycerol kinase [EC:2.7.1.30]|xylulokinase [EC:2.7.1.17]|00040|00051|00561 03320 04626	Carbohydrates|Sugar_utilization_in_Thermotogales|Xylulose kinase (EC 2.7.1.17)	|	PF00370|PF02782|FGGY family of carbohydrate kinases, C-terminal domain|FGGY family of carbohydrate kinases, N-terminal domain	GO:0005975|GO:0016773|carbohydrate metabolic process|phosphotransferase activity, alcohol group as acceptor	A6TKR6|B0K754|E4RMQ5|F5L767|J7IQR0|R9JF85|R9LDD3|UPI0001E2D0F9|UPI00036A31CA|D-xylulose kinase Tax=Desulfosporosinus meridiei (strain ATCC BAA-275 / DSM 13257 / NCIMB 13706 / S10)|Glycerol kinase Tax=Alkaliphilus metalliredigens (strain QYMF)|Glycerol kinase Tax=Caldalkalibacillus thermarum TA2.A1|Glycerol kinase Tax=Halanaerobium hydrogeniformans|Glycerol kinase Tax=Thermoanaerobacteraceae|Uncha…	1	1	1	1	1	1	1	1	1	1	1
144	CD1137|CD196_0995|CD196_3059|CD196_3182|CD3247|CD3406|CDR20291_0973|CDR20291_3105|CDR20291_3228|H476_1910|H476_3045|H476_3113|H477_2712|H477_3108|H477_3109|H477_4652|H477_4653|H477_4784|H477_4785|H477_4786|VBICloDif155290_1047|VBICloDif155290_3272|VBICloDif155290_3401|VBICloDif155785_1051|VBICloDif155785_3316|VBICloDif155785_3486|VBICloDif157882_1081|VBICloDif157882_3393|VBICloDif157882_3514|VBIC…	86|115|145|148|156|195|201|265|294|311|392|437|445|469|624|628	|hymB|prdC|rnfC|4Fe-4S binding domain protein|Electron transport complex protein RnfC|NAD-reducing hydrogenase subunit HoxF (EC 1.12.1.2)|electron transfer protein|electron transferring subunit of proline reductase|electron transport complex protein|electron transport complex, RnfABCDGE type, C subunit|iron-only hydrogenase, electron-transferring subunit|putative electron transfer protein|putativ…	|COG1894C|COG3411C|COG4656C|Ferredoxin|NADH:ubiquinone oxidoreductase, NADH-binding (51 kD) subunit|Predicted NADH:ubiquinone oxidoreductase, subunit RnfC	K00335|K03615|NADH dehydrogenase I subunit F [EC:1.6.5.3]|electron transport complex protein RnfC|00190	|Electron transport complex protein RnfC	|	PF01257|PF01512|PF10531|PF10589|PF12838|PF13237|PF13375|4Fe-4S dicluster domain|NADH-ubiquinone oxidoreductase-F iron-sulfur binding region|Respiratory-chain NADH dehydrogenase 51 Kd subunit|RnfC Barrel sandwich hybrid domain|SLBB domain|Thioredoxin-like [2Fe-2S] ferredoxin	GO:0016651|GO:0051536|GO:0051539|GO:0055114|4 iron, 4 sulfur cluster binding|iron-sulfur cluster binding|oxidation-reduction process|oxidoreductase activity, acting on NAD(P)H	A6TL21|A8MHN3|D9RYJ6|E0QH30|F7NMX9|F9Z3K2|R5FVZ8|R7EQ56|V7I4P5|Electron transport complex subunit C Tax=Alkaliphilus oremlandii (strain OhILAs)|Electron transport complex subunit C Tax=Eubacterium yurii subsp. margaretiae ATCC 43715|NADH dehydrogenase (Quinone) Tax=Coprobacillus sp. CAG:698|NADH dehydrogenase (Quinone) Tax=Odoribacter|NADH dehydrogenase Tax=Youngiibacter fragilis 232.1|Respirator…	1	1	1	1	1	1	1	1	1	1	1
145	CD0185|CD1536|CD196_0198|CD196_1408|CD196_2088|CD2232|CDR20291_0186|CDR20291_1385|CDR20291_2131|H476_0098|H476_0668|H476_0895|H476_1697|H477_0225|H477_0226|H477_2758|H477_3390|H477_3391|H477_3933|H477_3934|VBICloDif155290_0206|VBICloDif155290_1485|VBICloDif155290_2230|VBICloDif155785_0205|VBICloDif155785_1489|VBICloDif155785_2240|VBICloDif157882_0196|VBICloDif157882_1522|VBICloDif157882_2295|VBIC…	49|56|112|119|121|186|188|198|217|230|263|296|297|302|318	|asrB|pyrK|2Fe-2S iron-sulfur cluster binding domain protein|Anaerobic sulfite reductase subunit B|Dihydroorotate dehydrogenase electron transfer subunit (EC 1.3.3.1)|anaerobic sulfite reductase subunit B|dihydroorotate dehydrogenase electron transfer subunit|ferredoxin-NADP(+) reductase subunit alpha|iron-sulfur cluster binding domain of dihydroorotate dehydrogenase B family protein|oxidoreducta…	|COG0543HC|2-polyprenylphenol hydroxylase and related flavodoxin oxidoreductases	K00386|K00528|K02823|dihydroorotate dehydrogenase electron transfer subunit|ferredoxin--NADP+ reductase [EC:1.18.1.2]|	|2-polyprenylphenol hydroxylase and related flavodoxin oxidoreductases|Anaerobic sulfite reductase subunit B	|	PF00175|PF00970|PF10418|PF13085|2Fe-2S iron-sulfur cluster binding domain|Iron-sulfur cluster binding domain of dihydroorotate dehydrogenase B|Oxidoreductase FAD-binding domain|Oxidoreductase NAD-binding domain	GO:0009055|GO:0016491|GO:0051536|GO:0055114|electron carrier activity|iron-sulfur cluster binding|oxidation-reduction process|oxidoreductase activity	E5BDK1|H3SBV8|I3VWK0|R6FX51|R6RAN6|R9RDF8|UPI00036BCF30|Dihydroorotate dehydrogenase, electron transfer subunit Tax=Paenibacillus|Oxidoreductase FAD/NAD Tax=environmental samples|Oxidoreductase NAD-binding Tax=Butyrivibrio sp. CAG:318|Sulfite reductase, subunit B Tax=Fusobacterium|Sulfite reductase, subunit B Tax=Fusobacterium gonidiaformans|Uncharacterized protein Tax=Thermoanaerobacterium|hypot…	1	1	1	1	1	1	1	1	1	1	1
146	CD0464|CD0527|CD0655|CD196_0420|CD196_0466|CD196_0595|CD196_2584|CD2742|CDR20291_0406|CDR20291_0452|CDR20291_0577|CDR20291_2631|H476_0481|H477_0584|H477_0585|VBICloDif155290_0442|VBICloDif155290_0491|VBICloDif155290_0632|VBICloDif155290_2751|VBICloDif155785_0443|VBICloDif155785_0491|VBICloDif155785_0635|VBICloDif155785_2760|VBICloDif157882_0465|VBICloDif157882_0519|VBICloDif157882_0520|VBICloDif1…	55|73|110|141|189|201|204|206|244|248|254	|Hydroxyacylglutathione hydrolase (EC 3.1.2.6)|hydrolase|metallo-beta-lactamase|metallo-beta-lactamase superfamily hydrolase|metallo-beta-lactamase superfamily protein|possible Zn-dependent hydrolase, beta-lactamase superfamily|putative hydrolase	|COG0491R|Zn-dependent hydrolases, including glyoxylases	K01069|hydroxyacylglutathione hydrolase [EC:3.1.2.6]|00620	Phages, Prophages, Transposable elements, Plasmids|Transposable elements|Tn552|Beta-lactamase|Beta-lactamase (EC 3.5.2.6)	|	PF00753|Metallo-beta-lactamase superfamily	GO:0016787|hydrolase activity	A6TQP1|A8MGM9|F0T824|F6DK75|R9IMF8|Beta-lactamase domain protein Tax=Alkaliphilus metalliredigens (strain QYMF)|Beta-lactamase domain protein Tax=Alkaliphilus oremlandii (strain OhILAs)|Beta-lactamase domain protein Tax=Desulfotomaculum ruminis (strain ATCC 23193 / DSM 2154 / NCIB 8452 / DL)|Beta-lactamase domain protein Tax=Methanobacterium sp. (strain AL-21)|Uncharacterized protein Tax=Lachnosp…	1	1	1	1	1	1	1	1	1	1	1
147	CD196_2118|CD196_2824|CD2260|CD2262|CD3036|CDR20291_2161|CDR20291_2871|H476_1394|H476_1723|H476_2981|H476_3407|H477_1541|H477_1542|H477_2222|H477_2223|H477_3427|H477_3428|H477_4522|H477_4523|H477_4524|VBICloDif155290_2258|VBICloDif155290_2260|VBICloDif155290_3000|VBICloDif155785_2268|VBICloDif155785_2270|VBICloDif155785_3044|VBICloDif157882_2323|VBICloDif157882_2325|VBICloDif157882_3077|VBICloDif…	56|129|149|155|179|190|261|282|286|439|451|452|455|460|461|463|467|470	|Di-/tripeptide transporter|Di/tripeptide permease YjdL|H+ symporter family protein|POT family protein|amino acid/peptide transporter|amino acid/peptide transporter domain protein|major Facilitator Superfamily protein|proton-dependent oligopeptide transporter|putative membrane protein|putative proton-dependent oligopeptide transporter	|COG3104E|Dipeptide/tripeptide permease	K03305|proton-dependent oligopeptide transporter, POT family|	Membrane Transport|Uni- Sym- and Antiporters|Proton-dependent_Peptide_Transporters|Di-/tripeptide transporter|Di/tripeptide permease YjdL	Iron uptake|(gi:52840983) iraAB - IraAB [Legionella pneumophila Philadelphia 1]	PF00854|PF07690|Major Facilitator Superfamily|POT family	GO:0005215|GO:0006810|GO:0016020|GO:0016021|GO:0055085|integral component of membrane|membrane|transmembrane transport|transport|transporter activity	H1PTM5|R6WC20|R7RU47|R9MJ11|U2QMA2|Amino acid/peptide transporter (Peptide:H+ symporter) Tax=Fusobacterium ulcerans|Amino acid/peptide transporter Tax=Dorea sp. CAG:317|Di-/tripeptide transporter Tax=Thermobrachium celere DSM 8682|Transporter, major facilitator family protein Tax=Gemella bergeriae ATCC 700627|Uncharacterized protein Tax=Lachnospiraceae bacterium 3-2	1	1	1	1	1	1	1	1	1	1	1
148	CD0403|CD196_0388|CD196_2866|CD196_2932|CD196_3224|CD3074|CD3135|CD3448|CDR20291_0374|CDR20291_2913|CDR20291_2979|CDR20291_3270|H476_0358|H476_1127|H477_0363|H477_2001|VBICloDif155290_0405|VBICloDif155290_3044|VBICloDif155290_3118|VBICloDif155290_3445|VBICloDif155785_0406|VBICloDif155785_3088|VBICloDif155785_3161|VBICloDif155785_3530|VBICloDif157882_0384|VBICloDif157882_3126|VBICloDif157882_3189|…	226|269|283|287|289|290|291|292|308	|agaY|fba|gatY|kbaY|D-tagatose-1,6-bisphosphate aldolase subunit KbaY|Fructose-bisphosphate aldolase class II (EC 4.1.2.13)|Tagatose 1,6-bisphosphate aldolase (EC 4.1.2.40)|Tagatose 1,6-diphosphate aldolase (EC 4.1.2.40)|fructose-1,6-bisphosphate aldolase|fructose-1,6-bisphosphate aldolase, class II|fructose-bisphosphate aldolase|ketose-bisphosphate aldolase family protein|putative fructose-bisph…	|COG0191G|Fructose/tagatose bisphosphate aldolase	K01624|K08302|fructose-bisphosphate aldolase, class II [EC:4.1.2.13]|tagatose 1,6-diphosphate aldolase [EC:4.1.2.40]|00010 00030 00051 00680 00710|00052	Carbohydrates|CO2 fixation|Central carbohydrate metabolism|Calvin-Benson_cycle|Glycolysis_and_Gluconeogenesis|Sugar_utilization_in_Thermotogales|Fructose-bisphosphate aldolase class II (EC 4.1.2.13)|Tagatose-1,6-bisphosphate aldolase AgaY (EC 4.1.2.-)	|	PF01116|Fructose-bisphosphate aldolase class-II	GO:0005975|GO:0008270|GO:0016832|aldehyde-lyase activity|carbohydrate metabolic process|zinc ion binding	B0MJL3|F2JJ20|I8RLB1|R7RQK8|R9JEG3|U7VDQ4|Class II aldolase, tagatose bisphosphate family Tax=Cetobacterium somerae ATCC BAA-474|Fructose-1,6-bisphosphate aldolase, class II Tax=Cellulosilyticum lentocellum (strain ATCC 49066 / DSM 5427 / NCIMB 11756 / RHM5)|Fructose-1,6-bisphosphate aldolase, class II Tax=Lachnospiraceae bacterium 28-4|Fructose-bisphosphate aldolase class II Tax=Thermobrachium c…	1	1	1	1	1	1	1	1	1	1	1
149	CD0396|CD1750|CD1769|CD196_0381|CD196_1669|CD196_1689|CDR20291_0367|CDR20291_1644|CDR20291_1664|H476_0351|H476_1106|H476_2569|H477_0351|H477_0352|H477_2038|H477_2039|H477_4189|H477_4190|H477_4191|H477_4192|H477_4193|VBICloDif155290_0398|VBICloDif155290_1781|VBICloDif155290_1806|VBICloDif155785_0399|VBICloDif155785_1786|VBICloDif155785_1812|VBICloDif157882_0377|VBICloDif157882_1828|VBICloDif157882…	42|46|56|133|196|251|252|258|266|269|279|303|322|336|1417|1427	|hadI|hgdC|yxcA|(R)-2-hydroxyglutaryl-CoA dehydratase subunit alpha|2-hydroxyglutaryl-CoA dehydratase, D-component family protein|Activator of (R)-2-hydroxyglutaryl-CoA dehydratase|Benzoyl-CoA reductase subunit BadG (EC 1.3.99.15)|activator of (R)-2-hydroxyglutaryl-CoA dehydratase|activator of (R)-2-hydroxyglutaryl-CoA dehydratase domain protein|activator of 2-hydroxyisocaproyl-CoA dehydratase|ac…	|COG1924I|Activator of 2-hydroxyglutaryl-CoA dehydratase (HSP70-class ATPase domain)	K04114|benzoyl-CoA reductase subunit [EC:1.3.99.15]|00362	Metabolism of Aromatic Compounds|Anaerobic degradation of aromatic compounds|Anaerobic_benzoate_metabolism|Benzoyl-CoA reductase subunit BadF (EC 1.3.99.15)|Benzoyl-CoA reductase subunit BadG (EC 1.3.99.15)	|	PF01869|PF06050|PF09989|2-hydroxyglutaryl-CoA dehydratase, D-component |BadF/BadG/BcrA/BcrD ATPase family|CoA enzyme activase uncharacterised domain (DUF2229)	|	D9QUG7|I0RAG2|U2FQX5|UPI0002481B63|2-hydroxyglutaryl-CoA dehydratase Tax=Acetivibrio cellulolyticus|CoA-substrate-specific enzyme activase Tax=Acetohalobium arabaticum (strain ATCC 49924 / DSM 5501 / Z-7288)|Putative CoA-substrate-specific enzyme activase protein Tax=Haloplasma contractile SSD-17B|R-phenyllactate dehydratase activator Tax=Lachnoanaerobaculum saburreum F0468	1	1	1	1	1	1	1	1	1	1	1
150	CD1951|CD196_1831|CDR20291_1874|H476_0702|H476_0703|H476_0704|H476_1557|H476_1672|H476_2192|H476_2900|H476_2901|H476_3578|H477_1288|H477_2302|H477_2303|H477_2304|H477_2450|H477_3346|H477_3991|H477_3992|H477_3993|H477_3994|H477_5483|VBICloDif155290_1949|VBICloDif155785_1955|VBICloDif157882_0433|VBICloDif157882_2017|VBICloDif157887_0507|VBICloDif157887_2078|VBICloDif159935_0211|VBICloDif159935_1901…	40|45|62|135|144|149|156|163|164|165|168|172|173|178|180|182|185|188|190|193|196|199|289|343	|GCN5-related N-acetyltransferase|N-acetyltransferase GCN5|Ribosomal-protein-alanine acetyltransferase|acetyltransferase|acetyltransferase domain protein|acetyltransferase family protein|acetyltransferase, GNAT family|acetyltransferase, GNAT family, putative|acetyltransferase, ribosomal protein N-acetylase|putative acetyltransferase	|COG0456R|COG1670J|Acetyltransferases|Acetyltransferases, including N-acetylases of ribosomal proteins	K00657|K00663|K00676|K01951|K02435|GMP synthase (glutamine-hydrolysing) [EC:6.3.5.2]|aminoglycoside N6'-acetyltransferase [EC:2.3.1.82]|aspartyl-tRNA(Asn)/glutamyl-tRNA (Gln) amidotransferase subunit C [EC:6.3.5.6 6.3.5.7]|diamine N-acetyltransferase [EC:2.3.1.57]|ribosomal-protein-alanine N-acetyltransferase [EC:2.3.1.128]|00230 00983|00330|00970	Amino Acids and Derivatives|Phages, Prophages, Transposable elements, Plasmids|Arginine; urea cycle, polyamines|Pathogenicity islands|Polyamine_Metabolism|Staphylococcal_pathogenicity_islands_SaPI|GMP synthase [glutamine-hydrolyzing] (EC 6.3.5.2)|Ribosomal-protein-L7p-serine acetyltransferase|Ribosomal-protein-S5p-alanine acetyltransferase|Spermidine N1-acetyltransferase (EC 2.3.1.57)	|	PF13302|PF13420|Acetyltransferase (GNAT) domain	GO:0008080|N-acetyltransferase activity	A8MFN9|A8MFP8|J8TEJ8|L0HIT8|Q8R9Q9|R6DG41|UPI000345F7D0|UPI00037C59AF|W4F118|W4QBQ0|Acetyltransferase, ribosomal protein N-acetylase Tax=Methanoregula formicica (strain DSM 22288 / NBRC 105244 / SMSP)|Acetyltransferase, ribosomal protein N-acetylase Tax=Viridibacillus arenosi FSL R5-213|Acetyltransferases, including N-acetylases of ribosomal proteins Tax=Caldanaerobacter subterraneus|GCN5-like N-…	1	1	1	1	1	1	1	1	1	1	1
151	CD1479|CD1517|CD196_1351|CD196_1389|CD196_3089|CD3274|CDR20291_1328|CDR20291_1366|CDR20291_3135|H476_0753|H476_0827|H476_3072|H477_2641|H477_2642|H477_2643|H477_2644|H477_4072|H477_4073|H477_4074|H477_4705|H477_4706|VBICloDif155290_1424|VBICloDif155290_1466|VBICloDif155290_3303|VBICloDif155785_1428|VBICloDif155785_1470|VBICloDif155785_3347|VBICloDif157882_1460|VBICloDif157882_1502|VBICloDif157882…	82|90|105|124|132|195|246|252|341|354|633|642|648|706|708|718|723	|feoB|feoB1|feoB2|feoB3|50S ribosome-binding GTPase family protein|Ferrous iron transport protein B|feoB family ferrous iron (Fe2+) uptake domain protein|ferrous ion transport protein|ferrous iron transport protein B|nucleoside recognition family protein|putative ferrous ion transport protein|putative ferrous iron transport protein B	|COG0370P|Fe2+ transport system protein B	K04759|ferrous iron transport protein B|	Iron acquisition and metabolism|Campylobacter_Iron_Metabolism|Iron_acquisition_in_Vibrio|Ferrous iron transport protein B	Iron uptake; Ferrous iron uptake|(gi:52842863) feoB - ferrous iron transporter B [Legionella pneumophila Philadelphia 1]	PF02421|PF07664|PF07670|PF12669|Ferrous iron transport protein B|Ferrous iron transport protein B C terminus|Nucleoside recognition|Virus attachment protein p12 family	GO:0001882|GO:0005525|GO:0015093|GO:0015684|GO:0016021|GTP binding|ferrous iron transmembrane transporter activity|ferrous iron transport|integral component of membrane|nucleoside binding	D4W6S7|D9TQZ5|L0FAW9|UPI000255BFDA|Ferrous iron transport protein B Tax=Thermoanaerobacterium thermosaccharolyticum (strain ATCC 7956 / DSM 571 / NCIB 9385 / NCA 3814)|Ferrous iron transport protein B Tax=Turicibacter|Ferrous iron transporter FeoB Tax=Desulfitobacterium dichloroeliminans (strain LMG P-21439 / DCA1)|ferrous iron transport protein B, partial Tax=Sporolactobacillus inulinus	1	1	1	1	1	1	1	1	1	1	1
152	CD1259|CD1260|CD196_1121|CD196_1122|CD196_2543|CD2702|CDR20291_1099|CDR20291_1100|CDR20291_2590|H476_0542|H476_1487|H476_3338|H477_0697|H477_0698|H477_0880|H477_0881|H477_0882|H477_1385|H477_1386|VBICloDif155290_1188|VBICloDif155290_1189|VBICloDif155290_2709|VBICloDif155785_1193|VBICloDif155785_1194|VBICloDif155785_2718|VBICloDif157882_1224|VBICloDif157882_1225|VBICloDif157882_2794|VBICloDif15788…	48|51|95|135|142|193|200|218|237|321|375|414|423|427|430|431|441	|brnQ|Branched-chain amino acid transport system carrier protein|branched chain amino acid transport system carrier protein|branched-chain amino acid transport family protein|branched-chain amino acid transport system II carrier protein|branched-chain amino acid transport system carrier protein|putative branched-chain amino acid transport system carrier protein	|COG1114E|Branched-chain amino acid permeases	K03311|branched-chain amino acid:cation transporter, LIVCS family|	|	|	PF05525|Branched-chain amino acid transport protein	GO:0015658|GO:0015803|GO:0016021|branched-chain amino acid transmembrane transporter activity|branched-chain amino acid transport|integral component of membrane	D4W6M5|E4KXD5|F5TD94|R5BQL8|Branched-chain amino acid transport system II carrier protein Tax=Parvimonas|Branched-chain amino acid transport system II carrier protein Tax=Peptoniphilus harei ACS-146-V-Sch2b|Branched-chain amino acid transport system II carrier protein Tax=Turicibacter|Uncharacterized protein Tax=Blautia	1	1	1	1	1	1	1	1	1	1	1
153	CD196_2606|CD196_2607|CD2765|CD2766|CDR20291_2653|CDR20291_2654|H476_0590|H476_0732|H476_1520|H476_1712|H476_2146|H477_0734|H477_0735|H477_0799|H477_0800|H477_1208|H477_1209|H477_1210|H477_1333|H477_1334|H477_3411|H477_4036|VBICloDif155290_2773|VBICloDif155290_2774|VBICloDif155290_3829|VBICloDif155785_2782|VBICloDif155785_2783|VBICloDif157882_2858|VBICloDif157882_2859|VBICloDif157887_2921|VBICloD…	42|53|64|66|90|107|120|125|155|230|243|244|261|303|307|311|318|320|321|322|333	|Cell envelope-associated transcriptional attenuator LytR-CpsA-Psr, subfamily F1 (as in PMID19099556)|Cell envelope-associated transcriptional attenuator LytR-CpsA-Psr, subfamily F2 (as in PMID19099556)|cell envelope-related function transcriptional attenuator common domain protein|cell envelope-related transcriptional attenuator|cell envelope-related transcriptional attenuator domain protein|lyt…	|COG1316K|Transcriptional regulator	|	Cell Wall and Capsule|Capsular and extracellular polysacchrides|Exopolysaccharide_Biosynthesis|Exopolysaccharide biosynthesis transcription antiterminator, LytR family	Antiphagocytosis|Antiphagocytosis; Serum resistance|(gi:15900275) cps4A - capsular polysaccharide biosynthesis protein Cps4A [Streptococcus pneumoniae TIGR4]|(gi:22537333) cpsA - capsular polysaccharide biosynthesis protein CpsA [Streptococcus agalactiae 2603V/R]	PF03816|Cell envelope-related transcriptional attenuator domain	|	C0GCA5|F4A2P5|R6G138|V7I9U4|Cell envelope-related transcriptional attenuator Tax=Dethiobacter alkaliphilus AHT 1|Cell envelope-related transcriptional attenuator Tax=Mahella australiensis (strain DSM 15567 / CIP 107919 / 50-1 BON)|LytR family transcriptional regulator Tax=Youngiibacter fragilis 232.1|PBP 5 synthesis repressor Tax=environmental samples	1	1	1	1	1	1	1	1	1	1	1
154	CD196_3111|CD196_3296|CD196_3303|CD3296|CD3505|CD3512|CDR20291_3157|CDR20291_3342|CDR20291_3349|H476_3085|H476_3206|H476_3213|H477_4729|H477_4730|H477_4928|H477_4929|H477_4946|H477_4947|H477_4948|VBICloDif155290_3326|VBICloDif155290_3525|VBICloDif155290_3532|VBICloDif155290_4044|VBICloDif155785_3369|VBICloDif155785_3611|VBICloDif155785_3618|VBICloDif157882_3447|VBICloDif157882_3618|VBICloDif15788…	60|84|122|149|177|181|251|349|353|360|364|447|449|452|459|467|556|558|561	|pilT|Twitching motility protein PilT|Type IV fimbrial assembly, ATPase PilB|putative type IV pilus retraction protein (putative twitching mobility protein)|putative type IV pilus-assembly protein|twitching motility protein PilT|type II secretion system (T2SS), E, N-terminal domain protein|type II secretion system protein|type II/IV secretion system family protein|type IV pilus assembly protein|t…	|COG2804NU|COG2805NU|Tfp pilus assembly protein, pilus retraction ATPase PilT|Type II secretory pathway, ATPase PulE/Tfp pilus assembly pathway, ATPase PilB	K02652|K02669|twitching motility protein PilT|type IV pilus assembly protein PilB|	Membrane Transport|Protein and nucleoprotein secretion system, Type IV|Type_IV_pilus|Twitching motility protein PilT	Adherence; Phase variation|Secretion system; Type II secretion system|(gi:15598299) xcpR - general secretion pathway protein E [Pseudomonas aeruginosa PAO1]|(gi:15675990) pilT - twitching motility protein PilT [Neisseria meningitidis MC58 (serogroup B)]|(gi:82778252) gspE - putative type II secretion protein [Shigella dysenteriae Sd197]	PF00437|PF05157|Type II secretion system (T2SS), protein E, N-terminal domain|Type II/IV secretion system protein	GO:0005524|GO:0006810|ATP binding|transport	A6TTU2|D9TQ90|E4Q3R8|F0RPC0|Q8RAG1|Predicted ATPases involved in pili biogenesis, PilB homologs Tax=Caldanaerobacter subterraneus|Twitching motility protein Tax=Caldicellulosiruptor owensensis (strain ATCC 700167 / DSM 13100 / OL)|Type II secretion system protein E Tax=Alkaliphilus metalliredigens (strain QYMF)|Type II secretion system protein E Tax=Deinococcus proteolyticus (strain ATCC 35074 / …	1	1	1	1	1	1	1	1	1	1	1
155	CD0201|CD196_0214|CD196_0215|CD196_3117|CD196_3118|CD3302|CD3303|CDR20291_0201|CDR20291_0202|CDR20291_3163|CDR20291_3164|H476_3089|H476_3090|H477_4737|H477_4738|H477_4739|VBICloDif155290_0222|VBICloDif155290_0223|VBICloDif155290_3332|VBICloDif155290_3333|VBICloDif155785_0222|VBICloDif155785_0223|VBICloDif155785_3375|VBICloDif155785_3376|VBICloDif157882_0213|VBICloDif157882_0214|VBICloDif157882_34…	48|106|139|145|170|171|173|175|176|187|188|194	|chrA|chrA'|Chromate transport protein|Chromate transporter|chromate transport protein|chromate transporter|chromate transporter family protein|putative chromate transporter	|COG2059P|Chromate transport protein ChrA	K07240|chromate transporter|	|	|	PF02417|Chromate transporter	GO:0015109|GO:0015703|chromate transmembrane transporter activity|chromate transport	F3ZNJ5|N2BDL2|R6FYB4|Chromate transporter Tax=Bacteroides coprosuis DSM 18011|Chromate transporter Tax=environmental samples|Uncharacterized protein Tax=Eubacterium plexicaudatum ASF492	1	1	1	1	1	1	1	1	1	1	1
156	CD0316|CD0317|CD0365|CD0823|CD0824|CD1095|CD1096|CD196_0334|CD196_0335|CD196_0772|CD196_0773|CDR20291_0321|CDR20291_0322|CDR20291_0753|CDR20291_0754|CDR20291_1751|CDR20291_1752|VBICloDif155290_0349|VBICloDif155290_0350|VBICloDif155290_0817|VBICloDif155290_0818|VBICloDif155785_0349|VBICloDif155785_0350|VBICloDif155785_0819|VBICloDif155785_0820|VBICloDif157882_0328|VBICloDif157882_0329|VBICloDif157…	66|103|117|133|218|243|245|253|256|257|259|260|261|263|269	|ABC transporter permease|lantibiotic ABC transporter permease|putative ABC transporter, permease protein|putative lantibiotic ABC transporter, permease protein|putative lantibiotic abc transporter, permease protein	|COG1277R|ABC-type transport system involved in multi-copper enzyme maturation, permease component	K09686|antibiotic transport system permease protein|02010	|	|	PF12730|ABC-2 family transporter protein	|	E6ERE9|E6LJP9|G1WU25|R9J727|R9K853|R9LXI4|U7TVU3|UPI0003615B92|ABC transporter permease Tax=Paenibacillus fonticola|Antibiotic transport system permease Tax=Lachnospiraceae bacterium 28-4|Bacitracin transport permease protein Tax=Enterococcus faecalis|Uncharacterized protein Tax=Dorea formicigenerans 4_6_53AFAA|Uncharacterized protein Tax=Enterococcus faecium 10/96A|Uncharacterized protein Tax=La…	1	1	1	1	1	1	1	1	1	0	0
157	CD1326|CD196_1189|CD196_1867|CD196_2294|CD1986|CD2448|CDR20291_1167|CDR20291_1910|CDR20291_2341|H476_0669|H476_1639|H476_1795|H477_3288|H477_3289|H477_3551|H477_3552|H477_3553|H477_3935|H477_3936|VBICloDif155290_1258|VBICloDif155290_1988|VBICloDif155290_2452|VBICloDif155785_1261|VBICloDif155785_1995|VBICloDif155785_2461|VBICloDif157882_1292|VBICloDif157882_1293|VBICloDif157882_2054|VBICloDif15788…	47|83|139|157|219|243|250|281|360|429|432|433|444|477|478	|miaB|rimO|MiaB family protein, possibly involved in tRNA or rRNA modification|Ribosomal protein S12p Asp88 (E. coli) methylthiotransferase|TRAM domain protein|putative radical SAM protein|putative radical SAM superfamily protein|putative radical sam protein|radical SAM methylthiotransferase, MiaB/RimO family protein|radical SAM protein|radical SAM superfamily protein|radical SAM-superfamily prot…	|COG0621J|2-methylthioadenine synthetase	K06168|K08070|K14441|2-alkenal reductase [EC:1.3.1.74]|bifunctional enzyme involved in thiolation and methylation of tRNA|	Protein Metabolism|RNA Metabolism|Protein processing and modification|RNA processing and modification|Ribosomal_protein_S12p_Asp_methylthiotransferase|tRNA_modification_Archaea|tRNA_modification_Bacteria|tRNA_processing|MiaB family protein, possibly involved in tRNA or rRNA modification|Ribosomal protein S12p Asp88 (E. coli) methylthiotransferase|tRNA-i(6)A37 methylthiotransferase	|	PF00919|PF01938|PF04055|Radical SAM superfamily|TRAM domain|Uncharacterized protein family UPF0004	GO:0003824|GO:0009451|GO:0051536|GO:0051539|4 iron, 4 sulfur cluster binding|RNA modification|catalytic activity|iron-sulfur cluster binding	A6TR80|A6TRJ4|A8MFD5|UPI0001E2E795|(Dimethylallyl)adenosine tRNA methylthiotransferase MiaB Tax=Alkaliphilus metalliredigens (strain QYMF)|(Dimethylallyl)adenosine tRNA methylthiotransferase MiaB Tax=Alkaliphilus oremlandii (strain OhILAs)|30S ribosomal protein S12 methylthiotransferase Tax=Acetivibrio cellulolyticus|Ribosomal protein S12 methylthiotransferase RimO Tax=Alkaliphilus metalliredigen…	1	1	1	1	1	1	1	1	1	1	1
158	CD0740|CD0994|CD196_0687|CD196_0867|CD196_2372|CD196_2693|CD2532|CD2849|CDR20291_0668|CDR20291_0847|CDR20291_2419|CDR20291_2740|H476_2506|H477_5264|H477_5265|VBICloDif155290_0728|VBICloDif155290_0916|VBICloDif155290_2534|VBICloDif155290_2867|VBICloDif155785_0733|VBICloDif155785_0919|VBICloDif155785_2543|VBICloDif155785_2911|VBICloDif157882_0782|VBICloDif157882_0952|VBICloDif157882_2622|VBICloDif1…	41|50|251|296|358|365|380|636|641	|2-aminoethylphosphonate:pyruvate aminotransferase (EC 2.6.1.37)|Serine--glyoxylate aminotransferase (EC 2.6.1.45)|Serine--pyruvate aminotransferase (EC 2.6.1.51)|aminotransferase|aminotransferase class-V family protein|bifunctional protein|putative aminotransferase|putative bifunctional protein|putative bifunctional protein [includes phosphonoacetaldehyde phosphonohydrolase; 2-aminoethylphosphon…	|COG0075E|Serine-pyruvate aminotransferase/archaeal aspartate aminotransferase	K00837|K00839|K03430|2-aminoethylphosphonate-pyruvate transaminase [EC:2.6.1.37]|aminotransferase [EC:2.6.1.-]|00440	Carbohydrates|Phosphorus Metabolism|CO2 fixation|Phosphoenolpyruvate_phosphomutase|Phosphonate_metabolism|Photorespiration_(oxidative_C2_cycle)|2-aminoethylphosphonate:pyruvate aminotransferase (EC 2.6.1.37)|Phosphonoacetaldehyde hydrolase (EC 3.11.1.1)|Serine--glyoxylate aminotransferase (EC 2.6.1.45)|Serine--pyruvate aminotransferase (EC 2.6.1.51)	|	PF00266|PF13419|Aminotransferase class-V|Haloacid dehalogenase-like hydrolase	GO:0008152|metabolic process	C2D0U2|R5C8U2|R6FTD8|UPI00037F229D|2-aminoethylphosphonate--pyruvate transaminase Tax=Lactobacillus brevis subsp. gravesensis ATCC 27305|Aspartate aminotransferase Tax=environmental samples|Uncharacterized protein Tax=Blautia|hypothetical protein Tax=Bacillus fordii	1	1	1	1	1	1	1	1	1	1	1
159	CD1320|CD196_1183|CD196_2501|CD196_2502|CD2660|CD2661|CDR20291_1161|CDR20291_2548|CDR20291_2549|H476_1646|H476_2105|H476_2106|H477_1137|H477_1138|H477_1139|H477_1140|H477_1141|H477_3300|H477_3301|VBICloDif155290_1252|VBICloDif155290_2667|VBICloDif155290_2668|VBICloDif155785_1255|VBICloDif155785_2676|VBICloDif155785_2677|VBICloDif157882_1286|VBICloDif157882_2750|VBICloDif157882_2751|VBICloDif15788…	51|59|205|214|222|332|414|415|420|421|428|433	|FIG001621: Zinc protease|FIG007959: peptidase, M16 family|FIG009210: peptidase, M16 family|M16 family metallopeptidase domain protein|M16 family peptidase domain protein|insulinase family protein|m16 family metallopeptidase|peptidase|peptidase M16 inactive domain protein|processing protease|putative peptidase	|COG0612R|Predicted Zn-dependent peptidases	K01408|K01417|K01423|insulysin [EC:3.4.24.56]|00310 00780|05010	Clustering-based subsystems|Two related proteases|CBSS-257314.1.peg.676|FIG001621: Zinc protease|FIG007959: peptidase, M16 family|FIG009210: peptidase, M16 family	|	PF00675|PF05193|Insulinase (Peptidase family M16)|Peptidase M16 inactive domain	|	A6TS74|A8MFB6|B0K3I0|Peptidase M16 domain protein Tax=Alkaliphilus metalliredigens (strain QYMF)|Peptidase M16 domain protein Tax=Alkaliphilus oremlandii (strain OhILAs)|Peptidase M16 domain protein Tax=Thermoanaerobacter	1	1	1	1	1	1	1	1	1	1	1
160	CD1825|CD196_1744|CD196_1853|CD196_3369|CD1973|CD3577|CDR20291_1719|CDR20291_1896|CDR20291_3415|H476_0635|H476_1062|H476_2167|H476_3351|H477_2111|H477_2112|H477_5444|H477_5445|H477_5446|VBICloDif155290_1863|VBICloDif155290_1972|VBICloDif155290_3599|VBICloDif155785_1869|VBICloDif155785_1978|VBICloDif155785_3685|VBICloDif157882_1915|VBICloDif157882_2040|VBICloDif157882_3692|VBICloDif157887_1980|VBI…	44|85|91|92|96|108|176|249|264|356|384|397|421|425|426	|cysD|mdeA|mgl1|Aluminum resistance protein|Cystathionine gamma-synthase (EC 2.5.1.48)|Methionine gamma-lyase (EC 4.4.1.11)|O-acetylhomoserine sulfhydrylase|O-acetylhomoserine sulfhydrylase (EC 2.5.1.49) / O-succinylhomoserine sulfhydrylase (EC 2.5.1.48)|aluminum resistance family protein|aluminum resistance protein|aminotransferase class-V family protein|cys/Met metabolism PLP-dependent enzyme f…	|COG0626E|COG2873E|COG4100P|Cystathionine beta-lyase family protein involved in aluminum resistance|Cystathionine beta-lyases/cystathionine gamma-synthases|O-acetylhomoserine sulfhydrylase	K01740|K01758|K01761|O-acetylhomoserine (thiol)-lyase [EC:2.5.1.49]|cystathionine gamma-lyase [EC:4.4.1.1]|methionine-gamma-lyase [EC:4.4.1.11]|00260 00270 00450 00910|00270|00270 00450	Amino Acids and Derivatives|Lysine, threonine, methionine, and cysteine|Methionine_Degradation|Methionine gamma-lyase (EC 4.4.1.11)|O-acetylhomoserine sulfhydrylase (EC 2.5.1.49)|O-succinylhomoserine sulfhydrylase (EC 2.5.1.48)	|	PF01053|PF06838|Cys/Met metabolism PLP-dependent enzyme|Methionine gamma-lyase	GO:0030170|pyridoxal phosphate binding	A8MFD0|M1SGC6|Q1JWC5|R7RTI8|UPI00037FB057|Aluminium resistance family protein Tax=Alkaliphilus oremlandii (strain OhILAs)|Methionine gamma-lyase Tax=Morganella morganii|Methionine gamma-lyase Tax=Thermobrachium celere DSM 8682|O-acetylhomoserine aminocarboxypropyltransferase Tax=Bacillus sp. 123MFChir2|O-acetylhomoserine/O-acetylserine sulfhydrylase Tax=Desulfuromonas acetoxidans DSM 684	1	1	1	1	1	1	1	1	1	1	1
161	CD0479|CD0480|CD1350|CD1351|CD196_0435|CD196_0436|CD196_1214|CD196_1215|CDR20291_0421|CDR20291_0422|CDR20291_1192|CDR20291_1193|H477_5987|H477_5988|H477_5989|VBICloDif155290_0458|VBICloDif155290_0459|VBICloDif155290_1283|VBICloDif155290_1284|VBICloDif155785_0459|VBICloDif155785_0460|VBICloDif155785_1286|VBICloDif155785_1287|VBICloDif157882_0487|VBICloDif157882_0488|VBICloDif157882_1319|VBICloDif1…	96|104|107|220|223|238|248|252|256|258|259	|spaE|spaG|ABC-2 transporter family protein|Lantibiotic ABC transporter|Lantibiotic transport permease protein|bacteriocin ABC transporter, permease protein subunit, putative|lantibiotic ABC transporter permease|lantibiotic protection ABC transporter permease subunit, MutG family protein|putative lantibiotic ABC transporter, permease protein	|COG1277R|ABC-type transport system involved in multi-copper enzyme maturation, permease component	K09686|antibiotic transport system permease protein|02010	|	|	PF12730|ABC-2 family transporter protein	|	D4CJI5|D4CJI6|J8SRH1|R7ZFP5|R9LCP6|UPI0000167344|Antibiotic transport system permease Tax=Lysinibacillus sphaericus OT4b.31|COG4200: Uncharacterized protein conserved in bacteria Tax=Bacillus anthracis|Lantibiotic protection ABC transporter permease subunit, MutE/EpiE family Tax=Lachnospiraceae|Lantibiotic protection ABC transporter permease subunit, MutG family Tax=Lachnospiraceae|MutG family la…	1	1	1	1	1	1	1	1	1	1	0
162	CD196_2282|CD196_2473|CD196_3490|CD2437|CD2632|CD3676|CDR20291_2329|CDR20291_2520|CDR20291_3536|H476_0018|H476_1784|H476_2075|H477_1085|H477_1086|H477_3535|H477_3536|H477_5165|H477_5166|VBICloDif155290_2440|VBICloDif155290_2638|VBICloDif155290_3734|VBICloDif155785_2449|VBICloDif155785_2646|VBICloDif155785_3821|VBICloDif157882_2512|VBICloDif157882_2722|VBICloDif157882_3803|VBICloDif157887_2572|VBI…	82|102|160|177|194|243|296|297|440|441|459|462	|engA|era|trmE|GTP-binding TrmE family protein|GTP-binding protein|GTP-binding protein Der|GTP-binding protein EngA|GTP-binding protein Era|GTPase Era|GTPase and tRNA-U34 5-formylation enzyme TrmE|catalytic cysteine-containing of GTPase, MnmE family protein|putative GTP-binding protein|putative tRNA modification GTPase|ribosome-associated GTPase EngA|small GTP-binding domain protein|tRNA modifica…	|COG0486R|COG1159R|COG1160R|GTPase|Predicted GTPase|Predicted GTPases	K03595|K03650|K03977|GTP-binding protein|GTP-binding protein Era|tRNA modification GTPase|	Clustering-based subsystems|Protein Metabolism|RNA Metabolism|Probably GTP or GMP signaling related|Protein biosynthesis|RNA processing and modification|Bacterial_Cell_Division|CBSS-176299.4.peg.1292|CBSS-290633.1.peg.1906|Universal_GTPases|tRNA_modification_Archaea|tRNA_modification_Bacteria|tRNA_modification_yeast_mitochondrial|GTP-binding protein EngA|GTP-binding protein Era|GTPase and tRNA-U3…	|	PF01926|PF07650|PF10396|PF12631|50S ribosome-binding GTPase|Catalytic cysteine-containing C-terminus of GTPase, MnmE|GTP-binding protein TrmE N-terminus|KH domain	GO:0003723|GO:0005525|GTP binding|RNA binding	A6TS39|A6TSJ8|A6TXE5|A8MG70|GTPase Der Tax=Alkaliphilus metalliredigens (strain QYMF)|GTPase Era Tax=Alkaliphilus metalliredigens (strain QYMF)|GTPase Era Tax=Alkaliphilus oremlandii (strain OhILAs)|tRNA modification GTPase MnmE Tax=Alkaliphilus metalliredigens (strain QYMF)	1	1	1	1	1	1	1	1	1	1	1
163	CD196_2011|CD196_2417|CD2148|CD2578|CDR20291_2054|CDR20291_2464|H476_0879|H476_1742|H476_2039|H476_2434|H477_1022|H477_1023|H477_1024|H477_2735|H477_2736|H477_3462|H477_3463|H477_3464|H477_3465|H477_3781|H477_3782|H477_3783|VBICloDif155290_2149|VBICloDif155290_2581|VBICloDif155785_2158|VBICloDif155785_2589|VBICloDif157882_1625|VBICloDif157882_2220|VBICloDif157882_2668|VBICloDif157887_2279|VBICloD…	37|39|40|52|81|84|120|132|139|141|212|248|266|280|288|323|324|331|353|363|614|667|669|671	|sps|stk|PASTA domain protein|Serine/threonine protein kinase PrkC, regulator of stationary phase|kinase domain protein|lipopolysaccharide kinase family protein|non-specific serine/threonine kinase domain protein|putative membrane protein|putative serine/threonine kinase domain protein|putative serine/threonine protein kinase|serine/Threonine protein kinase|serine/threonine protein kinase|serine/…	|COG0515RTKL|Serine/threonine protein kinase	K00908|K08884|Ca2+/calmodulin-dependent protein kinase [EC:2.7.11.17]|serine/threonine protein kinase, bacterial [EC:2.7.11.1]|	|Serine/threonine protein kinase PrkC, regulator of stationary phase	Secretion system; Type III secretion system|Secretion system; Type VI secretion system|(gi:15595272) ppkA - serine/threonine protein kinase PpkA [Pseudomonas aeruginosa PAO1]|(gi:15605406) pkn5 - S/T Protein Kinase [Chlamydia trachomatis D/UW-3/CX]	PF00069|PF03793|PASTA domain|Protein kinase domain	GO:0004672|GO:0005524|GO:0006468|GO:0008658|ATP binding|penicillin binding|protein kinase activity|protein phosphorylation	D4W487|F9PQW6|H1PM45|R5L6P6|R7RNW5|UPI000378B96E|Kinase domain protein Tax=Eubacterium sp. CAG:161|Kinase domain protein Tax=Parvimonas sp. oral taxon 393 str. F0440|Putative uncharacterized protein Tax=Eubacterium infirmum F0142|Serine/threonine protein kinase PrkC, regulator of stationary phase Tax=Thermobrachium celere DSM 8682|Uncharacterized protein Tax=Turicibacter|protein kinase Tax=Paenib…	1	1	1	1	1	1	1	1	1	1	1
164	CD1060|CD196_0937|CD196_2436|CD196_3374|CD2596|CD3582|CDR20291_0916|CDR20291_2483|CDR20291_3420|H476_1948|H476_2057|H476_3272|H477_1055|H477_1056|H477_3173|H477_3174|H477_3175|H477_5044|VBICloDif155290_0988|VBICloDif155290_2600|VBICloDif155290_3604|VBICloDif155785_0992|VBICloDif155785_2608|VBICloDif155785_3690|VBICloDif157882_1023|VBICloDif157882_2687|VBICloDif157882_3696|VBICloDif157887_1103|VBI…	48|56|88|140|156|221|223|281|295|300|303	|rluD|RNA pseudouridylate synthase family protein|RNA pseudouridylate synthase, group 1|Ribosomal large subunit pseudouridine synthase D (EC 4.2.1.70)|Similar to ribosomal large subunit pseudouridine synthase D, CAC1266-type|pseudouridine synthase domain protein|pseudouridine synthase, RluA family protein|pseudouridylate synthase|putative pseudouridylate synthase	|COG0564J|Pseudouridylate synthases, 23S RNA-specific	K06180|ribosomal large subunit pseudouridine synthase D [EC:5.4.99.12]|	|RNA pseudouridylate synthase, group 1|Similar to ribosomal large subunit pseudouridine synthase D, CAC1266-type	|	PF00849|PF01479|RNA pseudouridylate synthase|S4 domain	GO:0001522|GO:0003723|GO:0009451|GO:0009982|RNA binding|RNA modification|pseudouridine synthase activity|pseudouridine synthesis	A6TRX8|A8MF48|UPI0001E2D44E|Pseudouridine synthase Tax=Alkaliphilus metalliredigens (strain QYMF)|Pseudouridine synthase Tax=Alkaliphilus oremlandii (strain OhILAs)|ribosomal large subunit pseudouridine synthase D Tax=Acetivibrio cellulolyticus	1	1	1	1	1	1	1	1	1	1	1
165	CD0523|CD0678|CD196_0463|CD196_0622|CD196_2666|CD2823|CD3111|CDR20291_0449|CDR20291_0604|CDR20291_2713|H476_1839|H477_2984|H477_2985|H477_2986|VBICloDif155290_0488|VBICloDif155290_0662|VBICloDif155290_2837|VBICloDif155290_3082|VBICloDif155290_3085|VBICloDif155785_0488|VBICloDif155785_0665|VBICloDif155785_2847|VBICloDif155785_2848|VBICloDif155785_3125|VBICloDif155785_3128|VBICloDif157882_0516|VBIC…	38|63|68|78|84|254|266|311|347|354|401|428|440|441|442|458	|Regulatory protein (induces abgABT, used to catabolize p-aminobenzoyl-glutamate)|putative transcriptional regulator|putative transcriptional regulator domain protein|transcriptional regulator	|COG4565KT|Response regulator of citrate/malate metabolism	|	Cofactors, Vitamins, Prosthetic Groups, Pigments|Folate and pterines|p-Aminobenzoyl-Glutamate_Utilization|Regulatory protein (induces abgABT, used to catabolize p-aminobenzoyl-glutamate)	|	|	|	F4XBA6|F7NKR0|J2HXB5|R9NE95|HTH domain-containing protein Tax=Brevibacillus|Uncharacterized protein Tax=Acetonema longum DSM 6540|Uncharacterized protein Tax=Dorea sp. 5-2|Uncharacterized protein Tax=Ruminococcaceae bacterium D16	1	1	1	1	1	1	1	1	1	1	1
166	CD0902|CD196_0852|CD196_2676|CD196_3311|CD196_3427|CD2832|CD3520|CDR20291_0832|CDR20291_2723|CDR20291_3357|CDR20291_3473|H476_0783|H476_3223|H477_4129|H477_4130|H477_4961|H477_4962|VBICloDif155290_0901|VBICloDif155290_2848|VBICloDif155290_3540|VBICloDif155290_3664|VBICloDif155785_0904|VBICloDif155785_2892|VBICloDif155785_3626|VBICloDif155785_3751|VBICloDif157882_0937|VBICloDif157882_2928|VBICloDi…	55|124|141|219|288|289|293|298|303|317|392	|Cobalt-zinc-cadmium resistance protein|cation diffusion facilitator transporter family protein|cation efflux family protein|cation efflux protein|cation efflux rotein|putative cation efflux protein|putative cation efflux rotein	|COG0053P|Predicted Co/Zn/Cd cation transporters	K01529|K13283|ferrous-iron efflux pump FieF|	Virulence, Disease and Defense|Resistance to antibiotics and toxic compounds|Cobalt-zinc-cadmium_resistance|Cobalt-zinc-cadmium resistance protein	|	PF01545|Cation efflux family	GO:0006812|GO:0008324|GO:0016021|GO:0055085|cation transmembrane transporter activity|cation transport|integral component of membrane|transmembrane transport	A8MLN7|D4W2E1|UPI0002481CCC|Cation diffusion facilitator family transporter Tax=Alkaliphilus oremlandii (strain OhILAs)|Cation diffusion facilitator family transporter Tax=Turicibacter|cation transporter Tax=Acetivibrio cellulolyticus	1	1	1	1	1	1	1	1	1	1	1
167	CD0538|CD196_0478|CDR20291_0463|H476_0811|H476_0812|H476_0864|H476_1224|H476_1419|H476_1810|H476_3007|H477_1503|H477_1504|H477_1812|H477_1813|H477_2618|H477_2619|H477_2620|H477_2621|H477_2706|H477_2707|H477_2708|H477_2935|H477_2936|H477_4567|H477_4568|H477_4569|VBICloDif155290_0502|VBICloDif155785_0502|VBICloDif157882_0532|VBICloDif157887_0606|VBICloDif159935_0600|WS9_02517|WS9_13164|WS9_21252|WS…	60|82|158|176|187|242|247|275|278|293|294|295|341|342|343|567|572|577|578|580|682|688	|HAMP domain protein|Methyl-accepting chemotaxis protein I (serine chemoreceptor protein)|methyl accpeting chemotaxis protein|methyl-accepting chemotaxis (MCP) signaling domain protein|methyl-accepting chemotaxis sensory transducer|putative methyl accpeting chemotaxis protein	|COG0840NT|Methyl-accepting chemotaxis protein	K03406|methyl-accepting chemotaxis protein|02020 02030	Motility and Chemotaxis|Bacterial_Chemotaxis|Methyl-accepting chemotaxis protein I (serine chemoreceptor protein)	Adherence|Adherence; Twitching motility|(gi:15595608) pilJ - twitching motility protein PilJ [Pseudomonas aeruginosa PAO1]|(gi:15640857) acfB - accessory colonization factor AcfB [Vibrio cholerae N16961]	PF00015|PF00672|PF02743|PF12729|Cache domain|Four helix bundle sensory module for signal transduction|HAMP domain|Methyl-accepting chemotaxis protein (MCP) signalling domain	GO:0004871|GO:0007165|GO:0016020|GO:0016021|integral component of membrane|membrane|signal transducer activity|signal transduction	F7K443|N2B8G6|R9LXC2|R9M7V0|Methyl-accepting chemotaxis protein Tax=Lachnospiraceae bacterium 3_1_57FAA_CT1|Uncharacterized protein Tax=Anaerotruncus sp. G3(2012)|Uncharacterized protein Tax=Eubacterium plexicaudatum ASF492	1	1	1	1	1	1	1	1	1	1	1
168	CD0660|CD0663|CD196_0600|CD196_0602|CDR20291_0582|CDR20291_0584|H476_0269|H476_0271|H477_0263|H477_0266|VBICloDif155290_0638|VBICloDif155290_0641|VBICloDif155785_0641|VBICloDif155785_0644|VBICloDif157882_0682|VBICloDif157882_0685|VBICloDif157882_0686|VBICloDif157882_0687|VBICloDif157882_0688|VBICloDif157882_0689|VBICloDif157882_0690|VBICloDif157887_0756|VBICloDif157887_0759|VBICloDif157887_0760|V…	46|50|81|85|89|101|102|109|142|276|335|645|665|762|1686|2364|2366|2367|2597|2710	|tcdA|tcdB|Choline binding protein A|tcdA/TcdB catalytic glycosyltransferase domain protein|toxin A|toxin B	|COG2931Q|COG5263R|FOG: Glucan-binding domain (YG repeat)|RTX toxins and related Ca2+-binding proteins	K11063|toxin A/B|	Stress Response|Osmotic stress|Choline_and_Betaine_Uptake_and_Betaine_Biosynthesis|Choline binding protein A	Toxin; Intracellular toxin; Glucosyltransferase|(gi:126698238) tcdB - toxin B [Clostridium difficile 630]|(gi:126698240) tcdA - toxin A [Clostridium difficile 630]	PF01473|PF11713|PF12918|PF12919|PF12920|Peptidase C80 family|Putative cell wall binding repeat|TcdA/TcdB catalytic glycosyltransferase domain|TcdA/TcdB pore forming domain|TcdB toxin N-terminal helical domain	GO:0009405|GO:0016757|pathogenesis|transferase activity, transferring glycosyl groups	C2EVL3|C2EVN2|C2WDG2|C3RPU0|C4SH25|C6JCX2|R6P6W5|Glucan-binding protein Tax=Ruminococcus|Glycosyl hydrolase family 25 Tax=Lactobacillus vaginalis ATCC 49540|KxYKxGKxW signal domain protein Tax=Lactobacillus vaginalis ATCC 49540|RTX toxin and Ca2+-binding protein Tax=Yersinia mollaretii ATCC 43969|Uncharacterized protein Tax=Bacillus cereus Rock3-44|Uncharacterized protein Tax=Coprobacillus|Unchar…	1	1	1	1	1	1	1	1	1	1	1
169	CD1696|CD196_1619|CD196_2131|CD196_2266|CD2276|CD2422|CDR20291_1594|CDR20291_2174|CDR20291_2313|H476_1074|H476_1603|H476_2238|H477_2093|H477_2094|H477_3217|H477_3218|H477_5556|H477_5557|VBICloDif155290_1728|VBICloDif155290_2273|VBICloDif155290_2423|VBICloDif155785_1731|VBICloDif155785_2283|VBICloDif155785_2432|VBICloDif157882_1769|VBICloDif157882_2337|VBICloDif157882_2495|VBICloDif157887_1839|VBI…	181|187|214|217|280|295|429|455|458|467|468|474|483|487	|acp|Sodium/glycine symporter GlyP|alanine symporter family protein|amino acid carrier family protein|amino acid carrier protein|putative sodium/amino acid symporter|putative sodium:amino acid symporter|putative sodium:solute symporter|sodium/proton-dependent alanine carrier protein|sodium:alanine symporter family protein|sodium:amino acid symporter|sodium:solute symporter	|COG1115E|Na+/alanine symporter	K03310|alanine or glycine:cation symporter, AGCS family|	Amino Acids and Derivatives|Alanine, serine, and glycine|Glycine_cleavage_system|Putative amino-acid transport protein|Sodium/glycine symporter GlyP	|	PF01235|PF13038|Domain of unknown function (DUF3899)|Sodium:alanine symporter family	GO:0006814|GO:0015655|GO:0016020|GO:0032328|alanine transport|alanine:sodium symporter activity|membrane|sodium ion transport	D4W8D1|F3BB47|J8DB06|R7PRB6|Amino acid carrier protein Tax=Bacillus cereus HuA4-10|Amino acid carrier protein Tax=Dialister sp. CAG:588|Amino acid carrier protein Tax=Lachnospiraceae bacterium 2_1_46FAA|Amino acid carrier protein Tax=Turicibacter	1	1	1	1	1	1	1	1	1	1	1
170	CD0896|CD1063B|CD1063C|CD196_0942|CD196_0943|CDR20291_0921|CDR20291_0922|H476_1940|H476_1941|H476_1942|H476_1943|H477_3164|H477_3165|H477_3166|H477_3167|VBICloDif155290_0894|VBICloDif155290_0992|VBICloDif155290_0993|VBICloDif155785_0897|VBICloDif155785_0996|VBICloDif155785_0997|VBICloDif157882_0931|VBICloDif157882_1027|VBICloDif157882_1028|VBICloDif157887_1010|VBICloDif157887_1108|VBICloDif157887…	30|57|58|59|63|66|67|70	|putative membrane protein	|	|	|	|	|	|	|	1	1	1	1	1	1	1	1	1	1	1
171	CD196_0985|CD196_2383|CD196_2696|CD2543|CD2852|CDR20291_0963|CDR20291_2430|CDR20291_2743|H476_1692|H476_2874|H476_3554|H477_2346|H477_3380|H477_3381|H477_5399|H477_5400|VBICloDif155290_1036|VBICloDif155290_2546|VBICloDif155290_2870|VBICloDif155785_1040|VBICloDif155785_2554|VBICloDif155785_2914|VBICloDif157882_1070|VBICloDif157882_2633|VBICloDif157882_2951|VBICloDif157887_1150|VBICloDif157887_2693…	42|112|165|261|322|344|351|356|382|441|468|469|472	|dltB|D-alanyl transfer protein DltB|D-alanyl transferase|D-alanyl-lipoteichoic acid biosynthesis protein DltB|MBOAT, membrane-bound O-acyltransferase family protein|Probable poly(beta-D-mannuronate) O-acetylase (EC 2.3.1.-)|alginate O-acetylation protein|polysaccharide O-acetylase|putative membrane protein|putative polysaccharide O-acetylase	|COG1696M|Predicted membrane protein involved in D-alanine export	K00680|K03739|membrane protein involved in D-alanine export|00350 00362 00626 00627 00642 00903|05150	Cell Wall and Capsule|Virulence, Disease and Defense|Gram-Positive cell wall components|Resistance to antibiotics and toxic compounds|D-Alanyl_Lipoteichoic_Acid_Biosynthesis|Methicillin_resistance_in_Staphylococci|D-alanyl transfer protein DltB|Probable poly(beta-D-mannuronate) O-acetylase (EC 2.3.1.-)	Antiphagocytosis; Serum resistance|(gi:15598744) algI - alginate o-acetyltransferase AlgI [Pseudomonas aeruginosa PAO1]	PF03062|MBOAT, membrane-bound O-acyltransferase family	|	B8FZF1|G4HKZ1|R7QXZ9|UPI000225B817|Membrane bound O-acyl transferase MBOAT family protein Tax=Desulfitobacterium|Membrane bound O-acyl transferase MBOAT family protein Tax=Paenibacillus lactis 154|Putative membrane-bound 0-ACYL transferase MBOAT family Tax=Roseburia sp. CAG:182|alginate O-acetyltransferase Tax=Ornithinibacillus scapharcae	1	1	1	1	1	1	1	1	1	1	1
172	CD0019|CD1344|CD196_0019|CD196_1208|CD196_2567|CD2725|CDR20291_0008|CDR20291_1186|CDR20291_2614|H476_0925|H476_3364|H477_2798|H477_2799|H477_2800|H477_5787|H477_5788|VBICloDif155290_0021|VBICloDif155290_1277|VBICloDif155290_2733|VBICloDif155785_0021|VBICloDif155785_1280|VBICloDif155785_2742|VBICloDif157882_0021|VBICloDif157882_1313|VBICloDif157882_2818|VBICloDif157887_1385|VBICloDif157887_2881|VB…	64|86|108|109|155|161|212|276|286|365|371|373|376|401|406	|1,2-diacylglycerol 3-glucosyltransferase (EC 2.4.1.157); diglucosyldiacylglycerol synthase (LTA membrane anchor synthesis); putative|Dolichol-phosphate mannosyltransferase (EC 2.4.1.83) in lipid-linked oligosaccharide synthesis cluster|Monogalactosyldiacylglycerol synthase (EC 2.4.1.46)|UDP-N-acetylglucosamine--N-acetylmuramyl- (pentapeptide) pyrophosphoryl-undecaprenol N-acetylglucosamine trans…	|COG0707M|UDP-N-acetylglucosamine:LPS N-acetylglucosamine transferase	K03429|1,2-diacylglycerol 3-glucosyltransferase [EC:2.4.1.157]|00561	|	|	PF04101|PF06925|Glycosyltransferase family 28 C-terminal domain|Monogalactosyldiacylglycerol (MGDG) synthase	GO:0005975|GO:0009247|GO:0016758|GO:0030246|GO:0030259|carbohydrate binding|carbohydrate metabolic process|glycolipid biosynthetic process|lipid glycosylation|transferase activity, transferring hexosyl groups	D4W6K3|G2IEV4|UPI0001E2F5BC|W0E977|Monogalactosyldiacylglycerol synthase, C-terminal domain protein Tax=Turicibacter|UDP-N-acetylglucosamine:LPS N-acetylglucosamine transferase Tax=Desulfitobacterium metallireducens DSM 15288|UDP-glucuronosyltransferase Tax=Candidatus Arthromitus sp. SFB-rat-Yit|galactosyldiacylglycerol synthase Tax=Acetivibrio cellulolyticus	1	1	1	1	1	1	1	1	1	1	1
173	CD0162|CD196_0173|CD196_2591|CD2749|CDR20291_0160|CDR20291_2638|H476_0474|H476_0987|H476_3537|H476_3538|H476_3539|H477_0568|H477_0569|H477_0570|VBICloDif155290_0181|VBICloDif155290_2758|VBICloDif155785_0180|VBICloDif155785_2767|VBICloDif157882_0669|VBICloDif157882_0670|VBICloDif157882_0671|VBICloDif157882_2843|VBICloDif157887_0742|VBICloDif157887_0743|VBICloDif157887_0744|VBICloDif157887_2906|VBI…	42|86|97|147|198|296|316|337|338|343|348|355|412|419|425|457|459|473	|aslB|Coenzyme PQQ synthesis protein E (pqqE-4)|Fe-S oxidoreductase|Radical SAM domain heme biosynthesis protein|Radical SAM-family protein|Transcriptional regulatory protein|coenzyme PQQ synthesis protein E|putative radical SAM family protein|radical SAM additional 4Fe4S-binding SPASM domain protein|radical SAM domain protein|radical SAM domain-containing protein|radical SAM family protein|radic…	|COG0535R|COG0641R|Arylsulfatase regulator (Fe-S oxidoreductase)|Predicted Fe-S oxidoreductases	K03639|K06139|molybdenum cofactor biosynthesis protein|pyrroloquinoline quinone biosynthesis protein E|04122	Carbohydrates|Aminosugars|N-Acetyl-Galactosamine_and_Galactosamine_Utilization|GALNS arylsulfatase regulator (Fe-S oxidoreductase)	|	PF04055|PF13186|PF13353|PF13394|4Fe-4S single cluster domain|Iron-sulfur cluster-binding domain|Radical SAM superfamily	GO:0003824|GO:0051536|catalytic activity|iron-sulfur cluster binding	D9TS63|E3EAG2|F3AN93|F3BBS8|R9MHU8|V7I316|W4BL30|Cys-rich peptide radical SAM maturase CcpM Tax=Lachnospiraceae bacterium 3-2|Radical SAM additional 4Fe4S-binding domain-containing protein Tax=Lachnospiraceae bacterium 2_1_46FAA|Radical SAM domain protein Tax=Paenibacillus polymyxa|Radical SAM domain protein Tax=Thermoanaerobacterium thermosaccharolyticum (strain ATCC 7956 / DSM 571 / NCIB 9385 /…	1	1	1	1	1	1	1	1	1	1	1
174	CD1499|CD196_1372|CD196_2622|CD2781|CDR20291_1349|CDR20291_2669|H476_0135|H476_0607|H476_1076|H476_1689|H476_2160|H477_2087|H477_2088|H477_2089|H477_2929|H477_2930|H477_2931|H477_3376|H477_3377|H477_5835|H477_5836|VBICloDif155290_1445|VBICloDif155290_2789|VBICloDif155785_1451|VBICloDif155785_2798|VBICloDif157882_1481|VBICloDif157882_2874|VBICloDif157887_1552|VBICloDif157887_2938|VBICloDif159935_1…	55|71|87|133|160|178|189|254|292|295|313|385|509|514|515|518|519|520|521	|mviN|mviN2|Proposed peptidoglycan lipid II flippase MurJ|integral membrane MviN domain protein|integral membrane protein MviN|matE family protein|mviN-like family protein|putative membrane protein|putative membrane protein (virulence factor (MviN) homologue)|putative transmembrane virulence factor MviN family protein|transmembrane virulence factor MviN family protein|virulence factor MviN	|COG0728R|Uncharacterized membrane protein, putative virulence factor	K03980|virulence factor|00550	|	|	PF03023|MviN-like protein	|	D4W6B7|D9RYW5|F4LX90|G7V905|R7RQU7|Integral membrane protein MviN Tax=Turicibacter sanguinis PC909|Protein MurJ homolog Tax=Tepidanaerobacter acetatoxydans (strain DSM 21804 / JCM 16047 / Re1)|Protein MurJ homolog Tax=Thermobrachium celere DSM 8682|Protein MurJ homolog Tax=Thermosediminibacter oceani (strain ATCC BAA-1034 / DSM 16646 / JW/IW-1228P)|Protein MurJ homolog Tax=Thermovirga lienii (str…	1	1	1	1	1	1	1	1	1	1	1
175	CD0561|CD196_0502|CD196_0853|CD196_3001|CD3191|CDR20291_0486|CDR20291_0833|CDR20291_3047|H476_0371|H476_3425|H477_0386|H477_0387|H477_2190|H477_2191|H477_2193|VBICloDif155290_0527|VBICloDif155290_0902|VBICloDif155290_3208|VBICloDif155785_0527|VBICloDif155785_0905|VBICloDif155785_3253|VBICloDif157882_0556|VBICloDif157882_0938|VBICloDif157882_3328|VBICloDif157887_0630|VBICloDif157887_1017|VBICloDif…	35|54|113|124|125|146|176|221|279|331|335|373|376|380	|4Fe-4S binding domain protein|Fe-S oxidoreductase|NADP-dependent oxidoreductase|aldo/keto reductase|aldo/keto reductase family protein|oxidoreductase|putative aldo/keto reductase|putative oxidoreductase	|COG1453R|Predicted oxidoreductases of the aldo/keto reductase family	K05885|2,5-diketo-D-gluconate reductase [EC:1.1.1.274]|	Respiration|Sulfur Metabolism|Inorganic sulfur assimilation|Inorganic_Sulfur_Assimilation|Soluble_cytochromes_and_functionally_related_electron_carriers|Ferredoxin|Oxidoreductase ion channel	|	PF00248|PF13534|PF13746|4Fe-4S dicluster domain|Aldo/keto reductase family	GO:0051536|iron-sulfur cluster binding	A6TLR0|F6DR29|N1JT12|R7RQE5|T0IQY6|Aldo/keto reductase Tax=Alkaliphilus metalliredigens (strain QYMF)|Aldo/keto reductase Tax=Desulfotomaculum ruminis (strain ATCC 23193 / DSM 2154 / NCIB 8452 / DL)|Aldo/keto reductase Tax=Mesotoga|Aldo/keto reductase Tax=Sporomusa ovata DSM 2662|Oxidoreductase Tax=Thermobrachium celere DSM 8682	1	1	1	1	1	1	1	1	1	1	1
176	CD196_2241|CD196_3351|CD196_3394|CD2398|CD3560|CD3602|CDR20291_2288|CDR20291_3397|CDR20291_3440|H476_1753|H476_3255|H476_3285|H477_3482|H477_5015|H477_5016|H477_5070|H477_5071|VBICloDif155290_2397|VBICloDif155290_3581|VBICloDif155290_3627|VBICloDif155785_2406|VBICloDif155785_3667|VBICloDif155785_3713|VBICloDif157882_2471|VBICloDif157882_3674|VBICloDif157882_3719|VBICloDif157887_2531|VBICloDif1578…	72|106|169|244|245|286|316|336|462	|tilS|ATPase|PP-loop family protein|exsB family domain protein|putative ATPase|tRNA methyl transferase family protein|tRNA(Cytosine32)-2-thiocytidine synthetase|tRNA(Ile)-lysidine synthetase|tRNA(Ile)-lysidine synthetase domain protein	|COG0037D|Predicted ATPase of the PP-loop superfamily implicated in cell cycle control	K04075|K14058|tRNA 2-thiocytidine biosynthesis protein TtcA|tRNA(Ile)-lysidine synthase [EC:6.3.4.-]|	Clustering-based subsystems|RNA Metabolism|RNA processing and modification|Cell_division-ribosomal_stress_proteins_cluster|tRNA_modification_Archaea|tRNA_modification_Bacteria|tRNA_processing|tRNA(Cytosine32)-2-thiocytidine synthetase|tRNA(Ile)-lysidine synthetase	|	PF01171|PF11734|PP-loop family|TilS substrate C-terminal domain	GO:0000166|GO:0005524|GO:0005737|GO:0008033|GO:0016879|ATP binding|cytoplasm|ligase activity, forming carbon-nitrogen bonds|nucleotide binding|tRNA processing	A6TTE5|A6TWP8|A8MLS6|R6G1U1|R7RMD4|PP-loop domain protein Tax=Alkaliphilus metalliredigens (strain QYMF)|PP-loop domain protein Tax=environmental samples|tRNA(Cytosine32)-2-thiocytidine synthetase Tax=Thermobrachium celere DSM 8682|tRNA(Ile)-lysidine synthase Tax=Alkaliphilus metalliredigens (strain QYMF)|tRNA(Ile)-lysidine synthase Tax=Alkaliphilus oremlandii (strain OhILAs)	1	1	1	1	1	1	1	1	1	1	1
177	CD0117|CD196_0129|CD196_2061|CD196_2272|CD2198|CD2428|CDR20291_0116|CDR20291_2104|CDR20291_2319|H476_0057|H476_2222|H477_0137|H477_0138|H477_5529|H477_5530|VBICloDif155290_0135|VBICloDif155290_2202|VBICloDif155290_2429|VBICloDif155785_0133|VBICloDif155785_2211|VBICloDif155785_2438|VBICloDif157882_0131|VBICloDif157882_0132|VBICloDif157882_2268|VBICloDif157882_2501|VBICloDif157887_0186|VBICloDif157…	32|51|67|78|142|216|239|246|250|270	|korB|2-oxoglutarate ferredoxin oxidoreductase subunit beta|2-oxoglutarate synthase subunit korB|2-oxoglutarate synthase subunit korB domain protein|Pyruvate synthase subunit porB (EC 1.2.7.1)|oxidoreductase subunit|putative ferredoxin/flavodoxin oxidoreductase,beta subunit|putative ferredoxin/flavodoxin oxidoreductase,beta subunit domain protein|putative oxidoreductase subunit|putative subunit o…	|COG1013C|Pyruvate:ferredoxin oxidoreductase and related 2-oxoacid:ferredoxin oxidoreductases, beta subunit	K00175|2-oxoglutarate ferredoxin oxidoreductase subunit beta [EC:1.2.7.3]|00020 00720	|	|	PF02775|Thiamine pyrophosphate enzyme, C-terminal TPP binding domain	GO:0003824|GO:0030976|catalytic activity|thiamine pyrophosphate binding	A6TW10|A8MFF0|G5GJR4|J6H9T2|R5BVF9|Thiamine pyrophosphate enzyme, C-terminal TPP binding domain protein Tax=Mogibacterium sp. CM50|Thiamine pyrophosphate protein domain protein TPP-binding Tax=Alkaliphilus metalliredigens (strain QYMF)|Thiamine pyrophosphate protein domain protein TPP-binding Tax=Alkaliphilus oremlandii (strain OhILAs)|Uncharacterized protein Tax=Blautia|Uncharacterized protein T…	1	1	1	1	1	1	1	1	1	1	1
178	CD0895|CD1930|CD196_0846|CD196_1810|CD196_2324|CD2478|CD3348|CDR20291_0825|CDR20291_1853|CDR20291_2371|H476_0638|H476_1860|H477_3021|H477_3808|H477_3809|VBICloDif155290_0891|VBICloDif155290_0893|VBICloDif155290_1927|VBICloDif155290_2483|VBICloDif155785_0894|VBICloDif155785_0896|VBICloDif155785_1933|VBICloDif155785_2492|VBICloDif157882_0930|VBICloDif157882_1995|VBICloDif157882_2559|VBICloDif157887…	94|116|204|239|250|258|274|278|297|304|324|369|382|385|389	|beta-lactamase|comEC/Rec2 family protein|metallo beta-lactamase|metallo beta-lactamase superfamily lipoprotein|metallo-beta-lactamase|metallo-beta-lactamase superfamily exported protein|metallo-beta-lactamase superfamily protein|putative beta-lactamase domain protein	|COG2333R|Predicted hydrolase (metallo-beta-lactamase superfamily)	K02238|competence protein ComEC|	Cell Wall and Capsule|Regulation and Cell signaling|Murein_Hydrolases|Zinc_regulated_enzymes|Late competence protein ComEC, DNA transport|N-acetylmuramoyl-L-alanine amidase (EC 3.5.1.28)|Predicted hydrolase of the metallo-beta-lactamase superfamily, clustered with KDO2-Lipid A biosynthesis genes	Adherence|(gi:15900810) cbpE - choline binding protein E [Streptococcus pneumoniae TIGR4]	PF00753|Metallo-beta-lactamase superfamily	GO:0016787|hydrolase activity	A6TSN4|D4VJC0|D4W3G1|F2JPY9|Beta-lactamase domain protein Tax=Alkaliphilus metalliredigens (strain QYMF)|Beta-lactamase domain protein Tax=Cellulosilyticum lentocellum (strain ATCC 49066 / DSM 5427 / NCIMB 11756 / RHM5)|Uncharacterized protein Tax=Bacteroides xylanisolvens|Uncharacterized protein Tax=Turicibacter	1	1	1	1	1	1	1	1	1	1	1
179	CD196_0465|CD196_1805|CD196_2679|CD2835|CDR20291_0451|CDR20291_1849|CDR20291_2726|H476_0653|H476_1517|H476_2064|H477_1066|H477_1067|H477_1068|H477_1339|H477_1340|H477_1341|H477_3904|H477_3905|VBICloDif155290_0490|VBICloDif155290_1922|VBICloDif155290_2852|VBICloDif155785_0490|VBICloDif155785_1928|VBICloDif155785_2896|VBICloDif157882_0518|VBICloDif157882_1990|VBICloDif157882_2933|VBICloDif157887_05…	97|99|130|147|228|245|324|337|500|512|513|516|517|523|561|569	|abgT|Aminobenzoyl-glutamate transport protein|abgT transporter family protein|aminobenzoyl-glutamate transport protein|aminobenzoyl-glutamate transporter|na+/H+ antiporter family protein|putative aminobenzoyl-glutamate transport protein|putative aminobenzoyl-glutamate transporter|putative transporter AbgT|short chain fatty acid transporter family protein	|COG2978H|Putative p-aminobenzoyl-glutamate transporter	K12942|aminobenzoyl-glutamate transport protein|	|	|	PF03806|AbgT putative transporter family	GO:0015558|GO:1902604|p-aminobenzoyl-glutamate transmembrane transport|p-aminobenzoyl-glutamate uptake transmembrane transporter activity	D1AIU4|G9PZC6|AbgT putative transporter Tax=Sebaldella termitidis (strain ATCC 33386 / NCTC 11300)|AbgT transporter Tax=Synergistes sp. 3_1_syn1	1	1	1	1	1	1	1	1	1	1	1
180	CD1128|CD196_0986|CD196_1449|CDR20291_0964|CDR20291_1424|H476_1490|H476_1919|H476_2765|H477_0721|H477_0722|H477_0723|H477_0724|H477_0725|H477_1381|H477_1382|H477_2489|H477_2490|H477_2491|H477_3122|H477_3123|H477_3124|H477_3125|VBICloDif155290_1038|VBICloDif155290_1535|VBICloDif155785_1042|VBICloDif155785_1538|VBICloDif157882_1072|VBICloDif157882_1573|VBICloDif157887_1152|VBICloDif157887_1641|VBIC…	46|55|57|59|78|83|138|159|175|189|206|259|297|328|423|644|646|652|674|880|882	|polA|polL|3'-5' exonuclease family protein|5'-3' exonuclease|5'-3' exonuclease, N-terminal resolvase-like domain protein|DNA polymerase A family protein|DNA polymerase I|DNA polymerase I (EC 2.7.7.7)|DNA polymerase I family protein|DNA polymerase domain protein|DNA-directed DNA polymerase|dna-directed dna polymerase i|putative prophage LambdaSa04 DNA-directed DNA polymerase	|COG0258L|COG0749L|5'-3' exonuclease (including N-terminal domain of PolI)|DNA polymerase I - 3'-5' exonuclease and polymerase domains	K02334|K02335|DNA polymerase I [EC:2.7.7.7]|DNA polymerase bacteriophage-type [EC:2.7.7.7]|00230 00240 03030 03410 03420 03440	DNA Metabolism|DNA repair|DNA replication|DNA-replication|DNA_Repair_Base_Excision|DNA polymerase I (EC 2.7.7.7)	|	PF00476|PF01367|PF01612|PF02739|PF13482|3'-5' exonuclease|5'-3' exonuclease, C-terminal SAM fold|5'-3' exonuclease, N-terminal resolvase-like domain|DNA polymerase family A|RNase_H superfamily	GO:0003676|GO:0003677|GO:0003824|GO:0003887|GO:0006139|GO:0006260|GO:0008408|3'-5' exonuclease activity|DNA binding|DNA replication|DNA-directed DNA polymerase activity|catalytic activity|nucleic acid binding|nucleobase-containing compound metabolic process	A4J3S2|A8MF83|F6DM10|UPI0003B67654|5''''-3'''' exonuclease Tax=Butyrivibrio|DNA polymerase Tax=Alkaliphilus oremlandii (strain OhILAs)|DNA-directed DNA polymerase Tax=Desulfotomaculum reducens (strain MI-1)|DNA-directed DNA polymerase Tax=Desulfotomaculum ruminis (strain ATCC 23193 / DSM 2154 / NCIB 8452 / DL)	1	1	1	1	1	1	1	1	1	1	1
181	CD1690|CD196_1613|CD196_2196|CD196_2821|CD2355|CD3033|CDR20291_1588|CDR20291_2242|CDR20291_2868|H476_0580|H476_0830|H476_3550|H477_0816|H477_2648|H477_5406|VBICloDif155290_1722|VBICloDif155290_2344|VBICloDif155290_2997|VBICloDif155785_1725|VBICloDif155785_2354|VBICloDif155785_3041|VBICloDif157882_1763|VBICloDif157882_2422|VBICloDif157882_3074|VBICloDif157887_1833|VBICloDif157887_2482|VBICloDif157…	41|61|96|104|105	|trxA1|trxA2|Thioredoxin|thioredoxin	|COG0526OC|Thiol-disulfide isomerase and thioredoxins	K03671|thioredoxin 1|	|Thioredoxin	|	PF00085|Thioredoxin	GO:0045454|cell redox homeostasis	B9Y6H6|E3GR27|E8SFK4|F3A4I2|K9EV41|R5FSV8|R6KN39|Thioredoxin Tax=Alloiococcus otitis ATCC 51267|Thioredoxin Tax=Eggerthella sp. CAG:1427|Thioredoxin Tax=Eubacterium limosum (strain KIST612)|Thioredoxin Tax=Gemella|Thioredoxin Tax=Holdemania filiformis DSM 12042|Thioredoxin Tax=Staphylococcus|Thioredoxin Tax=environmental samples	1	1	1	1	1	1	1	1	1	1	1
182	CD1707|CD196_1631|CD196_2891|CD3100|CDR20291_1606|CDR20291_2938|H476_0843|H476_2389|H476_2454|H476_2746|H477_2548|H477_2549|H477_2667|H477_2668|H477_3697|H477_3698|H477_5427|H477_5428|H477_5429|H477_5430|VBICloDif155290_1740|VBICloDif155290_3071|VBICloDif155785_1743|VBICloDif155785_3114|VBICloDif157882_1781|VBICloDif157882_3150|VBICloDif157887_1851|VBICloDif157887_3214|VBICloDif159935_1720|VBIClo…	59|77|95|103|147|195|217|221|231|271|315|397|462|463|464|468|469|472|507|521	|Arginine/ornithine antiporter ArcD|C4-dicarboxylate anaerobic carrier|C4-dicarboxylate anaerobic carrier family protein|arginine/ornithine antiporter|putative C4-dicarboxylate anaerobic carrier	|COG1288S|Predicted membrane protein	|	Amino Acids and Derivatives|Arginine; urea cycle, polyamines|Arginine_Deiminase_Pathway|Arginine_and_Ornithine_Degradation|Polyamine_Metabolism|Arginine/ornithine antiporter ArcD	|	PF03606|C4-dicarboxylate anaerobic carrier	GO:0016021|integral component of membrane	C8PTG4|E3EI80|L8J8P5|Q3Y3U7|R9MGW8|UPI0003957EED|Arginine/ornithine antiporter ArcD Tax=Vibrionaceae|C4-dicarboxylate ABC transporter Tax=Salinivibrio costicola|C4-dicarboxylate anaerobic carrier Tax=Enterococcus faecium|C4-dicarboxylate anaerobic carrier Tax=Treponema|MFS superfamily major facilitator transporter Tax=Paenibacillus|Uncharacterized protein Tax=Lachnospiraceae bacterium 3-2	1	1	1	1	1	1	1	1	1	1	1
183	CD196_3049|CD196_3476|CD2941|CD3235|CD3662|CDR20291_3095|CDR20291_3522|H476_0032|H476_0306|H476_1067|H476_3036|H477_2102|H477_4639|H477_5142|H477_5891|VBICloDif155290_3261|VBICloDif155290_3719|VBICloDif155290_3793|VBICloDif155785_3305|VBICloDif155785_3806|VBICloDif157882_3381|VBICloDif157882_3783|VBICloDif157882_3784|VBICloDif157887_0163|VBICloDif157887_3443|VBICloDif157887_3882|VBICloDif157887_3…	27|48|108|125|131|133|138|144|149|185|204|210|211	|ssb|OB-fold nucleic acid binding domain protein|Single-stranded DNA-binding protein|putative phage single stranded DNA binding protein|single-strand binding family protein|single-strand binding protein|single-stranded DNA binding protein|single-stranded DNA-binding family protein|single-stranded DNA-binding protein	|COG0629L|Single-stranded DNA-binding protein	K03111|single-strand DNA-binding protein|03030 03430 03440	Membrane Transport|Protein and nucleoprotein secretion system, Type IV|pVir_Plasmid_of_Campylobacter|Single-stranded DNA-binding protein	|(gi:16767506) ssb - ssDNA-binding protein controls activity of RecBCD nuclease [Salmonella enterica (serovar typhimurium) LT2]	PF00436|Single-strand binding protein family	GO:0003697|single-stranded DNA binding	A6TNM8|B1C975|D6GT00|F6B6R2|R7RTA5|U4Q9S1|Single-strand binding protein/Primosomal replication protein n Tax=Alkaliphilus metalliredigens (strain QYMF)|Single-stranded DNA-binding protein Tax=Anaerofustis stercorihominis DSM 17244|Single-stranded DNA-binding protein Tax=Desulfotomaculum carboxydivorans (strain DSM 14880 / VKM B-2319 / CO-1-SRB)|Single-stranded DNA-binding protein Tax=Filifactor a…	1	1	1	1	1	1	1	1	1	1	1
184	CD0120|CD0220|CD196_0132|CD196_0230|CD196_3090|CD3275|CDR20291_0119|CDR20291_0217|CDR20291_3136|H476_0060|H476_0121|H477_0142|H477_0143|H477_0144|H477_5865|H477_5866|VBICloDif155290_0139|VBICloDif155290_0238|VBICloDif155290_3304|VBICloDif155785_0137|VBICloDif155785_0238|VBICloDif155785_3348|VBICloDif157882_0135|VBICloDif157882_0229|VBICloDif157882_3425|VBICloDif157887_0190|VBICloDif157887_0284|VB…	53|111|146|196|306|317|346|351|455|456|516|608|610	|glmS|purF|Amidophosphoribosyltransferase (EC 2.4.2.14)|Glucosamine--fructose-6-phosphate aminotransferase [isomerizing] (EC 2.6.1.16)|SIS domain protein|amidophosphoribosyltransferase|glucosamine--fructose-6-phosphate aminotransferase|glucosamine--fructose-6-phosphate aminotransferase (isomerizing)|glucosamine--fructose-6-phosphate aminotransferase [isomerizing]|glutamine amidotransferase domain…	|COG0034F|COG0449M|Glucosamine 6-phosphate synthetase, contains amidotransferase and phosphosugar isomerase domains|Glutamine phosphoribosylpyrophosphate amidotransferase	K00764|K00820|amidophosphoribosyltransferase [EC:2.4.2.14]|glucosamine--fructose-6-phosphate aminotransferase (isomerizing) [EC:2.6.1.16]|00230 00250|00250 00520	Cell Wall and Capsule|Nucleosides and Nucleotides|Capsular and extracellular polysacchrides|Purines|De_Novo_Purine_Biosynthesis|Sialic_Acid_Metabolism|UDP-N-acetylmuramate_from_Fructose-6-phosphate_Biosynthesis|Amidophosphoribosyltransferase (EC 2.4.2.14)|Glucosamine--fructose-6-phosphate aminotransferase [isomerizing] (EC 2.6.1.16)	|	PF00156|PF00310|PF01380|PF13522|Glutamine amidotransferase domain|Glutamine amidotransferases class-II|Phosphoribosyl transferase domain|SIS domain	GO:0005975|GO:0008152|GO:0009116|GO:0030246|carbohydrate binding|carbohydrate metabolic process|metabolic process|nucleoside metabolic process	A4XH46|A6TW05|D7N8S7|G2TQW5|G4D404|Amidophosphoribosyltransferase Tax=Peptoniphilus indolicus ATCC 29427|Amidophosphoribosyltransferase Tax=Peptoniphilus sp. oral taxon 386 str. F0131|Glutamine--fructose-6-phosphate aminotransferase [isomerizing] Tax=Alkaliphilus metalliredigens (strain QYMF)|Glutamine--fructose-6-phosphate aminotransferase [isomerizing] Tax=Caldicellulosiruptor|Sugar isomerase (…	1	1	1	1	1	1	1	1	1	1	1
185	CD0684|CD1828|CD196_0628|CD196_1747|CD196_3350|CD3559|CDR20291_0610|CDR20291_1722|CDR20291_3396|H476_0386|H476_3254|H477_0413|H477_0414|H477_5013|H477_5014|VBICloDif155290_0669|VBICloDif155290_1866|VBICloDif155290_3580|VBICloDif155290_3862|VBICloDif155785_0672|VBICloDif155785_1872|VBICloDif155785_3666|VBICloDif157882_0718|VBICloDif157882_1918|VBICloDif157882_3673|VBICloDif157887_0793|VBICloDif157…	39|80|281|302|318|465|466|467|568|577|605|655|656|664	|ftsH1|ftsH2|AAA domain family protein|ATP-dependent metallopeptidase HflB family protein|ATP-dependent peptidase|Cell division protein FtsH (EC 3.4.24.-)|cell division protein|peptidase M41 family protein|putative ATP-dependent peptidase	|COG0465O|ATP-dependent Zn proteases	K03798|cell division protease FtsH [EC:3.4.24.-]|	Clustering-based subsystems|Bacterial_Cell_Division|Cell_division-ribosomal_stress_proteins_cluster|Cell division protein FtsH (EC 3.4.24.-)	|	PF00004|PF01434|PF06480|ATPase family associated with various cellular activities (AAA)|FtsH Extracellular|Peptidase family M41	GO:0004222|GO:0005524|GO:0006508|GO:0008270|GO:0016021|ATP binding|integral component of membrane|metalloendopeptidase activity|proteolysis|zinc ion binding	A6TNP1|A6TWP7|A8MJ61|A8MLS7|ATP-dependent zinc metalloprotease FtsH 2 Tax=Alkaliphilus metalliredigens (strain QYMF)|ATP-dependent zinc metalloprotease FtsH Tax=Alkaliphilus metalliredigens (strain QYMF)|ATP-dependent zinc metalloprotease FtsH Tax=Alkaliphilus oremlandii (strain OhILAs)	1	1	1	1	1	1	1	1	1	1	1
186	CD196_1966|CD2102|CD3616|CDR20291_2009|CDR20291_3477|H476_0927|H476_1577|H476_1883|H476_2259|H477_1254|H477_1255|H477_2803|H477_2804|H477_3060|H477_3061|H477_3062|H477_3063|H477_5593|H477_5594|VBICloDif155290_2098|VBICloDif155290_3671|VBICloDif155290_3674|VBICloDif155785_2107|VBICloDif155785_3758|VBICloDif155785_3761|VBICloDif157882_2166|VBICloDif157882_3733|VBICloDif157887_2228|VBICloDif157887_3…	43|51|128|129|152|159|179|230|256|303|405|411|421|422|434|456|472|482	|Na(+)/H(+) antiporter|Na+/H+ antiporter|potassium/proton antiporter|putative Na(+)/H(+) antiporter|putative Na(+)/H(+) antiporter domain protein|putative Na+/H+ exchanger|putative na+/h+ exchanger|sodium/hydrogen exchanger family protein	|COG0025P|COG3263P|NhaP-type Na+/H+ and K+/H+ antiporters|NhaP-type Na+/H+ and K+/H+ antiporters with a unique C-terminal domain	K11105|cell volume regulation protein A|	Miscellaneous|ZZ_gjo_need_homes|Na+/H+ antiporter	|	PF00999|PF02080|Sodium/hydrogen exchanger family|TrkA-C domain	GO:0006812|GO:0006813|GO:0008324|GO:0015299|GO:0016021|GO:0055085|cation transmembrane transporter activity|cation transport|integral component of membrane|potassium ion transport|solute:proton antiporter activity|transmembrane transport	D4W7P8|D5CPG2|UPI00037EB627|Potassium/proton antiporter Tax=Turicibacter|Sodium/hydrogen exchanger Tax=Sideroxydans lithotrophicus (strain ES-1)|hypothetical protein Tax=Uliginosibacterium gangwonense	1	1	1	1	1	1	1	1	1	1	1
187	CD0781|CD196_0731|CD196_2236|CD2393|CDR20291_0712|CDR20291_2283|H476_0445|H476_1740|H476_3428|H477_0526|H477_0527|H477_0528|H477_2182|H477_2183|H477_2184|H477_2185|H477_3460|VBICloDif155290_0775|VBICloDif155290_2391|VBICloDif155290_2392|VBICloDif155290_4094|VBICloDif155290_4095|VBICloDif155785_0779|VBICloDif155785_2401|VBICloDif157882_0818|VBICloDif157882_2465|VBICloDif157882_2466|VBICloDif157887…	48|107|114|115|170|196|200|223|290|301|334|338|349|674|805|897|919	|Monofunctional biosynthetic peptidoglycan transglycosylase (EC 2.4.2.-)|Multimodular transpeptidase-transglycosylase (EC 2.4.1.129) (EC 3.4.-.-)|penicillin binding transpeptidase domain protein|penicillin-binding , 1A family protein|penicillin-binding protein|penicillin-binding protein, 1a family|putative transglycosylase|transglycosylase|transglycosylase family protein	|COG0744M|Membrane carboxypeptidase (penicillin-binding protein)	K05366|penicillin-binding protein 1A [EC:2.4.1.- 3.4.-.-]|00550	Membrane Transport|Protein and nucleoprotein secretion system, Type IV|Type_IV_pilus|Monofunctional biosynthetic peptidoglycan transglycosylase (EC 2.4.2.-)|Multimodular transpeptidase-transglycosylase (EC 2.4.1.129) (EC 3.4.-.-)	|	PF00905|PF00912|Penicillin binding protein transpeptidase domain|Transglycosylase	GO:0008658|penicillin binding	A6TQB3|D6GTS5|K9CHD4|Q475C9|1A family penicillin-binding protein Tax=Selenomonas sp. F0473|Glycosyl transferase, family 51 Tax=Cupriavidus pinatubonensis (strain JMP 134 / LMG 1197)|Penicillin-binding protein, 1A family Tax=Alkaliphilus metalliredigens (strain QYMF)|Transglycosylase Tax=Filifactor alocis (strain ATCC 35896 / D40 B5)	1	1	1	1	1	1	1	1	1	1	1
188	CD0264|CD1251|CD1252|CD196_0281|CD196_1112|CD196_1114|CDR20291_0268|CDR20291_1090|CDR20291_1092|H476_0533|H476_0535|H476_1961|H477_0890|H477_0891|H477_0893|VBICloDif155290_0290|VBICloDif155290_1179|VBICloDif155290_1181|VBICloDif155785_0290|VBICloDif155785_1184|VBICloDif155785_1186|VBICloDif157882_0275|VBICloDif157882_1215|VBICloDif157882_1217|VBICloDif157887_0330|VBICloDif157887_1289|VBICloDif157…	50|85|118|157|161|217|292|294|324|335|337|338|365|398|423|426|450|452	|ffh|flhF|ftsY|Flagellar biosynthesis protein FlhF|Signal recognition particle receptor protein FtsY (=alpha subunit) (TC 3.A.5.1.1)|Signal recognition particle, subunit Ffh SRP54 (TC 3.A.5.1.1)|flagellar biosynthesis regulator FlhF|putative signal recognition particle|signal peptide binding domain protein|signal recognition particle complex, GTP-binding subunit|signal recognition particle protei…	|COG0541U|COG0552U|COG1419N|Flagellar GTP-binding protein|Signal recognition particle GTPase	K02404|K03106|K03110|flagellar biosynthesis protein FlhF|fused signal recognition particle receptor|signal recognition particle subunit SRP54|03060 03070	Cell Division and Cell Cycle|Clustering-based subsystems|Protein Metabolism|Protein biosynthesis|Bacterial_Cell_Division|Two_cell_division_clusters_relating_to_chromosome_partitioning|Universal_GTPases|Signal recognition particle receptor protein FtsY (=alpha subunit) (TC 3.A.5.1.1)|Signal recognition particle, subunit Ffh SRP54 (TC 3.A.5.1.1)	Adherence; Motility|Motility; Chemotaxis; Invasion; Phase variation|(gi:15596650) flhF - flagellar biosynthesis protein FlhF [Pseudomonas aeruginosa PAO1]|(gi:15791456) flhF - flagellar biosynthesis protein [Campylobacter jejuni NCTC 11168]	PF00448|PF02881|PF02978|SRP54-type protein, GTPase domain|SRP54-type protein, helical bundle domain|Signal peptide binding domain	GO:0005525|GO:0006614|GO:0008312|GO:0048500|7S RNA binding|GTP binding|SRP-dependent cotranslational protein targeting to membrane|signal recognition particle	A5D1G2|A6TRT0|A6TRT2|A8MHC0|R6G092|Flagellar biosynthesis regulator FlhF Tax=environmental samples|Signal recognition particle protein Tax=Alkaliphilus metalliredigens (strain QYMF)|Signal recognition particle protein Tax=Alkaliphilus oremlandii (strain OhILAs)|Signal recognition particle protein Tax=Pelotomaculum thermopropionicum (strain DSM 13744 / JCM 10971 / SI)|Signal recognition particle r…	1	1	1	1	1	1	1	1	1	1	1
189	CD196_1451|CD196_2043|CD2180|CDR20291_1426|CDR20291_2086|H476_1181|H476_2372|H476_2509|H477_1903|H477_1904|H477_1905|H477_1906|H477_3669|H477_3670|H477_3671|H477_3672|H477_5257|H477_5258|H477_5259|H477_5260|H477_5261|VBICloDif155290_1539|VBICloDif155290_2184|VBICloDif155785_1541|VBICloDif155785_2193|VBICloDif157882_1577|VBICloDif157882_2249|VBICloDif157887_1645|VBICloDif157887_2307|VBICloDif15993…	42|63|82|83|125|130|167|185|210|220|286|330|344|366|417|429|449|456|709|1054|1059|1062|1076	|DEAD/DEAH box helicase family protein|DNA helicase, phage-associated|SNF2 family N-terminal domain protein|SWF/SNF family helicase|bacterial SNF2 helicase associated family protein|helicase|helicase conserved C-terminal domain protein|non-specific serine/threonine kinase domain protein|phage helicase|phosphoribosylformimino-5-aminoimidazole carboxamide ribotide isomerase|putative helicase|snf2-r…	|COG0553KL|Superfamily II DNA/RNA helicases, SNF2 family	K08282|K14440|SWI/SNF-related matrix-associated actin-dependent regulator of chromatin subfamily A-like protein 1 [EC:3.6.4.12]|non-specific serine/threonine protein kinase [EC:2.7.11.1]|	Clustering-based subsystems|Protein Metabolism|Protein processing and modification|CBSS-288681.3.peg.1039|Inteins|Superfamily II DNA/RNA helicases, SNF2 family|intein-containing	|(gi:15641763) VC1760 - helicase, putative [Vibrio cholerae N16961]	PF00176|PF00271|PF08455|Bacterial SNF2 helicase associated|Helicase conserved C-terminal domain|SNF2 family N-terminal domain	GO:0003677|GO:0005524|ATP binding|DNA binding	E1UPX3|I4D3D0|R6FVY6|DNA/RNA helicase, superfamily II, SNF2 family Tax=Desulfosporosinus acidiphilus (strain DSM 22704 / JCM 16185 / SJ4)|Non-specific serine/threonine protein kinase Tax=environmental samples|SWI/SNF chromatin-remodeling complex subunit snf22 SWI/SNF complex subunit snf22 ATP-dependent helicase snf22 Tax=Bacillus amyloliquefaciens	1	1	1	1	1	1	1	1	1	1	1
190	CD0747|CD196_0694|CD196_2390|CD196_2486|CD196_3190|CD2550|CD2645|CD3414|CDR20291_0675|CDR20291_2437|CDR20291_2533|CDR20291_3236|VBICloDif155290_0735|VBICloDif155290_2553|VBICloDif155290_2651|VBICloDif155290_3409|VBICloDif155785_0740|VBICloDif155785_2561|VBICloDif155785_2660|VBICloDif155785_3494|VBICloDif157882_0789|VBICloDif157882_2640|VBICloDif157882_2735|VBICloDif157882_3522|VBICloDif157887_086…	62|366|424|425|430|434|436|486	|ABC transporter substrate-binding protein|ABC transporter, solute-binding protein|Glycerol-3-phosphate ABC transporter, periplasmic glycerol-3-phosphate-binding protein (TC 3.A.1.1.3)|extracellular solute-binding protein|putative extracellular solute-binding protein|putative lipoprotein|putative sugar transporter, substrate-binding lipoprotein|sugar transporter, substrate-binding lipoprotein	|COG1653G|ABC-type sugar transport system, periplasmic component	K02027|K05813|multiple sugar transport system substrate-binding protein|sn-glycerol 3-phosphate transport system substrate-binding protein|02010	Carbohydrates|Motility and Chemotaxis|Aminosugars|Di- and oligosaccharides|Bacterial_Chemotaxis|Chitin_and_N-acetylglucosamine_utilization|Maltose_and_Maltodextrin_Utilization|Sugar_utilization_in_Thermotogales|Glycerol-3-phosphate ABC transporter, periplasmic glycerol-3-phosphate-binding protein (TC 3.A.1.1.3)|Maltose/maltodextrin ABC transporter, substrate binding periplasmic protein MalE|N-Ace…	|	PF01547|PF13416|Bacterial extracellular solute-binding protein	GO:0005215|GO:0006810|transport|transporter activity	E3GNA0|R6XN28|UPI0002F36818|Uncharacterized protein Tax=Dorea sp. CAG:317|Uncharacterized protein Tax=Eubacterium limosum (strain KIST612)|sugar ABC transporter substrate-binding protein Tax=Brevibacillus massiliensis	1	1	1	1	1	1	1	1	1	0	1
191	CD196_0396|CD196_1094|CD196_2150|CD196_2252|CD196_2662|CDR20291_0382|CDR20291_1072|CDR20291_2196|CDR20291_2299|CDR20291_2709|VBICloDif155290_0416|VBICloDif155290_1152|VBICloDif155290_1360|VBICloDif155290_2297|VBICloDif155290_2408|VBICloDif155290_2832|VBICloDif155290_3138|VBICloDif155290_3139|VBICloDif155785_0417|VBICloDif155785_1156|VBICloDif155785_1364|VBICloDif155785_2306|VBICloDif155785_2417|V…	52|74|118|194|266|273|275|299	|Mobile element protein|integrase, catalytic region|transposase	|	|	|	|(gi:24528015) l7094 - ORF B protein [Escherichia coli 536]|(gi:26249410) c3575 - Transposase insF for insertion sequence IS3A/B/C/D/E/fA [Escherichia coli CFT073]	PF00665|PF13276|PF13333|HTH-like domain|Integrase core domain	GO:0015074|DNA integration	|	1	0	1	1	1	0	1	1	0	0	0
192	CD1764|CD196_1684|CD196_2235|CD196_2751|CD196_3152|CD2392|CD2964|CD3354|CDR20291_1659|CDR20291_2282|CDR20291_2798|CDR20291_3198|VBICloDif155290_1800|VBICloDif155290_2390|VBICloDif155290_2926|VBICloDif155290_3369|VBICloDif155785_1806|VBICloDif155785_2400|VBICloDif155785_2970|VBICloDif155785_3411|VBICloDif157882_1850|VBICloDif157882_2464|VBICloDif157882_3002|VBICloDif157882_3482|VBICloDif157887_191…	187|220|222|233|234	|Solo B3/4 domain (OB-fold DNA/RNA-binding) of Phe-aaRS-beta	|COG3382S|Uncharacterized conserved protein	K01890|phenylalanyl-tRNA synthetase beta chain [EC:6.1.1.20]|00970	|Phenylalanyl-tRNA synthetase beta chain (EC 6.1.1.20)	|	PF03483|B3/4 domain	GO:0003723|GO:0004826|RNA binding|phenylalanine-tRNA ligase activity	G7W8E8|I7J5A3|R2NXT7|UPI0002D2BB1B|Uncharacterized protein Tax=Caloramator australicus RC3|Uncharacterized protein Tax=Desulfosporosinus orientis (strain ATCC 19365 / DSM 765 / NCIMB 8382 / VKM B-1628)|Uncharacterized protein Tax=Enterococcus malodoratus ATCC 43197|hypothetical protein Tax=Paenibacillus sp. OSY-SE	1	1	1	1	1	1	1	1	1	0	0
193	CD0578|CD196_0522|CD196_3012|CD3198|CDR20291_0505|CDR20291_3058|H476_1448|H476_1449|H476_2875|H476_2898|H476_2916|H477_1451|H477_1452|H477_2279|H477_2280|H477_2308|H477_2309|H477_2343|H477_2344|H477_2345|VBICloDif155290_0549|VBICloDif155290_3219|VBICloDif155785_0550|VBICloDif155785_3264|VBICloDif157882_0576|VBICloDif157882_3340|VBICloDif157887_0649|VBICloDif157887_3403|VBICloDif159935_0454|VBIClo…	45|57|70|122|171|184|192|195|244|245|258|279|335|397|411|416|420|424|434	|cme|MFS family transporter protein|Macrolide-efflux protein|arabinose efflux permease family protein|efflux protein|macrolide-efflux domain protein|macrolide-efflux protein|major Facilitator Superfamily protein|major facilitator family transporter|multidrug resistance protein|putative efflux protein|putative membrane protein|sugar (and other) transporter family protein|transmembrane secretion ef…	|COG0477GEPR|Permeases of the major facilitator superfamily	K08217|MFS transporter, DHA3 family, macrolide efflux protein|	Iron acquisition and metabolism|Siderophores|Siderophore_Enterobactin|Enterobactin exporter EntS	|	PF05977|PF07690|Major Facilitator Superfamily|Transmembrane secretion effector	GO:0016021|GO:0055085|integral component of membrane|transmembrane transport	B1C5W3|C3C2H3|E9RZC8|Q252I9|S9SGL3|UPI000371CB18|V9W5P9|ABC transporter, permease protein Tax=Bacillus thuringiensis|Major facilitator superfamily MFS_1 protein Tax=Paenibacillus larvae subsp. larvae|Major facilitator superfamily protein Tax=Paenibacillus alvei|Putative uncharacterized protein Tax=Desulfitobacterium hafniense (strain Y51)|Transporter, major facilitator family protein Tax=Anaerofu…	1	1	1	1	1	1	1	1	1	1	1
194	CD0332|CD196_3044|CD196_3147|CD3230|CD3349|CDR20291_3090|CDR20291_3193|H476_0686|H477_3966|VBICloDif155290_0366|VBICloDif155290_0367|VBICloDif155290_0368|VBICloDif155290_3256|VBICloDif155290_3364|VBICloDif155785_0366|VBICloDif155785_0367|VBICloDif155785_0368|VBICloDif155785_3299|VBICloDif155785_3406|VBICloDif157882_0346|VBICloDif157882_3375|VBICloDif157882_3477|VBICloDif157887_0420|VBICloDif15788…	45|48|63|119|144|150|197|227|236|281|285|307|408|410|479|534|546|555|558|561|605|654|661|675|678|693|708	|bclA1|bclA2|bclA3|Flagellar hook-length control protein FliK|collagen triple helix repeat family protein|collagen triple helix repeat-containing protein|exosporium glycoprotein|putative exosporium glycoprotein	|	K06236|K06237|K07296|K13734|adiponectin|collagen, type I/II/III/V/XI, alpha|collagen, type IV, alpha|fibronectin-binding protein 1|03320 04920 04930|04510 04512 04974 05146|04510 04512 04974 05146 05200 05222|05100	Motility and Chemotaxis|Flagellar motility in Prokaryota|Flagellum|Flagellar hook-length control protein FliK	|	PF01391|Collagen triple helix repeat (20 copies)	|	B0N802|B4U097|E3E3G3|F0SXN9|F0T1I6|Q65MH9|Q72ZL4|R6VV98|W4AYE4|BclB domain protein Tax=Erysipelotrichaceae|BclB domain-containing protein Tax=Erysipelotrichaceae bacterium CAG:64|Collagen triple helix repeat-containing protein Tax=Paenibacillus|Collagen triple helix repeat-containing protein Tax=Syntrophobotulus glycolicus (strain DSM 8271 / FlGlyR)|Collagen-like protein SclZ.3 Tax=Streptococcus …	1	1	1	1	1	1	1	1	1	1	1
195	CD0175|CD196_0189|CD196_2041|CD196_3128|CD196_3130|CD2178|CD3313|CD3315|CDR20291_0176|CDR20291_2084|CDR20291_3174|CDR20291_3176|VBICloDif155290_0197|VBICloDif155290_2182|VBICloDif155290_3343|VBICloDif155290_3345|VBICloDif155785_0196|VBICloDif155785_2191|VBICloDif155785_3386|VBICloDif155785_3388|VBICloDif157882_0187|VBICloDif157882_2247|VBICloDif157882_3464|VBICloDif157882_3466|VBICloDif157887_024…	136|140|157|171|183	|hydN1|hydN2|Anaerobic dimethyl sulfoxide reductase chain B (EC 1.8.99.-)|Fe-S-cluster-containing hydrogenase components 2|Nitrite reductase probable electron transfer 4Fe-S subunit (EC 1.7.1.4)|electron transport protein|iron-sulfur subunit of hydrogenase|oxidoreductase, electron transfer subunit|putative iron-sulfur subunit of hydrogenase|putative oxidoreductase, electron transfer subunit	|COG0437C|COG1142C|Fe-S-cluster-containing hydrogenase components 1|Fe-S-cluster-containing hydrogenase components 2	K00124|K05796|K07311|Tat-targeted selenate reductase subunit YnfG|electron transport protein HydN|formate dehydrogenase, beta subunit [EC:1.2.1.2]|00630 00680	|Anaerobic dimethyl sulfoxide reductase chain B (EC 1.8.99.-)	|Cellular metabolism; Anaerobic respiration|(gi:15608302) narH - narH [Mycobacterium tuberculosis H37Rv]|(gi:16764735) ttrB - Tetrathionate reductase complex, subunit B [Salmonella enterica (serovar typhimurium) LT2]	PF12800|PF13247|4Fe-4S binding domain|4Fe-4S dicluster domain	GO:0051536|iron-sulfur cluster binding	H6LB64|R4KGY1|R6QHQ8|UPI00037BDA8D|Fe-S-cluster-containing hydrogenase subunit Tax=Desulfotomaculum gibsoniae DSM 7213|Hydrogenase Fe-S subunit HycB3 Tax=Acetobacterium woodii (strain ATCC 29683 / DSM 1030 / JCM 2381 / KCTC 1655)|Uncharacterized protein Tax=Faecalibacterium sp. CAG:82|hypothetical protein Tax=Paenibacillus massiliensis	1	1	1	1	1	1	1	1	1	0	0
196	CD0282|CD0987|CD196_0298|CD196_0860|CD196_3177|CD3401|CDR20291_0285|CDR20291_0840|CDR20291_3223|H476_0500|H476_3107|H477_0618|H477_0619|H477_0620|H477_4775|VBICloDif155290_0308|VBICloDif155290_0909|VBICloDif155290_3396|VBICloDif155785_0308|VBICloDif155785_0912|VBICloDif155785_3481|VBICloDif157882_0293|VBICloDif157882_0945|VBICloDif157882_3509|VBICloDif157887_0348|VBICloDif157887_1024|VBICloDif157…	44|61|106|128|135|181|237|239|247|277	|Histidinol phosphatase and related hydrolases of the PHP family|PHP domain protein|phosphoesterase|putative histidinol phosphatase and related hydrolases of the PHP family|putative hydrolase|putative pHP domain protein|putative phosphoesterase|putative phosphoesterase domain protein	|COG1387ER|Histidinol phosphatase and related hydrolases of the PHP family	K04477|putative hydrolase|	|DNA polymerase X family|Putative hydrolase YcdX (EC 3.1.-.-)	|	PF02811|PHP domain	GO:0003824|catalytic activity	A6TUI2|D6GT22|I9KRG5|R6FTX2|PHP C-terminal domain protein Tax=Alkaliphilus metalliredigens (strain QYMF)|PHP family phosphohydrolase, histidinol phosphatase Tax=Thermoanaerobacter|Putative phosphoesterase Tax=environmental samples|Uncharacterized protein Tax=Filifactor alocis (strain ATCC 35896 / D40 B5)	1	1	1	1	1	1	1	1	1	1	1
197	CD1733|CD1734|CD196_1655|CD196_1656|CDR20291_1630|CDR20291_1631|H476_0775|H476_0778|H476_0780|H476_2725|H476_2726|H477_2576|H477_2577|H477_4113|H477_4114|H477_4120|H477_4121|H477_4123|H477_4124|H477_4125|VBICloDif155290_1767|VBICloDif155290_1768|VBICloDif155785_1772|VBICloDif155785_1773|VBICloDif157882_1809|VBICloDif157882_1810|VBICloDif157887_1878|VBICloDif157887_1879|VBICloDif159935_1760|VBIClo…	38|58|59|129|166|178|198|206|244|264|287|305|324|333|339|340|357|535	|methylcobalamin:coenzyme M methyltransferase|methyltransferase|methyltransferase, MtaA/CmuA family protein|putative methyltransferase|uroporphyrinogen decarboxylase|uroporphyrinogen decarboxylase family protein|vitamin B12 dependent methionine synthase, activation domain protein	|COG0407H|Uroporphyrinogen-III decarboxylase	K01599|K14080|methylcobalamin:coenzyme M methyltransferase [EC:2.1.1.-]|uroporphyrinogen decarboxylase [EC:4.1.1.37]|00680|00860	Carbohydrates|One-carbon Metabolism|Methanogenesis_from_methylated_compounds|Methylcobalamin:coenzyme M methyltransferase, methanol-specific|Methylcobalamin:coenzyme M methyltransferase, methylamine-specific	|	PF01208|PF02965|Uroporphyrinogen decarboxylase (URO-D)|Vitamin B12 dependent methionine synthase, activation domain	GO:0004853|GO:0005622|GO:0006779|GO:0008705|GO:0009086|intracellular|methionine biosynthetic process|methionine synthase activity|porphyrin-containing compound biosynthetic process|uroporphyrinogen decarboxylase activity	A4FY63|G2FS69|G2MTT1|Q0AZU9|U2R0X1|U2RJ52|Methyltransferase MtaA/CmuA family Tax=Methanococcus maripaludis|Methyltransferase, MtaA/CmuA family Tax=Leptotrichia sp. oral taxon 215 str. W9775|Uncharacterized protein Tax=Leptotrichia sp. oral taxon 215 str. W9775|Uroporphyrinogen decarboxylase Tax=Syntrophomonas wolfei subsp. wolfei (strain DSM 2245B / Goettingen)|Uroporphyrinogen decarboxylase fami…	1	1	1	1	1	1	1	1	1	1	1
198	CD0783|CD1213|CD196_0733|CD196_1073|CDR20291_0714|CDR20291_1051|H476_0448|H476_1115|H476_1996|H476_3433|H477_0532|H477_0533|H477_0956|H477_0957|H477_0958|H477_2023|H477_2174|H477_2175|H477_2176|VBICloDif155290_0777|VBICloDif155290_1130|VBICloDif155785_0781|VBICloDif155785_1134|VBICloDif157882_0820|VBICloDif157882_1166|VBICloDif157887_0898|VBICloDif157887_1241|VBICloDif159935_0847|VBICloDif159935_…	43|53|62|64|65|84|86|113|116|156|210|254|314|317|323|332|335|352	|spoIVB|PDZ domain protein|Stage IV sporulation protein B|putative stage IV sporulation protein|spoIVB peptidase S55 family protein|stage IV sporulation B, peptidase S55 family domain protein|stage IV sporulation protein|stage IV sporulation protein B|stage iv sporulation protein b	|COG0750M|Predicted membrane-associated Zn-dependent proteases 1	K06399|stage IV sporulation protein B [EC:3.4.21.116]|	|Stage IV sporulation protein B	|	PF05580|PF13180|PDZ domain|SpoIVB peptidase S55	GO:0005515|protein binding	A8MFI3|B1C7X4|F4A1F9|G2TKW2|R5JXE7|R5MBH1|R9C291|U2KVN6|Peptidase S55 sporulation stage IV protein B Tax=Alkaliphilus oremlandii (strain OhILAs)|SpoIVB peptidase S55 Tax=Coprococcus sp. CAG:782|SpoIVB peptidase Tax=Anaerofustis stercorihominis DSM 17244|SpoIVB peptidase Tax=Ruminococcus callidus ATCC 27760|Stage IV sporulation protein B Tax=Bacillus coagulans|Stage IV sporulation protein B Tax=Ba…	1	1	1	1	1	1	1	1	1	1	1
199	CD0030|CD1284|CD196_0031|CD196_1146|CDR20291_0019|CDR20291_1124|H476_1165|H476_1716|H477_1931|H477_1932|H477_1933|H477_1934|H477_1935|H477_3415|H477_3416|H477_3417|VBICloDif155290_0034|VBICloDif155290_1213|VBICloDif155290_1214|VBICloDif155785_0032|VBICloDif155785_1218|VBICloDif155785_1219|VBICloDif157882_0033|VBICloDif157882_1249|VBICloDif157882_1250|VBICloDif157887_0012|VBICloDif157887_1323|VBIC…	50|66|74|92|136|151|163|209|332|340|458|679|722|723|725	|Phosphoglyceromutase|putative membrane protein	|	|	|	|	|	|	A6TQZ6|A8MGI1|F6B720|Putative uncharacterized protein Tax=Desulfotomaculum|Uncharacterized protein Tax=Alkaliphilus metalliredigens (strain QYMF)|Uncharacterized protein Tax=Alkaliphilus oremlandii (strain OhILAs)	1	1	1	1	1	1	1	1	1	1	1
200	CD1526|CD196_1398|CD196_1947|CD196_2988|CD2083|CD3178|CDR20291_1375|CDR20291_1990|CDR20291_3034|H476_0097|H476_3000|H477_0223|H477_0224|H477_4551|H477_4552|VBICloDif155290_1475|VBICloDif155290_2079|VBICloDif155290_3194|VBICloDif155785_1479|VBICloDif155785_2088|VBICloDif155785_3239|VBICloDif157882_1512|VBICloDif157882_2147|VBICloDif157882_3314|VBICloDif157887_1582|VBICloDif157887_2209|VBICloDif157…	85|158|159|228|309|387|421|424|456|463	|hydA|hyuA|pyrC|D-hydantoinase|Dihydroorotase (EC 3.5.2.3)|Dihydropyrimidinase (EC 3.5.2.2)|amidohydrolase family protein|dihydroorotase|dihydroorotase, multifunctional complex type|dihydroorotase, multifunctional complex type domain protein|dihydropyrimidinase|phenylhydantoinase	|COG0044F|Dihydroorotase and related cyclic amidohydrolases	K01464|K01465|dihydroorotase [EC:3.5.2.3]|dihydropyrimidinase [EC:3.5.2.2]|00240|00240 00410 00770 00983	Nucleosides and Nucleotides|Regulation and Cell signaling|Pyrimidines|De_Novo_Pyrimidine_Synthesis|Novel_non-oxidative_pathway_of_Uracil_catabolism|Pyrimidine_utilization|Zinc_regulated_enzymes|Dihydroorotase (EC 3.5.2.3)|Dihydropyrimidinase (EC 3.5.2.2)	|	PF01979|PF13147|Amidohydrolase|Amidohydrolase family	GO:0016787|hydrolase activity	B1C954|C0EWZ7|D1B8R4|G2FLH6|J7INE2|K1LUZ7|Amidohydrolase family protein Tax=Anaerofustis stercorihominis DSM 17244|D-hydantoinase Tax=Desulfosporosinus meridiei (strain ATCC BAA-275 / DSM 13257 / NCIMB 13706 / S10)|Dihydroorotase Tax=Eubacterium|Dihydropyrimidinase Tax=Desulfosporosinus sp. OT|Dihydropyrimidinase Tax=Facklamia hominis|Dihydropyrimidinase Tax=Thermanaerovibrio acidaminovorans (str…	1	1	1	1	1	1	1	1	1	1	1
201	CD196_1967|CD196_2565|CD196_3134|CD2103|CD2723|CD3319|CDR20291_2010|CDR20291_2612|CDR20291_3180|H476_2264|H476_2942|H477_2236|H477_2237|H477_5601|VBICloDif155290_2100|VBICloDif155290_2731|VBICloDif155290_3349|VBICloDif155785_2109|VBICloDif155785_2740|VBICloDif155785_3392|VBICloDif157882_2168|VBICloDif157882_2169|VBICloDif157882_2816|VBICloDif157882_3470|VBICloDif157887_2230|VBICloDif157887_2879|V…	40|83|205|307|316|352|354|358|360	|ABC transporter permease|TIGR00374 family protein|putative ABC transporter, permease protein|putative membrane protein	|COG0392S|Predicted integral membrane protein	|	|Integral membrane protein LafC, accessory function in glycolipid and LTA synthesis	|	PF03706|Uncharacterised protein family (UPF0104)	|	D4W6K1|K4KR19|Integral membrane protein LafC, accessory function in glycolipid and LTA synthesis Tax=Dehalobacter|Putative membrane protein Tax=Turicibacter	1	1	1	1	1	1	1	1	1	1	1
202	CD0449|CD196_0406|CD196_2576|CD2734|CDR20291_0392|CDR20291_2623|H476_0634|H476_1105|H476_1248|H476_2440|H476_2582|H477_1767|H477_1768|H477_2040|H477_2041|H477_3790|H477_3791|H477_4225|H477_4226|VBICloDif155290_0426|VBICloDif155290_2742|VBICloDif155785_0427|VBICloDif155785_2751|VBICloDif157882_0452|VBICloDif157882_2827|VBICloDif157887_0526|VBICloDif157887_2890|VBICloDif159935_0503|VBICloDif159935_…	84|109|178|180|221|297|317|329|432|437|464|470|473|474|478|480	|mleN|nhaC|Na+/H+ antiporter|Na+/H+ antiporter NhaC|citrate transporter family protein|malate-2H(+)/Na(+)-lactate antiporter|malate-2H(+)/Na(+)-lactate antiporter domain protein|na+/H+ antiporter NhaC|na+/H+ antiporter domain protein|na+/H+ antiporter family protein|na+/h+ antiporter nhac|putative malate-2H(+)/Na(+)-lactate antiporter	|COG1757C|Na+/H+ antiporter	K03315|Na+:H+ antiporter, NhaC family|00680	Amino Acids and Derivatives|Carbohydrates|Central carbohydrate metabolism|Lysine, threonine, methionine, and cysteine|Methionine_Degradation|Pyruvate_metabolism_I:_anaplerotic_reactions,_PEP|Malate Na(+) symporter|Methionine transporter MetT	|	PF03553|Na+/H+ antiporter family	GO:0016021|integral component of membrane	D4W8C1|F0H1L0|F2JQ69|K1MEW7|UPI0002E081E8|MleN Tax=Bacillus massiliosenegalensis|Na+/H+ antiporter NhaC Tax=Anaerococcus hydrogenalis|Na+/H+ antiporter NhaC Tax=Facklamia hominis|Na+/H+ antiporter NhaC Tax=Turicibacter|Na+/H+ antiporter NhaC-like protein Tax=Cellulosilyticum lentocellum (strain ATCC 49066 / DSM 5427 / NCIMB 11756 / RHM5)	1	1	1	1	1	1	1	1	1	1	1
[truncated: 4,166 more rows]
