# Supplementary material for: Comparative genomic and phenomic analysis of Clostridium difficile and Clostridium sordellii, two related pathogens with differing host tissue preference
Source: BMC Genomics. 2015 Jun 10;16(1):448. doi: 10.1186/s12864-015-1663-5 (PMC4462011; doi:10.1186/s12864-015-1663-5)
Supplement: Additional file 5: Table S5. — Database categories that are over- or underrepresented in C. sordellii 8483 relative to C. difficile 630. a = the number of C. sordellii protein families in this category, b = the number of C. sordellii protein families not in this category, c = the number of C. difficile protein families in this category, d = the number of C. difficile protein families not in this category, odds ratio = ad/bc, P-value obtained by Fisher’s exact test, and false discovery rate (FDR) adjusted p-value. [file 12864_2015_1663_MOESM5_ESM.csv]

Database	Category	a	b	c	d	Odds ratio	p-value	q-value
COG major	CELLULAR PROCESSES AND SIGNALING	922	4151	2226	10453	1.04301916274406	0.338613255744461	1
COG major	INFORMATION STORAGE AND PROCESSING	1190	3883	3007	9672	0.985740401263247	0.724925823333729	1
COG major	METABOLISM	1868	3205	4918	7761	0.919798113989682	0.0152091907639613	1
COG major	POORLY CHARACTERIZED	1350	3723	3222	9457	1.06430623187514	0.102325873375375	1
COG sub	[B] Chromatin structure and dynamics	3	5070	8	12671	0.937207945200147	1	1
COG sub	[C] Energy production and conversion	326	4747	901	11778	0.897737179371438	0.108633051069719	1
COG sub	[D] Cell cycle control, cell division, chromosome partitioning	84	4989	212	12467	0.990127374737796	1	1
COG sub	[E] Amino acid transport and metabolism	499	4574	1397	11282	0.881032213574268	0.0222279521127863	1
COG sub	[F] Nucleotide transport and metabolism	185	4888	436	12243	1.06277108525868	0.497814755952928	1
COG sub	[G] Carbohydrate transport and metabolism	378	4695	996	11683	0.944393276360921	0.367548952049446	1
COG sub	[H] Coenzyme transport and metabolism	252	4821	680	11999	0.922363419299852	0.297104533773473	1
COG sub	[I] Lipid transport and metabolism	139	4934	357	12322	0.972345638543397	0.801238048228831	1
COG sub	[J] Translation, ribosomal structure and biogenesis	411	4662	1046	11633	0.980460123589301	0.762214757521436	1
COG sub	[K] Transcription	471	4602	1183	11496	0.994572448106211	0.954423552959756	1
COG sub	[L] Replication, recombination and repair	334	4739	834	11845	1.00100551665233	1	1
COG sub	[M] Cell wall/membrane/envelope biogenesis	308	4765	720	11959	1.07361223027389	0.319355795836657	1
COG sub	[N] Cell motility	129	4944	328	12351	0.982508965089997	0.916461891587212	1
COG sub	[O] Posttranslational modification, protein turnover, chaperones	195	4878	471	12208	1.03613461926742	0.694032845397921	1
COG sub	[P] Inorganic ion transport and metabolism	303	4770	756	11923	1.00181598117974	0.972036841845939	1
COG sub	[Q] Secondary metabolites biosynthesis, transport and catabolism	102	4971	274	12405	0.928976501439416	0.564130673946188	1
COG sub	[R] General function prediction only	873	4200	2162	10517	1.01112035442053	0.808245154446723	1
COG sub	[S] Function unknown	685	4388	1573	11106	1.10216966393491	0.0488983878164968	1
COG sub	[T] Signal transduction mechanisms	211	4862	562	12117	0.935681844740451	0.439393574410659	1
COG sub	[U] Intracellular trafficking, secretion, and vesicular transport	113	4960	285	12394	0.990746796700713	0.955318561507556	1
COG sub	[V] Defense mechanisms	102	4971	198	12481	1.29343068907492	0.0390983154875734	1
COG sub	[Z] Cytoskeleton	1	5072	8	12671	0.31226745574977	0.460913291455794	1
COG	[H] COG0001 Glutamate-1-semialdehyde aminotransferase	3	5070	8	12671	0.937207945200147	1	1
COG	[E] COG0002 Acetylglutamate semialdehyde dehydrogenase	1	5072	8	12671	0.31226745574977	0.460913291455794	1
COG	[F] COG0005 Purine nucleoside phosphorylase	3	5070	8	12671	0.937207945200147	1	1
COG	[E] COG0006 Xaa-Pro aminopeptidase	3	5070	8	12671	0.937207945200147	1	1
COG	[H] COG0007 Uroporphyrinogen-III methylase	3	5070	8	12671	0.937207945200147	1	1
COG	[J] COG0008 Glutamyl- and glutaminyl-tRNA synthetases	3	5070	8	12671	0.937207945200147	1	1
COG	[J] COG0009 Putative translation factor (SUA5)	3	5070	8	12671	0.937207945200147	1	1
COG	[E] COG0010 Arginase/agmatinase/formimionoglutamate hydrolase, arginase family	3	5070	8	12671	0.937207945200147	1	1
COG	[S] COG0011 Uncharacterized conserved protein	3	5070	8	12671	0.937207945200147	1	1
COG	[J] COG0012 Predicted GTPase, probable translation factor	3	5070	8	12671	0.937207945200147	1	1
COG	[J] COG0013 Alanyl-tRNA synthetase	3	5070	8	12671	0.937207945200147	1	1
COG	[F] COG0015 Adenylosuccinate lyase	3	5070	8	12671	0.937207945200147	1	1
COG	[J] COG0016 Phenylalanyl-tRNA synthetase alpha subunit	3	5070	8	12671	0.937207945200147	1	1
COG	[J] COG0017 Aspartyl/asparaginyl-tRNA synthetases	3	5070	8	12671	0.937207945200147	1	1
COG	[J] COG0018 Arginyl-tRNA synthetase	3	5070	8	12671	0.937207945200147	1	1
COG	[E] COG0019 Diaminopimelate decarboxylase	1	5072	8	12671	0.31226745574977	0.460913291455794	1
COG	[I] COG0020 Undecaprenyl pyrophosphate synthase	3	5070	8	12671	0.937207945200147	1	1
COG	[G] COG0021 Transketolase	1	5072	8	12671	0.31226745574977	0.460913291455794	1
COG	[C] COG0022 Pyruvate/2-oxoglutarate dehydrogenase complex, dehydrogenase (E1) component, eukaryotic type, beta subunit	3	5070	8	12671	0.937207945200147	1	1
COG	[J] COG0024 Methionine aminopeptidase	3	5070	8	12671	0.937207945200147	1	1
COG	[P] COG0025 NhaP-type Na+/H+ and K+/H+ antiporters	6	5067	24	12655	0.624381230436049	0.418159695131682	1
COG	[EH] COG0028 Thiamine pyrophosphate-requiring enzymes [acetolactate synthase, pyruvate dehydrogenase (cytochrome), glyoxylate carboligase, phosphonopyruvate decarboxylase]	1	5072	8	12671	0.31226745574977	0.460913291455794	1
COG	[H] COG0029 Aspartate oxidase	1	5072	8	12671	0.31226745574977	0.460913291455794	1
COG	[J] COG0030 Dimethyladenosine transferase (rRNA methylation)	3	5070	8	12671	0.937207945200147	1	1
COG	[E] COG0031 Cysteine synthase	3	5070	8	12671	0.937207945200147	1	1
COG	[F] COG0034 Glutamine phosphoribosylpyrophosphate amidotransferase	3	5070	8	12671	0.937207945200147	1	1
COG	[F] COG0035 Uracil phosphoribosyltransferase	3	5070	8	12671	0.937207945200147	1	1
COG	[G] COG0036 Pentose-5-phosphate-3-epimerase	3	5070	8	12671	0.937207945200147	1	1
COG	[D] COG0037 Predicted ATPase of the PP-loop superfamily implicated in cell cycle control	3	5070	8	12671	0.937207945200147	1	1
COG	[P] COG0038 Chloride channel protein EriC	3	5070	8	12671	0.937207945200147	1	1
COG	[C] COG0039 Malate/lactate dehydrogenases	3	5070	8	12671	0.937207945200147	1	1
COG	[E] COG0040 ATP phosphoribosyltransferase	1	5072	8	12671	0.31226745574977	0.460913291455794	1
COG	[F] COG0041 Phosphoribosylcarboxyaminoimidazole (NCAIR) mutase	3	5070	8	12671	0.937207945200147	1	1
COG	[J] COG0042 tRNA-dihydrouridine synthase	3	5070	8	12671	0.937207945200147	1	1
COG	[F] COG0044 Dihydroorotase and related cyclic amidohydrolases	6	5067	9	12670	1.66694257436561	0.390382470684959	1
COG	[C] COG0045 Succinyl-CoA synthetase, beta subunit	3	5070	8	12671	0.937207945200147	1	1
COG	[F] COG0046 Phosphoribosylformylglycinamidine (FGAM) synthase, synthetase domain	3	5070	8	12671	0.937207945200147	1	1
COG	[J] COG0048 Ribosomal protein S12	3	5070	8	12671	0.937207945200147	1	1
COG	[J] COG0049 Ribosomal protein S7	3	5070	8	12671	0.937207945200147	1	1
COG	[J] COG0050 GTPases - translation elongation factors	3	5070	8	12671	0.937207945200147	1	1
COG	[J] COG0051 Ribosomal protein S10	3	5070	8	12671	0.937207945200147	1	1
COG	[J] COG0052 Ribosomal protein S2	6	5067	16	12663	0.937170770838533	1	1
COG	[P] COG0053 Predicted Co/Zn/Cd cation transporters	3	5070	8	12671	0.937207945200147	1	1
COG	[H] COG0054 Riboflavin synthase beta-chain	3	5070	8	12671	0.937207945200147	1	1
COG	[C] COG0055 F0F1-type ATP synthase, beta subunit	3	5070	8	12671	0.937207945200147	1	1
COG	[C] COG0056 F0F1-type ATP synthase, alpha subunit	3	5070	8	12671	0.937207945200147	1	1
COG	[G] COG0057 Glyceraldehyde-3-phosphate dehydrogenase/erythrose-4-phosphate dehydrogenase	3	5070	8	12671	0.937207945200147	1	1
COG	[G] COG0058 Glucan phosphorylase	3	5070	8	12671	0.937207945200147	1	1
COG	[EH] COG0059 Ketol-acid reductoisomerase	1	5072	8	12671	0.31226745574977	0.460913291455794	1
COG	[J] COG0060 Isoleucyl-tRNA synthetase	4	5069	14	12665	0.713900642345657	0.794376412376974	1
COG	[G] COG0061 Predicted sugar kinase	3	5070	8	12671	0.937207945200147	1	1
COG	[S] COG0062 Uncharacterized conserved protein	3	5070	8	12671	0.937207945200147	1	1
COG	[E] COG0066 3-isopropylmalate dehydratase small subunit	1	5072	8	12671	0.31226745574977	0.460913291455794	1
COG	[R] COG0073 EMAP domain	3	5070	8	12671	0.937207945200147	1	1
COG	[E] COG0075 Serine-pyruvate aminotransferase/archaeal aspartate aminotransferase	3	5070	8	12671	0.937207945200147	1	1
COG	[E] COG0076 Glutamate decarboxylase and related PLP-dependent proteins	6	5067	0	12679	Infinite	0.000543485354066888	1
COG	[E] COG0078 Ornithine carbamoyltransferase	3	5070	8	12671	0.937207945200147	1	1
COG	[E] COG0079 Histidinol-phosphate/aromatic aminotransferase and cobyric acid decarboxylase	3	5070	8	12671	0.937207945200147	1	1
COG	[J] COG0080 Ribosomal protein L11	3	5070	8	12671	0.937207945200147	1	1
COG	[J] COG0081 Ribosomal protein L1	3	5070	8	12671	0.937207945200147	1	1
COG	[E] COG0082 Chorismate synthase	3	5070	8	12671	0.937207945200147	1	1
COG	[E] COG0083 Homoserine kinase	1	5072	8	12671	0.31226745574977	0.460913291455794	1
COG	[L] COG0084 Mg-dependent DNase	3	5070	8	12671	0.937207945200147	1	1
COG	[K] COG0085 DNA-directed RNA polymerase, beta subunit/140 kD subunit	7	5066	16	12663	1.09356665646262	0.819828091953987	1
COG	[K] COG0086 DNA-directed RNA polymerase, beta' subunit/160 kD subunit	6	5067	16	12663	0.937170770838533	1	1
COG	[J] COG0087 Ribosomal protein L3	3	5070	8	12671	0.937207945200147	1	1
COG	[J] COG0088 Ribosomal protein L4	3	5070	8	12671	0.937207945200147	1	1
COG	[J] COG0089 Ribosomal protein L23	3	5070	8	12671	0.937207945200147	1	1
COG	[J] COG0090 Ribosomal protein L2	6	5067	16	12663	0.937170770838533	1	1
COG	[J] COG0091 Ribosomal protein L22	3	5070	8	12671	0.937207945200147	1	1
COG	[J] COG0092 Ribosomal protein S3	3	5070	8	12671	0.937207945200147	1	1
COG	[J] COG0093 Ribosomal protein L14	3	5070	8	12671	0.937207945200147	1	1
COG	[J] COG0094 Ribosomal protein L5	3	5070	8	12671	0.937207945200147	1	1
COG	[H] COG0095 Lipoate-protein ligase A	3	5070	8	12671	0.937207945200147	1	1
COG	[J] COG0096 Ribosomal protein S8	3	5070	8	12671	0.937207945200147	1	1
COG	[J] COG0097 Ribosomal protein L6P/L9E	3	5070	8	12671	0.937207945200147	1	1
COG	[J] COG0098 Ribosomal protein S5	3	5070	8	12671	0.937207945200147	1	1
COG	[J] COG0099 Ribosomal protein S13	3	5070	8	12671	0.937207945200147	1	1
COG	[J] COG0100 Ribosomal protein S11	3	5070	8	12671	0.937207945200147	1	1
COG	[J] COG0101 Pseudouridylate synthase	3	5070	8	12671	0.937207945200147	1	1
COG	[J] COG0102 Ribosomal protein L13	3	5070	8	12671	0.937207945200147	1	1
COG	[J] COG0103 Ribosomal protein S9	3	5070	8	12671	0.937207945200147	1	1
COG	[F] COG0104 Adenylosuccinate synthase	3	5070	8	12671	0.937207945200147	1	1
COG	[E] COG0106 Phosphoribosylformimino-5-aminoimidazole carboxamide ribonucleotide (ProFAR) isomerase	1	5072	8	12671	0.31226745574977	0.460913291455794	1
COG	[E] COG0107 Imidazoleglycerol-phosphate synthase	1	5072	8	12671	0.31226745574977	0.460913291455794	1
COG	[H] COG0108 3,4-dihydroxy-2-butanone 4-phosphate synthase	3	5070	8	12671	0.937207945200147	1	1
COG	[R] COG0110 Acetyltransferase (isoleucine patch superfamily)	3	5070	8	12671	0.937207945200147	1	1
COG	[HE] COG0111 Phosphoglycerate dehydrogenase and related dehydrogenases	3	5070	8	12671	0.937207945200147	1	1
COG	[E] COG0112 Glycine/serine hydroxymethyltransferase	3	5070	8	12671	0.937207945200147	1	1
COG	[H] COG0113 Delta-aminolevulinic acid dehydratase	3	5070	8	12671	0.937207945200147	1	1
COG	[EH] COG0115 Branched-chain amino acid aminotransferase/4-amino-4-deoxychorismate lyase	6	5067	8	12671	1.87534059451051	0.244147232790659	1
COG	[L] COG0116 Predicted N6-adenine-specific DNA methylase	3	5070	8	12671	0.937207945200147	1	1
COG	[H] COG0117 Pyrimidine deaminase	3	5070	8	12671	0.937207945200147	1	1
COG	[E] COG0118 Glutamine amidotransferase	1	5072	8	12671	0.31226745574977	0.460913291455794	1
COG	[E] COG0119 Isopropylmalate/homocitrate/citramalate synthases	1	5072	8	12671	0.31226745574977	0.460913291455794	1
COG	[L] COG0122 3-methyladenine DNA glycosylase/8-oxoguanine DNA glycosylase	3	5070	8	12671	0.937207945200147	1	1
COG	[J] COG0124 Histidyl-tRNA synthetase	3	5070	8	12671	0.937207945200147	1	1
COG	[F] COG0125 Thymidylate kinase	3	5070	8	12671	0.937207945200147	1	1
COG	[G] COG0126 3-phosphoglycerate kinase	3	5070	8	12671	0.937207945200147	1	1
COG	[E] COG0128 5-enolpyruvylshikimate-3-phosphate synthase	3	5070	8	12671	0.937207945200147	1	1
COG	[EG] COG0129 Dihydroxyacid dehydratase/phosphogluconate dehydratase	3	5070	8	12671	0.937207945200147	1	1
COG	[J] COG0130 Pseudouridine synthase	3	5070	8	12671	0.937207945200147	1	1
COG	[E] COG0131 Imidazoleglycerol-phosphate dehydratase	1	5072	8	12671	0.31226745574977	0.460913291455794	1
COG	[H] COG0132 Dethiobiotin synthetase	3	5070	0	12679	Infinite	0.0233275563470395	1
COG	[E] COG0133 Tryptophan synthase beta chain	3	5070	8	12671	0.937207945200147	1	1
COG	[E] COG0136 Aspartate-semialdehyde dehydrogenase	3	5070	8	12671	0.937207945200147	1	1
COG	[E] COG0137 Argininosuccinate synthase	1	5072	8	12671	0.31226745574977	0.460913291455794	1
COG	[F] COG0138 AICAR transformylase/IMP cyclohydrolase PurH (only IMP cyclohydrolase domain in Aful)	3	5070	8	12671	0.937207945200147	1	1
COG	[E] COG0139 Phosphoribosyl-AMP cyclohydrolase	1	5072	8	12671	0.31226745574977	0.460913291455794	1
COG	[E] COG0141 Histidinol dehydrogenase	3	5070	16	12663	0.468322814983731	0.310374380052492	1
COG	[H] COG0142 Geranylgeranyl pyrophosphate synthase	3	5070	8	12671	0.937207945200147	1	1
COG	[J] COG0143 Methionyl-tRNA synthetase	4	5069	8	12671	1.24987599297139	0.751606877395268	1
COG	[J] COG0144 tRNA and rRNA cytosine-C5-methylases	3	5070	8	12671	0.937207945200147	1	1
COG	[EQ] COG0145 N-methylhydantoinase A/acetone carboxylase, beta subunit	1	5072	8	12671	0.31226745574977	0.460913291455794	1
COG	[EH] COG0147 Anthranilate/para-aminobenzoate synthases component I	6	5067	16	12663	0.937170770838533	1	1
COG	[G] COG0148 Enolase	3	5070	8	12671	0.937207945200147	1	1
COG	[G] COG0149 Triosephosphate isomerase	3	5070	8	12671	0.937207945200147	1	1
COG	[F] COG0150 Phosphoribosylaminoimidazole (AIR) synthetase	3	5070	8	12671	0.937207945200147	1	1
COG	[F] COG0151 Phosphoribosylamine-glycine ligase	3	5070	8	12671	0.937207945200147	1	1
COG	[F] COG0152 Phosphoribosylaminoimidazolesuccinocarboxamide (SAICAR) synthase	3	5070	8	12671	0.937207945200147	1	1
COG	[G] COG0153 Galactokinase	3	5070	0	12679	Infinite	0.0233275563470395	1
COG	[J] COG0154 Asp-tRNAAsn/Glu-tRNAGln amidotransferase A subunit and related amidases	5	5068	8	12671	1.56258029528132	0.538659481389965	1
COG	[P] COG0155 Sulfite reductase, beta subunit (hemoprotein)	3	5070	8	12671	0.937207945200147	1	1
COG	[H] COG0156 7-keto-8-aminopelargonate synthetase and related enzymes	3	5070	0	12679	Infinite	0.0233275563470395	1
COG	[H] COG0157 Nicotinate-nucleotide pyrophosphorylase	1	5072	8	12671	0.31226745574977	0.460913291455794	1
COG	[E] COG0160 4-aminobutyrate aminotransferase and related aminotransferases	3	5070	8	12671	0.937207945200147	1	1
COG	[H] COG0161 Adenosylmethionine-8-amino-7-oxononanoate aminotransferase	4	5069	8	12671	1.24987599297139	0.751606877395268	1
COG	[J] COG0162 Tyrosyl-tRNA synthetase	3	5070	8	12671	0.937207945200147	1	1
COG	[L] COG0164 Ribonuclease HII	3	5070	8	12671	0.937207945200147	1	1
COG	[E] COG0165 Argininosuccinate lyase	1	5072	8	12671	0.31226745574977	0.460913291455794	1
COG	[G] COG0166 Glucose-6-phosphate isomerase	3	5070	8	12671	0.937207945200147	1	1
COG	[F] COG0167 Dihydroorotate dehydrogenase	3	5070	8	12671	0.937207945200147	1	1
COG	[P] COG0168 Trk-type K+ transport systems, membrane components	3	5070	8	12671	0.937207945200147	1	1
COG	[E] COG0169 Shikimate 5-dehydrogenase	3	5070	8	12671	0.937207945200147	1	1
COG	[H] COG0171 NAD synthase	3	5070	8	12671	0.937207945200147	1	1
COG	[J] COG0172 Seryl-tRNA synthetase	3	5070	8	12671	0.937207945200147	1	1
COG	[J] COG0173 Aspartyl-tRNA synthetase	4	5069	16	12663	0.62452911050111	0.468411069723879	1
COG	[E] COG0174 Glutamine synthetase	3	5070	8	12671	0.937207945200147	1	1
COG	[G] COG0176 Transaldolase	3	5070	8	12671	0.937207945200147	1	1
COG	[L] COG0177 Predicted EndoIII-related endonuclease	3	5070	8	12671	0.937207945200147	1	1
COG	[L] COG0178 Excinuclease ATPase subunit	3	5070	8	12671	0.937207945200147	1	1
COG	[Q] COG0179 2-keto-4-pentenoate hydratase/2-oxohepta-3-ene-1,7-dioic acid hydratase (catechol pathway)	1	5072	8	12671	0.31226745574977	0.460913291455794	1
COG	[J] COG0180 Tryptophanyl-tRNA synthetase	3	5070	8	12671	0.937207945200147	1	1
COG	[H] COG0181 Porphobilinogen deaminase	3	5070	8	12671	0.937207945200147	1	1
COG	[I] COG0183 Acetyl-CoA acetyltransferase	4	5069	16	12663	0.62452911050111	0.468411069723879	1
COG	[J] COG0184 Ribosomal protein S15P/S13E	3	5070	8	12671	0.937207945200147	1	1
COG	[J] COG0185 Ribosomal protein S19	3	5070	8	12671	0.937207945200147	1	1
COG	[J] COG0186 Ribosomal protein S17	3	5070	8	12671	0.937207945200147	1	1
COG	[L] COG0187 Type IIA topoisomerase (DNA gyrase/topo II, topoisomerase IV), B subunit	6	5067	16	12663	0.937170770838533	1	1
COG	[L] COG0188 Type IIA topoisomerase (DNA gyrase/topo II, topoisomerase IV), A subunit	3	5070	8	12671	0.937207945200147	1	1
COG	[H] COG0190 5,10-methylene-tetrahydrofolate dehydrogenase/Methenyl tetrahydrofolate cyclohydrolase	6	5067	16	12663	0.937170770838533	1	1
COG	[G] COG0191 Fructose/tagatose bisphosphate aldolase	3	5070	8	12671	0.937207945200147	1	1
COG	[H] COG0192 S-adenosylmethionine synthetase	6	5067	16	12663	0.937170770838533	1	1
COG	[J] COG0193 Peptidyl-tRNA hydrolase	3	5070	8	12671	0.937207945200147	1	1
COG	[F] COG0194 Guanylate kinase	3	5070	8	12671	0.937207945200147	1	1
COG	[K] COG0195 Transcription elongation factor	3	5070	8	12671	0.937207945200147	1	1
COG	[H] COG0196 FAD synthase	3	5070	8	12671	0.937207945200147	1	1
COG	[J] COG0197 Ribosomal protein L16/L10E	3	5070	8	12671	0.937207945200147	1	1
COG	[J] COG0198 Ribosomal protein L24	3	5070	8	12671	0.937207945200147	1	1
COG	[J] COG0199 Ribosomal protein S14	3	5070	8	12671	0.937207945200147	1	1
COG	[J] COG0200 Ribosomal protein L15	3	5070	8	12671	0.937207945200147	1	1
COG	[U] COG0201 Preprotein translocase subunit SecY	3	5070	8	12671	0.937207945200147	1	1
COG	[K] COG0202 DNA-directed RNA polymerase, alpha subunit/40 kD subunit	3	5070	8	12671	0.937207945200147	1	1
COG	[J] COG0203 Ribosomal protein L17	3	5070	8	12671	0.937207945200147	1	1
COG	[I] COG0204 1-acyl-sn-glycerol-3-phosphate acyltransferase	6	5067	16	12663	0.937170770838533	1	1
COG	[G] COG0205 6-phosphofructokinase	3	5070	8	12671	0.937207945200147	1	1
COG	[D] COG0206 Cell division GTPase	3	5070	8	12671	0.937207945200147	1	1
COG	[F] COG0208 Ribonucleotide reductase, beta subunit	3	5070	8	12671	0.937207945200147	1	1
COG	[F] COG0209 Ribonucleotide reductase, alpha subunit	3	5070	8	12671	0.937207945200147	1	1
COG	[L] COG0210 Superfamily I DNA and RNA helicases	9	5064	24	12655	0.937133552448384	1	1
COG	[J] COG0211 Ribosomal protein L27	3	5070	8	12671	0.937207945200147	1	1
COG	[H] COG0212 5-formyltetrahydrofolate cyclo-ligase	3	5070	8	12671	0.937207945200147	1	1
COG	[F] COG0213 Thymidine phosphorylase	6	5067	16	12663	0.937170770838533	1	1
COG	[J] COG0215 Cysteinyl-tRNA synthetase	3	5070	8	12671	0.937207945200147	1	1
COG	[J] COG0216 Protein chain release factor A	3	5070	8	12671	0.937207945200147	1	1
COG	[S] COG0217 Uncharacterized conserved protein	3	5070	8	12671	0.937207945200147	1	1
COG	[R] COG0218 Predicted GTPase	3	5070	8	12671	0.937207945200147	1	1
COG	[J] COG0219 Predicted rRNA methylase (SpoU class)	3	5070	8	12671	0.937207945200147	1	1
COG	[R] COG0220 Predicted S-adenosylmethionine-dependent methyltransferase	3	5070	8	12671	0.937207945200147	1	1
COG	[C] COG0221 Inorganic pyrophosphatase	3	5070	0	12679	Infinite	0.0233275563470395	1
COG	[J] COG0222 Ribosomal protein L7/L12	3	5070	8	12671	0.937207945200147	1	1
COG	[J] COG0223 Methionyl-tRNA formyltransferase	3	5070	8	12671	0.937207945200147	1	1
COG	[C] COG0224 F0F1-type ATP synthase, gamma subunit	3	5070	8	12671	0.937207945200147	1	1
COG	[O] COG0225 Peptide methionine sulfoxide reductase	3	5070	8	12671	0.937207945200147	1	1
COG	[P] COG0226 ABC-type phosphate transport system, periplasmic component	3	5070	8	12671	0.937207945200147	1	1
COG	[J] COG0227 Ribosomal protein L28	3	5070	8	12671	0.937207945200147	1	1
COG	[J] COG0228 Ribosomal protein S16	3	5070	8	12671	0.937207945200147	1	1
COG	[J] COG0230 Ribosomal protein L34	3	5070	8	12671	0.937207945200147	1	1
COG	[J] COG0231 Translation elongation factor P (EF-P)/translation initiation factor 5A (eIF-5A)	3	5070	8	12671	0.937207945200147	1	1
COG	[J] COG0233 Ribosome recycling factor	3	5070	8	12671	0.937207945200147	1	1
COG	[O] COG0234 Co-chaperonin GroES (HSP10)	3	5070	8	12671	0.937207945200147	1	1
COG	[G] COG0235 Ribulose-5-phosphate 4-epimerase and related epimerases and aldolases	3	5070	8	12671	0.937207945200147	1	1
COG	[IQ] COG0236 Acyl carrier protein	6	5067	16	12663	0.937170770838533	1	1
COG	[H] COG0237 Dephospho-CoA kinase	3	5070	8	12671	0.937207945200147	1	1
COG	[J] COG0238 Ribosomal protein S18	3	5070	8	12671	0.937207945200147	1	1
COG	[C] COG0240 Glycerol-3-phosphate dehydrogenase	3	5070	8	12671	0.937207945200147	1	1
COG	[J] COG0242 N-formylmethionyl-tRNA deformylase	3	5070	8	12671	0.937207945200147	1	1
COG	[C] COG0243 Anaerobic dehydrogenases, typically selenocysteine-containing	1	5072	8	12671	0.31226745574977	0.460913291455794	1
COG	[J] COG0244 Ribosomal protein L10	3	5070	8	12671	0.937207945200147	1	1
COG	[I] COG0245 2C-methyl-D-erythritol 2,4-cyclodiphosphate synthase	3	5070	8	12671	0.937207945200147	1	1
COG	[G] COG0246 Mannitol-1-phosphate/altronate dehydrogenases	1	5072	8	12671	0.31226745574977	0.460913291455794	1
COG	[FP] COG0248 Exopolyphosphatase	3	5070	8	12671	0.937207945200147	1	1
COG	[L] COG0249 Mismatch repair ATPase (MutS family)	6	5067	16	12663	0.937170770838533	1	1
COG	[K] COG0250 Transcription antiterminator	3	5070	8	12671	0.937207945200147	1	1
COG	[J] COG0251 Putative translation initiation inhibitor, yjgF family	3	5070	8	12671	0.937207945200147	1	1
COG	[EJ] COG0252 L-asparaginase/archaeal Glu-tRNAGln amidotransferase subunit D	3	5070	8	12671	0.937207945200147	1	1
COG	[E] COG0253 Diaminopimelate epimerase	3	5070	8	12671	0.937207945200147	1	1
COG	[J] COG0254 Ribosomal protein L31	3	5070	8	12671	0.937207945200147	1	1
COG	[J] COG0255 Ribosomal protein L29	3	5070	8	12671	0.937207945200147	1	1
COG	[J] COG0256 Ribosomal protein L18	3	5070	8	12671	0.937207945200147	1	1
COG	[J] COG0257 Ribosomal protein L36	3	5070	8	12671	0.937207945200147	1	1
COG	[L] COG0258 5'-3' exonuclease (including N-terminal domain of PolI)	3	5070	8	12671	0.937207945200147	1	1
COG	[E] COG0260 Leucyl aminopeptidase	1	5072	8	12671	0.31226745574977	0.460913291455794	1
COG	[J] COG0261 Ribosomal protein L21	3	5070	8	12671	0.937207945200147	1	1
COG	[H] COG0262 Dihydrofolate reductase	3	5070	8	12671	0.937207945200147	1	1
COG	[J] COG0264 Translation elongation factor Ts	3	5070	8	12671	0.937207945200147	1	1
COG	[O] COG0265 Trypsin-like serine proteases, typically periplasmic, contain C-terminal PDZ domain	3	5070	8	12671	0.937207945200147	1	1
COG	[J] COG0267 Ribosomal protein L33	3	5070	8	12671	0.937207945200147	1	1
COG	[J] COG0268 Ribosomal protein S20	3	5070	8	12671	0.937207945200147	1	1
COG	[L] COG0270 Site-specific DNA methylase	2	5071	3	12676	1.66641649670153	0.628141633910329	1
COG	[L] COG0272 NAD-dependent DNA ligase (contains BRCT domain type II)	6	5067	16	12663	0.937170770838533	1	1
COG	[F] COG0274 Deoxyribose-phosphate aldolase	3	5070	8	12671	0.937207945200147	1	1
COG	[M] COG0275 Predicted S-adenosylmethionine-dependent methyltransferase involved in cell envelope biogenesis	3	5070	8	12671	0.937207945200147	1	1
COG	[H] COG0276 Protoheme ferro-lyase (ferrochelatase)	3	5070	0	12679	Infinite	0.0233275563470395	1
COG	[C] COG0277 FAD/FMN-containing dehydrogenases	3	5070	8	12671	0.937207945200147	1	1
COG	[C] COG0280 Phosphotransacetylase	3	5070	8	12671	0.937207945200147	1	1
COG	[C] COG0281 Malic enzyme	3	5070	8	12671	0.937207945200147	1	1
COG	[C] COG0282 Acetate kinase	3	5070	8	12671	0.937207945200147	1	1
COG	[F] COG0283 Cytidylate kinase	3	5070	8	12671	0.937207945200147	1	1
COG	[F] COG0284 Orotidine-5'-phosphate decarboxylase	3	5070	8	12671	0.937207945200147	1	1
COG	[H] COG0285 Folylpolyglutamate synthase	3	5070	8	12671	0.937207945200147	1	1
COG	[V] COG0286 Type I restriction-modification system methyltransferase subunit	3	5070	8	12671	0.937207945200147	1	1
COG	[E] COG0287 Prephenate dehydrogenase	1	5072	8	12671	0.31226745574977	0.460913291455794	1
COG	[P] COG0288 Carbonic anhydrase	3	5070	8	12671	0.937207945200147	1	1
COG	[E] COG0289 Dihydrodipicolinate reductase	3	5070	8	12671	0.937207945200147	1	1
COG	[J] COG0290 Translation initiation factor 3 (IF-3)	3	5070	8	12671	0.937207945200147	1	1
COG	[J] COG0291 Ribosomal protein L35	3	5070	8	12671	0.937207945200147	1	1
COG	[J] COG0292 Ribosomal protein L20	3	5070	8	12671	0.937207945200147	1	1
COG	[H] COG0294 Dihydropteroate synthase and related enzymes	3	5070	8	12671	0.937207945200147	1	1
COG	[F] COG0295 Cytidine deaminase	3	5070	8	12671	0.937207945200147	1	1
COG	[G] COG0296 1,4-alpha-glucan branching enzyme	3	5070	8	12671	0.937207945200147	1	1
COG	[G] COG0297 Glycogen synthase	3	5070	8	12671	0.937207945200147	1	1
COG	[F] COG0299 Folate-dependent phosphoribosylglycinamide formyltransferase PurN	3	5070	8	12671	0.937207945200147	1	1
COG	[R] COG0300 Short-chain dehydrogenases of various substrate specificities	3	5070	8	12671	0.937207945200147	1	1
COG	[H] COG0301 Thiamine biosynthesis ATP pyrophosphatase	3	5070	8	12671	0.937207945200147	1	1
COG	[H] COG0302 GTP cyclohydrolase I	3	5070	8	12671	0.937207945200147	1	1
COG	[H] COG0303 Molybdopterin biosynthesis enzyme	3	5070	8	12671	0.937207945200147	1	1
COG	[IQ] COG0304 3-oxoacyl-(acyl-carrier-protein) synthase	3	5070	8	12671	0.937207945200147	1	1
COG	[L] COG0305 Replicative DNA helicase	3	5070	8	12671	0.937207945200147	1	1
COG	[H] COG0307 Riboflavin synthase alpha chain	3	5070	8	12671	0.937207945200147	1	1
COG	[E] COG0308 Aminopeptidase N	3	5070	8	12671	0.937207945200147	1	1
COG	[P] COG0310 ABC-type Co2+ transport system, permease component	3	5070	8	12671	0.937207945200147	1	1
COG	[R] COG0312 Predicted Zn-dependent proteases and their inactivated homologs	3	5070	8	12671	0.937207945200147	1	1
COG	[R] COG0313 Predicted methyltransferases	3	5070	8	12671	0.937207945200147	1	1
COG	[H] COG0315 Molybdenum cofactor biosynthesis enzyme	3	5070	8	12671	0.937207945200147	1	1
COG	[S] COG0316 Uncharacterized conserved protein	3	5070	8	12671	0.937207945200147	1	1
COG	[TK] COG0317 Guanosine polyphosphate pyrophosphohydrolases/synthetases	3	5070	8	12671	0.937207945200147	1	1
COG	[R] COG0319 Predicted metal-dependent hydrolase	3	5070	8	12671	0.937207945200147	1	1
COG	[L] COG0322 Nuclease subunit of the excinuclease complex	8	5065	18	12661	1.11096489564838	0.828829261420662	1
COG	[L] COG0323 DNA mismatch repair enzyme (predicted ATPase)	3	5070	8	12671	0.937207945200147	1	1
COG	[J] COG0324 tRNA delta(2)-isopentenylpyrophosphate transferase	3	5070	8	12671	0.937207945200147	1	1
COG	[R] COG0325 Predicted enzyme with a TIM-barrel fold	3	5070	8	12671	0.937207945200147	1	1
COG	[O] COG0326 Molecular chaperone, HSP90 family	3	5070	8	12671	0.937207945200147	1	1
COG	[S] COG0327 Uncharacterized conserved protein	4	5069	16	12663	0.62452911050111	0.468411069723879	1
COG	[EM] COG0329 Dihydrodipicolinate synthase/N-acetylneuraminate lyase	3	5070	8	12671	0.937207945200147	1	1
COG	[O] COG0330 Membrane protease subunits, stomatin/prohibitin homologs	4	5069	16	12663	0.62452911050111	0.468411069723879	1
COG	[I] COG0331 (acyl-carrier-protein) S-malonyltransferase	3	5070	8	12671	0.937207945200147	1	1
COG	[I] COG0332 3-oxoacyl-[acyl-carrier-protein] synthase III	6	5067	16	12663	0.937170770838533	1	1
COG	[J] COG0333 Ribosomal protein L32	3	5070	8	12671	0.937207945200147	1	1
COG	[E] COG0334 Glutamate dehydrogenase/leucine dehydrogenase	3	5070	8	12671	0.937207945200147	1	1
COG	[J] COG0335 Ribosomal protein L19	3	5070	8	12671	0.937207945200147	1	1
COG	[J] COG0336 tRNA-(guanine-N1)-methyltransferase	3	5070	8	12671	0.937207945200147	1	1
COG	[E] COG0337 3-dehydroquinate synthetase	3	5070	8	12671	0.937207945200147	1	1
COG	[J] COG0343 Queuine/archaeosine tRNA-ribosyltransferase	3	5070	8	12671	0.937207945200147	1	1
COG	[S] COG0344 Predicted membrane protein	3	5070	8	12671	0.937207945200147	1	1
COG	[E] COG0345 Pyrroline-5-carboxylate reductase	3	5070	8	12671	0.937207945200147	1	1
COG	[E] COG0346 Lactoylglutathione lyase and related lyases	12	5061	40	12639	0.749230049096521	0.443903227205303	1
COG	[C] COG0348 Polyferredoxin	4	5069	16	12663	0.62452911050111	0.468411069723879	1
COG	[L] COG0350 Methylated DNA-protein cysteine methyltransferase	3	5070	8	12671	0.937207945200147	1	1
COG	[H] COG0351 Hydroxymethylpyrimidine/phosphomethylpyrimidine kinase	3	5070	8	12671	0.937207945200147	1	1
COG	[H] COG0352 Thiamine monophosphate synthase	3	5070	8	12671	0.937207945200147	1	1
COG	[L] COG0353 Recombinational DNA repair protein (RecF pathway)	3	5070	8	12671	0.937207945200147	1	1
COG	[C] COG0355 F0F1-type ATP synthase, epsilon subunit (mitochondrial delta subunit)	3	5070	8	12671	0.937207945200147	1	1
COG	[C] COG0356 F0F1-type ATP synthase, subunit a	3	5070	8	12671	0.937207945200147	1	1
COG	[M] COG0357 Predicted S-adenosylmethionine-dependent methyltransferase involved in bacterial cell division	3	5070	8	12671	0.937207945200147	1	1
COG	[L] COG0358 DNA primase (bacterial type)	3	5070	8	12671	0.937207945200147	1	1
COG	[J] COG0359 Ribosomal protein L9	4	5069	8	12671	1.24987599297139	0.751606877395268	1
COG	[J] COG0360 Ribosomal protein S6	3	5070	8	12671	0.937207945200147	1	1
COG	[J] COG0361 Translation initiation factor 1 (IF-1)	3	5070	8	12671	0.937207945200147	1	1
COG	[G] COG0363 6-phosphogluconolactonase/Glucosamine-6-phosphate isomerase/deaminase	6	5067	8	12671	1.87534059451051	0.244147232790659	1
COG	[G] COG0366 Glycosidases	3	5070	8	12671	0.937207945200147	1	1
COG	[E] COG0367 Asparagine synthase (glutamine-hydrolyzing)	3	5070	8	12671	0.937207945200147	1	1
COG	[H] COG0368 Cobalamin-5-phosphate synthase	3	5070	8	12671	0.937207945200147	1	1
COG	[P] COG0370 Fe2+ transport system protein B	3	5070	8	12671	0.937207945200147	1	1
COG	[C] COG0371 Glycerol dehydrogenase and related enzymes	3	5070	0	12679	Infinite	0.0233275563470395	1
COG	[H] COG0373 Glutamyl-tRNA reductase	3	5070	0	12679	Infinite	0.0233275563470395	1
COG	[R] COG0375 Zn finger protein HypA/HybF (possibly regulating hydrogenase expression)	3	5070	0	12679	Infinite	0.0233275563470395	1
COG	[OK] COG0378 Ni2+-binding GTPase involved in regulation of expression and maturation of urease and hydrogenase	3	5070	0	12679	Infinite	0.0233275563470395	1
COG	[H] COG0379 Quinolinate synthase	1	5072	8	12671	0.31226745574977	0.460913291455794	1
COG	[M] COG0381 UDP-N-acetylglucosamine 2-epimerase	3	5070	8	12671	0.937207945200147	1	1
COG	[H] COG0382 4-hydroxybenzoate polyprenyltransferase and related prenyltransferases	1	5072	8	12671	0.31226745574977	0.460913291455794	1
COG	[G] COG0383 Alpha-mannosidase	1	5072	8	12671	0.31226745574977	0.460913291455794	1
COG	[R] COG0384 Predicted epimerase, PhzC/PhzF homolog	1	5072	8	12671	0.31226745574977	0.460913291455794	1
COG	[R] COG0385 Predicted Na+-dependent transporter	1	5072	8	12671	0.31226745574977	0.460913291455794	1
COG	[O] COG0386 Glutathione peroxidase	3	5070	0	12679	Infinite	0.0233275563470395	1
COG	[P] COG0387 Ca2+/H+ antiporter	3	5070	0	12679	Infinite	0.0233275563470395	1
COG	[R] COG0388 Predicted amidohydrolase	3	5070	8	12671	0.937207945200147	1	1
COG	[L] COG0389 Nucleotidyltransferase/DNA polymerase involved in DNA repair	3	5070	8	12671	0.937207945200147	1	1
COG	[S] COG0391 Uncharacterized conserved protein	3	5070	8	12671	0.937207945200147	1	1
COG	[S] COG0392 Predicted integral membrane protein	6	5067	8	12671	1.87534059451051	0.244147232790659	1
COG	[S] COG0393 Uncharacterized conserved protein	3	5070	8	12671	0.937207945200147	1	1
COG	[T] COG0394 Protein-tyrosine-phosphatase	1	5072	8	12671	0.31226745574977	0.460913291455794	1
COG	[G] COG0395 ABC-type sugar transport system, permease component	2	5071	8	12671	0.624676875819895	0.73440325516965	1
COG	[O] COG0396 ABC-type transport system involved in Fe-S cluster assembly, ATPase component	4	5069	16	12663	0.62452911050111	0.468411069723879	1
COG	[S] COG0397 Uncharacterized conserved protein	3	5070	0	12679	Infinite	0.0233275563470395	1
COG	[S] COG0398 Uncharacterized conserved protein	3	5070	8	12671	0.937207945200147	1	1
COG	[M] COG0399 Predicted pyridoxal phosphate-dependent enzyme apparently involved in regulation of cell wall biogenesis	6	5067	12	12667	1.24997459591498	0.610878091995859	1
COG	[FR] COG0402 Cytosine deaminase and related metal-dependent hydrolases	6	5067	16	12663	0.937170770838533	1	1
COG	[E] COG0403 Glycine cleavage system protein P (pyridoxal-binding), N-terminal domain	3	5070	8	12671	0.937207945200147	1	1
COG	[E] COG0404 Glycine cleavage system T protein (aminomethyltransferase)	3	5070	8	12671	0.937207945200147	1	1
COG	[E] COG0405 Gamma-glutamyltransferase	1	5072	8	12671	0.31226745574977	0.460913291455794	1
COG	[G] COG0406 Fructose-2,6-bisphosphatase	3	5070	8	12671	0.937207945200147	1	1
COG	[H] COG0407 Uroporphyrinogen-III decarboxylase	3	5070	8	12671	0.937207945200147	1	1
COG	[Q] COG0412 Dienelactone hydrolase and related enzymes	1	5072	8	12671	0.31226745574977	0.460913291455794	1
COG	[H] COG0413 Ketopantoate hydroxymethyltransferase	3	5070	8	12671	0.937207945200147	1	1
COG	[H] COG0414 Panthothenate synthetase	3	5070	8	12671	0.937207945200147	1	1
COG	[I] COG0416 Fatty acid/phospholipid biosynthesis enzyme	6	5067	16	12663	0.937170770838533	1	1
COG	[L] COG0417 DNA polymerase elongation subunit (family B)	1	5072	0	12679	Infinite	0.285770617395223	1
COG	[L] COG0419 ATPase involved in DNA repair	12	5061	31	12648	0.967375433546019	1	1
COG	[L] COG0420 DNA repair exonuclease	3	5070	8	12671	0.937207945200147	1	1
COG	[E] COG0421 Spermidine synthase	3	5070	8	12671	0.937207945200147	1	1
COG	[H] COG0422 Thiamine biosynthesis protein ThiC	2	5071	16	12663	0.312131643996348	0.120968222078775	1
COG	[D] COG0424 Nucleotide-binding protein implicated in inhibition of septum formation	3	5070	8	12671	0.937207945200147	1	1
COG	[O] COG0425 Predicted redox protein, regulator of disulfide bond formation	3	5070	8	12671	0.937207945200147	1	1
COG	[C] COG0426 Uncharacterized flavoproteins	3	5070	8	12671	0.937207945200147	1	1
COG	[C] COG0427 Acetyl-CoA hydrolase	1	5072	8	12671	0.31226745574977	0.460913291455794	1
COG	[P] COG0428 Predicted divalent heavy-metal cations transporter	3	5070	8	12671	0.937207945200147	1	1
COG	[R] COG0433 Predicted ATPase	1	5072	7	12672	0.356958873847357	0.453448771770764	1
COG	[R] COG0434 Predicted TIM-barrel enzyme	1	5072	8	12671	0.31226745574977	0.460913291455794	1
COG	[E] COG0436 Aspartate/tyrosine/aromatic aminotransferase	6	5067	16	12663	0.937170770838533	1	1
COG	[C] COG0437 Fe-S-cluster-containing hydrogenase components 1	1	5072	8	12671	0.31226745574977	0.460913291455794	1
COG	[M] COG0438 Glycosyltransferase	9	5064	8	12671	2.81475553188189	0.032928567476217	1
COG	[I] COG0439 Biotin carboxylase	3	5070	8	12671	0.937207945200147	1	1
COG	[J] COG0441 Threonyl-tRNA synthetase	6	5067	16	12663	0.937170770838533	1	1
COG	[J] COG0442 Prolyl-tRNA synthetase	4	5069	16	12663	0.62452911050111	0.468411069723879	1
COG	[O] COG0443 Molecular chaperone	8	5065	8	12671	2.50154065969528	0.0912149745289723	1
COG	[EP] COG0444 ABC-type dipeptide/oligopeptide/nickel transport system, ATPase component	6	5067	16	12663	0.937170770838533	1	1
COG	[D] COG0445 NAD/FAD-utilizing enzyme apparently involved in cell division	3	5070	8	12671	0.937207945200147	1	1
COG	[R] COG0446 Uncharacterized NAD(FAD)-dependent dehydrogenases	6	5067	16	12663	0.937170770838533	1	1
COG	[G] COG0448 ADP-glucose pyrophosphorylase	3	5070	8	12671	0.937207945200147	1	1
COG	[M] COG0449 Glucosamine 6-phosphate synthetase, contains amidotransferase and phosphosugar isomerase domains	3	5070	8	12671	0.937207945200147	1	1
COG	[O] COG0450 Peroxiredoxin	3	5070	8	12671	0.937207945200147	1	1
COG	[MG] COG0451 Nucleoside-diphosphate-sugar epimerases	9	5064	24	12655	0.937133552448384	1	1
COG	[H] COG0452 Phosphopantothenoylcysteine synthetase/decarboxylase	4	5069	16	12663	0.62452911050111	0.468411069723879	1
COG	[KR] COG0454 Histone acetyltransferase HPA2 and related acetyltransferases	58	5015	120	12559	1.21035457498976	0.243226663906612	1
COG	[D] COG0455 ATPases involved in chromosome partitioning	3	5070	8	12671	0.937207945200147	1	1
COG	[R] COG0456 Acetyltransferases	9	5064	16	12663	1.40655416849374	0.385150717542058	1
COG	[R] COG0457 FOG: TPR repeat	30	5043	56	12623	1.34091833708568	0.19037128449646	1
COG	[EF] COG0458 Carbamoylphosphate synthase large subunit (split gene in MJ)	3	5070	8	12671	0.937207945200147	1	1
COG	[O] COG0459 Chaperonin GroEL (HSP60 family)	6	5067	8	12671	1.87534059451051	0.244147232790659	1
COG	[E] COG0460 Homoserine dehydrogenase	1	5072	8	12671	0.31226745574977	0.460913291455794	1
COG	[F] COG0461 Orotate phosphoribosyltransferase	3	5070	8	12671	0.937207945200147	1	1
COG	[FE] COG0462 Phosphoribosylpyrophosphate synthetase	3	5070	8	12671	0.937207945200147	1	1
COG	[M] COG0463 Glycosyltransferases involved in cell wall biogenesis	15	5058	34	12645	1.10292852287834	0.752551833033901	1
COG	[O] COG0464 ATPases of the AAA+ class	6	5067	16	12663	0.937170770838533	1	1
COG	[O] COG0465 ATP-dependent Zn proteases	9	5064	24	12655	0.937133552448384	1	1
COG	[O] COG0466 ATP-dependent Lon protease, bacterial type	3	5070	8	12671	0.937207945200147	1	1
COG	[L] COG0468 RecA/RadA recombinase	4	5069	16	12663	0.62452911050111	0.468411069723879	1
COG	[G] COG0469 Pyruvate kinase	3	5070	8	12671	0.937207945200147	1	1
COG	[L] COG0470 ATPase involved in DNA replication	3	5070	8	12671	0.937207945200147	1	1
COG	[P] COG0471 Di- and tricarboxylate transporters	2	5071	13	12666	0.384301721120814	0.258526310283985	1
COG	[M] COG0472 UDP-N-acetylmuramyl pentapeptide phosphotransferase/UDP-N-acetylglucosamine-1-phosphate transferase	6	5067	16	12663	0.937170770838533	1	1
COG	[CE] COG0473 Isocitrate/isopropylmalate dehydrogenase	1	5072	8	12671	0.31226745574977	0.460913291455794	1
COG	[P] COG0474 Cation transport ATPase	6	5067	16	12663	0.937170770838533	1	1
COG	[H] COG0476 Dinucleotide-utilizing enzymes involved in molybdopterin and thiamine biosynthesis family 2	3	5070	8	12671	0.937207945200147	1	1
COG	[GEPR] COG0477 Permeases of the major facilitator superfamily	36	5037	112	12567	0.801964742805919	0.273520489221182	1
COG	[J] COG0480 Translation elongation factors (GTPases)	6	5067	16	12663	0.937170770838533	1	1
COG	[M] COG0481 Membrane GTPase LepA	9	5064	24	12655	0.937133552448384	1	1
COG	[J] COG0482 Predicted tRNA(5-methylaminomethyl-2-thiouridylate) methyltransferase, contains the PP-loop ATPase domain	3	5070	8	12671	0.937207945200147	1	1
COG	[O] COG0484 DnaJ-class molecular chaperone with C-terminal Zn finger domain	3	5070	8	12671	0.937207945200147	1	1
COG	[R] COG0486 Predicted GTPase	3	5070	8	12671	0.937207945200147	1	1
COG	[R] COG0488 ATPase components of ABC transporters with duplicated ATPase domains	6	5067	8	12671	1.87534059451051	0.244147232790659	1
COG	[D] COG0489 ATPases involved in chromosome partitioning	6	5067	16	12663	0.937170770838533	1	1
COG	[R] COG0491 Zn-dependent hydrolases, including glyoxylases	6	5067	16	12663	0.937170770838533	1	1
COG	[O] COG0492 Thioredoxin reductase	3	5070	8	12671	0.937207945200147	1	1
COG	[ER] COG0493 NADPH-dependent glutamate synthase beta chain and related oxidoreductases	6	5067	8	12671	1.87534059451051	0.244147232790659	1
COG	[LR] COG0494 NTP pyrophosphohydrolases including oxidative damage repair enzymes	17	5056	40	12639	1.06241650051751	0.883316798560983	1
COG	[J] COG0495 Leucyl-tRNA synthetase	6	5067	8	12671	1.87534059451051	0.244147232790659	1
COG	[R] COG0496 Predicted acid phosphatase	3	5070	0	12679	Infinite	0.0233275563470395	1
COG	[L] COG0497 ATPase involved in DNA repair	3	5070	8	12671	0.937207945200147	1	1
COG	[E] COG0498 Threonine synthase	1	5072	8	12671	0.31226745574977	0.460913291455794	1
COG	[H] COG0499 S-adenosylhomocysteine hydrolase	3	5070	8	12671	0.937207945200147	1	1
COG	[QR] COG0500 SAM-dependent methyltransferases	30	5043	66	12613	1.13683754428875	0.57168451247584	1
COG	[H] COG0502 Biotin synthase and related enzymes	6	5067	16	12663	0.937170770838533	1	1
COG	[F] COG0503 Adenine/guanine phosphoribosyltransferases and related PRPP-binding proteins	4	5069	16	12663	0.62452911050111	0.468411069723879	1
COG	[EF] COG0505 Carbamoylphosphate synthase small subunit	3	5070	8	12671	0.937207945200147	1	1
COG	[L] COG0507 ATP-dependent exoDNAse (exonuclease V), alpha subunit - helicase superfamily I member	3	5070	8	12671	0.937207945200147	1	1
COG	[C] COG0508 Pyruvate/2-oxoglutarate dehydrogenase complex, dihydrolipoamide acyltransferase (E2) component, and related enzymes	3	5070	8	12671	0.937207945200147	1	1
COG	[E] COG0509 Glycine cleavage system H protein (lipoate-binding)	3	5070	8	12671	0.937207945200147	1	1
COG	[M] COG0510 Predicted choline kinase involved in LPS biosynthesis	3	5070	0	12679	Infinite	0.0233275563470395	1
COG	[I] COG0511 Biotin carboxyl carrier protein	9	5064	24	12655	0.937133552448384	1	1
COG	[EH] COG0512 Anthranilate/para-aminobenzoate synthases component II	3	5070	8	12671	0.937207945200147	1	1
COG	[LKJ] COG0513 Superfamily II DNA and RNA helicases	4	5069	8	12671	1.24987599297139	0.751606877395268	1
COG	[L] COG0514 Superfamily II DNA helicase	3	5070	8	12671	0.937207945200147	1	1
COG	[RTKL] COG0515 Serine/threonine protein kinase	9	5064	16	12663	1.40655416849374	0.385150717542058	1
COG	[F] COG0516 IMP dehydrogenase/GMP reductase	6	5067	8	12671	1.87534059451051	0.244147232790659	1
COG	[R] COG0517 FOG: CBS domain	12	5061	32	12647	0.937096289951507	1	1
COG	[F] COG0518 GMP synthase - Glutamine amidotransferase domain	3	5070	8	12671	0.937207945200147	1	1
COG	[E] COG0520 Selenocysteine lyase	3	5070	8	12671	0.937207945200147	1	1
COG	[H] COG0521 Molybdopterin biosynthesis enzymes	3	5070	8	12671	0.937207945200147	1	1
COG	[J] COG0522 Ribosomal protein S4 and related proteins	3	5070	8	12671	0.937207945200147	1	1
COG	[R] COG0523 Putative GTPases (G3E family)	6	5067	9	12670	1.66694257436561	0.390382470684959	1
COG	[G] COG0524 Sugar kinases, ribokinase family	6	5067	16	12663	0.937170770838533	1	1
COG	[J] COG0525 Valyl-tRNA synthetase	3	5070	8	12671	0.937207945200147	1	1
COG	[OC] COG0526 Thiol-disulfide isomerase and thioredoxins	6	5067	16	12663	0.937170770838533	1	1
COG	[E] COG0527 Aspartokinases	3	5070	8	12671	0.937207945200147	1	1
COG	[F] COG0528 Uridylate kinase	3	5070	8	12671	0.937207945200147	1	1
COG	[P] COG0530 Ca2+/Na+ antiporter	3	5070	8	12671	0.937207945200147	1	1
COG	[E] COG0531 Amino acid transporters	3	5070	8	12671	0.937207945200147	1	1
COG	[J] COG0532 Translation initiation factor 2 (IF-2; GTPase)	3	5070	8	12671	0.937207945200147	1	1
COG	[O] COG0533 Metal-dependent proteases with possible chaperone activity	3	5070	8	12671	0.937207945200147	1	1
COG	[V] COG0534 Na+-driven multidrug efflux pump	3	5070	8	12671	0.937207945200147	1	1
COG	[R] COG0535 Predicted Fe-S oxidoreductases	4	5069	16	12663	0.62452911050111	0.468411069723879	1
COG	[R] COG0536 Predicted GTPase	3	5070	8	12671	0.937207945200147	1	1
COG	[FGR] COG0537 Diadenosine tetraphosphate (Ap4A) hydrolase and other HIT family hydrolases	3	5070	8	12671	0.937207945200147	1	1
COG	[J] COG0539 Ribosomal protein S1	6	5067	16	12663	0.937170770838533	1	1
COG	[F] COG0540 Aspartate carbamoyltransferase, catalytic chain	4	5069	9	12670	1.11087733445765	1	1
COG	[U] COG0541 Signal recognition particle GTPase	3	5070	8	12671	0.937207945200147	1	1
COG	[O] COG0542 ATPases with chaperone activity, ATP-binding subunit	12	5061	24	12655	1.2502708725065	0.5796697704716	1
COG	[HC] COG0543 2-polyprenylphenol hydroxylase and related flavodoxin oxidoreductases	3	5070	8	12671	0.937207945200147	1	1
COG	[O] COG0544 FKBP-type peptidyl-prolyl cis-trans isomerase (trigger factor)	3	5070	8	12671	0.937207945200147	1	1
COG	[R] COG0546 Predicted phosphatases	4	5069	16	12663	0.62452911050111	0.468411069723879	1
COG	[E] COG0548 Acetylglutamate kinase	4	5069	16	12663	0.62452911050111	0.468411069723879	1
COG	[E] COG0549 Carbamate kinase	3	5070	0	12679	Infinite	0.0233275563470395	1
COG	[L] COG0550 Topoisomerase IA	4	5069	15	12664	0.666207300079264	0.614606644670623	1
COG	[L] COG0551 Zn-finger domain associated with topoisomerase type I	3	5070	0	12679	Infinite	0.0233275563470395	1
COG	[U] COG0552 Signal recognition particle GTPase	3	5070	8	12671	0.937207945200147	1	1
COG	[KL] COG0553 Superfamily II DNA/RNA helicases, SNF2 family	3	5070	8	12671	0.937207945200147	1	1
COG	[C] COG0554 Glycerol kinase	3	5070	8	12671	0.937207945200147	1	1
COG	[O] COG0555 ABC-type sulfate transport system, permease component	3	5070	8	12671	0.937207945200147	1	1
COG	[L] COG0556 Helicase subunit of the DNA excision repair complex	4	5069	8	12671	1.24987599297139	0.751606877395268	1
COG	[K] COG0557 Exoribonuclease R	3	5070	8	12671	0.937207945200147	1	1
COG	[I] COG0558 Phosphatidylglycerophosphate synthase	7	5066	14	12665	1.25002392659296	0.632225082726274	1
COG	[E] COG0560 Phosphoserine phosphatase	4	5069	16	12663	0.62452911050111	0.468411069723879	1
COG	[R] COG0561 Predicted hydrolases of the HAD superfamily	4	5069	16	12663	0.62452911050111	0.468411069723879	1
COG	[F] COG0563 Adenylate kinase and related kinases	6	5067	8	12671	1.87534059451051	0.244147232790659	1
COG	[J] COG0564 Pseudouridylate synthases, 23S RNA-specific	3	5070	8	12671	0.937207945200147	1	1
COG	[J] COG0566 rRNA methylases	3	5070	8	12671	0.937207945200147	1	1
COG	[K] COG0568 DNA-directed RNA polymerase, sigma subunit (sigma70/sigma32)	3	5070	8	12671	0.937207945200147	1	1
COG	[P] COG0569 K+ transport systems, NAD-binding component	6	5067	16	12663	0.937170770838533	1	1
COG	[K] COG0571 dsRNA-specific ribonuclease	3	5070	8	12671	0.937207945200147	1	1
COG	[F] COG0572 Uridine kinase	3	5070	8	12671	0.937207945200147	1	1
COG	[P] COG0573 ABC-type phosphate transport system, permease component	3	5070	8	12671	0.937207945200147	1	1
COG	[G] COG0574 Phosphoenolpyruvate synthase/pyruvate phosphate dikinase	4	5069	16	12663	0.62452911050111	0.468411069723879	1
COG	[I] COG0575 CDP-diglyceride synthetase	3	5070	8	12671	0.937207945200147	1	1
COG	[O] COG0576 Molecular chaperone GrpE (heat shock protein)	3	5070	8	12671	0.937207945200147	1	1
COG	[V] COG0577 ABC-type antimicrobial peptide transport system, permease component	21	5052	33	12646	1.59287862992146	0.098098495321217	1
COG	[R] COG0579 Predicted dehydrogenase	6	5067	0	12679	Infinite	0.000543485354066888	1
COG	[G] COG0580 Glycerol uptake facilitator and related permeases (Major Intrinsic Protein Family)	3	5070	0	12679	Infinite	0.0233275563470395	1
COG	[P] COG0581 ABC-type phosphate transport system, permease component	3	5070	8	12671	0.937207945200147	1	1
COG	[L] COG0582 Integrase	8	5065	16	12663	1.25007327675711	0.651879315912374	1
COG	[K] COG0583 Transcriptional regulator	3	5070	8	12671	0.937207945200147	1	1
COG	[C] COG0584 Glycerophosphoryl diester phosphodiesterase	1	5072	8	12671	0.31226745574977	0.460913291455794	1
COG	[S] COG0586 Uncharacterized membrane-associated protein	3	5070	8	12671	0.937207945200147	1	1
COG	[L] COG0587 DNA polymerase III, alpha subunit	8	5065	15	12664	1.33348022634457	0.494693300743315	1
COG	[T] COG0589 Universal stress protein UspA and related nucleotide-binding proteins	3	5070	8	12671	0.937207945200147	1	1
COG	[FJ] COG0590 Cytosine/adenosine deaminases	3	5070	8	12671	0.937207945200147	1	1
COG	[ER] COG0591 Na+/proline symporter	3	5070	8	12671	0.937207945200147	1	1
COG	[L] COG0592 DNA polymerase sliding clamp subunit (PCNA homolog)	3	5070	8	12671	0.937207945200147	1	1
COG	[L] COG0593 ATPase involved in DNA replication initiation	3	5070	8	12671	0.937207945200147	1	1
COG	[J] COG0594 RNase P protein component	3	5070	8	12671	0.937207945200147	1	1
COG	[R] COG0595 Predicted hydrolase of the metallo-beta-lactamase superfamily	3	5070	8	12671	0.937207945200147	1	1
COG	[R] COG0596 Predicted hydrolases or acyltransferases (alpha/beta hydrolase superfamily)	18	5055	49	12630	0.917827624263917	0.892277682741294	1
COG	[MU] COG0597 Lipoprotein signal peptidase	4	5069	16	12663	0.62452911050111	0.468411069723879	1
COG	[P] COG0598 Mg2+ and Co2+ transporters	9	5064	16	12663	1.40655416849374	0.385150717542058	1
COG	[S] COG0599 Uncharacterized homolog of gamma-carboxymuconolactone decarboxylase subunit	1	5072	8	12671	0.31226745574977	0.460913291455794	1
COG	[P] COG0600 ABC-type nitrate/sulfonate/bicarbonate transport system, permease component	6	5067	16	12663	0.937170770838533	1	1
COG	[EP] COG0601 ABC-type dipeptide/oligopeptide/nickel transport systems, permease components	3	5070	8	12671	0.937207945200147	1	1
COG	[O] COG0602 Organic radical activating enzymes	3	5070	8	12671	0.937207945200147	1	1
COG	[CR] COG0604 NADPH:quinone reductase and related Zn-dependent oxidoreductases	1	5072	8	12671	0.31226745574977	0.460913291455794	1
COG	[P] COG0605 Superoxide dismutase	3	5070	8	12671	0.937207945200147	1	1
COG	[O] COG0606 Predicted ATPase with chaperone activity	3	5070	8	12671	0.937207945200147	1	1
COG	[P] COG0607 Rhodanese-related sulfurtransferase	6	5067	16	12663	0.937170770838533	1	1
COG	[L] COG0608 Single-stranded DNA-specific exonuclease	3	5070	8	12671	0.937207945200147	1	1
COG	[P] COG0609 ABC-type Fe3+-siderophore transport system, permease component	3	5070	8	12671	0.937207945200147	1	1
COG	[V] COG0610 Type I site-specific restriction-modification system, R (restriction) subunit and related helicases	2	5071	2	12677	2.49976428502185	0.323290176326052	1
COG	[R] COG0612 Predicted Zn-dependent peptidases	3	5070	8	12671	0.937207945200147	1	1
COG	[R] COG0613 Predicted metal-dependent phosphoesterases (PHP family)	1	5072	8	12671	0.31226745574977	0.460913291455794	1
COG	[P] COG0614 ABC-type Fe3+-hydroxamate transport system, periplasmic component	8	5065	24	12655	0.832854663022536	0.844858985209385	1
COG	[J] COG0617 tRNA nucleotidyltransferase/poly(A) polymerase	9	5064	16	12663	1.40655416849374	0.385150717542058	1
COG	[R] COG0618 Exopolyphosphatase-related proteins	3	5070	8	12671	0.937207945200147	1	1
COG	[P] COG0619 ABC-type cobalt transport system, permease component CbiQ and related transporters	3	5070	8	12671	0.937207945200147	1	1
COG	[J] COG0621 2-methylthioadenine synthetase	3	5070	8	12671	0.937207945200147	1	1
COG	[R] COG0622 Predicted phosphoesterase	3	5070	8	12671	0.937207945200147	1	1
COG	[E] COG0624 Acetylornithine deacetylase/Succinyl-diaminopimelate desuccinylase and related deacylases	4	5069	16	12663	0.62452911050111	0.468411069723879	1
COG	[E] COG0626 Cystathionine beta-lyases/cystathionine gamma-synthases	3	5070	8	12671	0.937207945200147	1	1
COG	[R] COG0627 Predicted esterase	3	5070	8	12671	0.937207945200147	1	1
COG	[R] COG0628 Predicted permease	3	5070	8	12671	0.937207945200147	1	1
COG	[L] COG0629 Single-stranded DNA-binding protein	3	5070	8	12671	0.937207945200147	1	1
COG	[T] COG0631 Serine/threonine protein phosphatase	3	5070	8	12671	0.937207945200147	1	1
COG	[L] COG0632 Holliday junction resolvasome, DNA-binding subunit	3	5070	8	12671	0.937207945200147	1	1
COG	[F] COG0634 Hypoxanthine-guanine phosphoribosyltransferase	3	5070	8	12671	0.937207945200147	1	1
COG	[H] COG0635 Coproporphyrinogen III oxidase and related Fe-S oxidoreductases	3	5070	8	12671	0.937207945200147	1	1
COG	[C] COG0636 F0F1-type ATP synthase, subunit c/Archaeal/vacuolar-type H+-ATPase, subunit K	4	5069	16	12663	0.62452911050111	0.468411069723879	1
COG	[R] COG0637 Predicted phosphatase/phosphohexomutase	2	5071	8	12671	0.624676875819895	0.73440325516965	1
COG	[K] COG0640 Predicted transcriptional regulators	7	5066	24	12655	0.72862546646083	0.553809461583399	1
COG	[R] COG0641 Arylsulfatase regulator (Fe-S oxidoreductase)	3	5070	8	12671	0.937207945200147	1	1
COG	[T] COG0642 Signal transduction histidine kinase	12	5061	24	12655	1.2502708725065	0.5796697704716	1
COG	[NT] COG0643 Chemotaxis protein histidine kinase and related kinases	3	5070	8	12671	0.937207945200147	1	1
COG	[L] COG0648 Endonuclease IV	6	5067	16	12663	0.937170770838533	1	1
COG	[O] COG0652 Peptidyl-prolyl cis-trans isomerase (rotamase) - cyclophilin family	3	5070	8	12671	0.937207945200147	1	1
COG	[U] COG0653 Preprotein translocase subunit SecA (ATPase, RNA helicase)	3	5070	8	12671	0.937207945200147	1	1
COG	[R] COG0655 Multimeric flavodoxin WrbA	6	5067	32	12647	0.468008026473869	0.10415549026907	1
COG	[R] COG0656 Aldo/keto reductases, related to diketogulonate reductase	3	5070	8	12671	0.937207945200147	1	1
COG	[I] COG0657 Esterase/lipase	6	5067	0	12679	Infinite	0.000543485354066888	1
COG	[R] COG0658 Predicted membrane metal-binding protein	3	5070	8	12671	0.937207945200147	1	1
COG	[P] COG0659 Sulfate permease and related transporters (MFS superfamily)	3	5070	0	12679	Infinite	0.0233275563470395	1
COG	[R] COG0661 Predicted unusual protein kinase	3	5070	8	12671	0.937207945200147	1	1
COG	[G] COG0662 Mannose-6-phosphate isomerase	3	5070	8	12671	0.937207945200147	1	1
COG	[R] COG0663 Carbonic anhydrases/acetyltransferases, isoleucine patch superfamily	3	5070	8	12671	0.937207945200147	1	1
COG	[T] COG0664 cAMP-binding proteins - catabolite gene activator and regulatory subunit of cAMP-dependent protein kinases	10	5063	28	12651	0.892406224792611	0.858531012708316	1
COG	[E] COG0665 Glycine/D-amino acid oxidases (deaminating)	3	5070	8	12671	0.937207945200147	1	1
COG	[C] COG0667 Predicted oxidoreductases (related to aryl-alcohol dehydrogenases)	3	5070	0	12679	Infinite	0.0233275563470395	1
COG	[M] COG0668 Small-conductance mechanosensitive channel	3	5070	8	12671	0.937207945200147	1	1
COG	[H] COG0669 Phosphopantetheine adenylyltransferase	3	5070	8	12671	0.937207945200147	1	1
COG	[R] COG0670 Integral membrane protein, interacts with FtsH	3	5070	0	12679	Infinite	0.0233275563470395	1
COG	[I] COG0671 Membrane-associated phospholipid phosphatase	6	5067	8	12671	1.87534059451051	0.244147232790659	1
COG	[R] COG0673 Predicted dehydrogenases and related proteins	6	5067	16	12663	0.937170770838533	1	1
COG	[C] COG0674 Pyruvate:ferredoxin oxidoreductase and related 2-oxoacid:ferredoxin oxidoreductases, alpha subunit	6	5067	16	12663	0.937170770838533	1	1
COG	[L] COG0675 Transposase and inactivated derivatives	4	5069	16	12663	0.62452911050111	0.468411069723879	1
COG	[M] COG0677 UDP-N-acetyl-D-mannosaminuronate dehydrogenase	3	5070	8	12671	0.937207945200147	1	1
COG	[R] COG0679 Predicted permeases	1	5072	8	12671	0.31226745574977	0.460913291455794	1
COG	[U] COG0681 Signal peptidase I	6	5067	8	12671	1.87534059451051	0.244147232790659	1
COG	[M] COG0682 Prolipoprotein diacylglyceryltransferase	3	5070	8	12671	0.937207945200147	1	1
COG	[E] COG0685 5,10-methylenetetrahydrofolate reductase	3	5070	8	12671	0.937207945200147	1	1
COG	[E] COG0687 Spermidine/putrescine-binding periplasmic protein	6	5067	16	12663	0.937170770838533	1	1
COG	[J] COG0689 RNase PH	3	5070	8	12671	0.937207945200147	1	1
COG	[U] COG0690 Preprotein translocase subunit SecE	3	5070	8	12671	0.937207945200147	1	1
COG	[O] COG0691 tmRNA-binding protein	3	5070	8	12671	0.937207945200147	1	1
COG	[L] COG0692 Uracil DNA glycosylase	3	5070	8	12671	0.937207945200147	1	1
COG	[R] COG0693 Putative intracellular protease/amidase	6	5067	16	12663	0.937170770838533	1	1
COG	[O] COG0694 Thioredoxin-like proteins and domains	1	5072	8	12671	0.31226745574977	0.460913291455794	1
COG	[O] COG0695 Glutaredoxin and related proteins	3	5070	0	12679	Infinite	0.0233275563470395	1
COG	[G] COG0696 Phosphoglyceromutase	3	5070	8	12671	0.937207945200147	1	1
COG	[GER] COG0697 Permeases of the drug/metabolite transporter (DMT) superfamily	12	5061	32	12647	0.937096289951507	1	1
COG	[G] COG0698 Ribose 5-phosphate isomerase RpiB	3	5070	8	12671	0.937207945200147	1	1
COG	[R] COG0699 Predicted GTPases (dynamin-related)	6	5067	0	12679	Infinite	0.000543485354066888	1
COG	[S] COG0700 Uncharacterized membrane protein	4	5069	16	12663	0.62452911050111	0.468411069723879	1
COG	[R] COG0701 Predicted permeases	3	5070	8	12671	0.937207945200147	1	1
COG	[E] COG0703 Shikimate kinase	6	5067	8	12671	1.87534059451051	0.244147232790659	1
COG	[P] COG0704 Phosphate uptake regulator	3	5070	8	12671	0.937207945200147	1	1
COG	[U] COG0706 Preprotein translocase subunit YidC	3	5070	8	12671	0.937207945200147	1	1
COG	[M] COG0707 UDP-N-acetylglucosamine:LPS N-acetylglucosamine transferase	6	5067	16	12663	0.937170770838533	1	1
COG	[L] COG0708 Exonuclease III	3	5070	8	12671	0.937207945200147	1	1
COG	[E] COG0709 Selenophosphate synthase	3	5070	8	12671	0.937207945200147	1	1
COG	[E] COG0710 3-dehydroquinate dehydratase	1	5072	8	12671	0.31226745574977	0.460913291455794	1
COG	[C] COG0711 F0F1-type ATP synthase, subunit b	3	5070	8	12671	0.937207945200147	1	1
COG	[C] COG0712 F0F1-type ATP synthase, delta subunit (mitochondrial oligomycin sensitivity protein)	3	5070	8	12671	0.937207945200147	1	1
COG	[R] COG0714 MoxR-like ATPases	6	5067	25	12654	0.599364255592894	0.32176481231638	1
COG	[P] COG0715 ABC-type nitrate/sulfonate/bicarbonate transport systems, periplasmic components	13	5060	40	12639	0.811811791763088	0.647850137158631	1
COG	[C] COG0716 Flavodoxins	7	5066	24	12655	0.72862546646083	0.553809461583399	1
COG	[S] COG0718 Uncharacterized protein conserved in bacteria	3	5070	8	12671	0.937207945200147	1	1
COG	[O] COG0719 ABC-type transport system involved in Fe-S cluster assembly, permease component	2	5071	16	12663	0.312131643996348	0.120968222078775	1
COG	[P] COG0725 ABC-type molybdate transport system, periplasmic component	3	5070	8	12671	0.937207945200147	1	1
COG	[G] COG0726 Predicted xylanase/chitin deacetylase	3	5070	8	12671	0.937207945200147	1	1
COG	[R] COG0727 Predicted Fe-S-cluster oxidoreductase	6	5067	8	12671	1.87534059451051	0.244147232790659	1
COG	[R] COG0728 Uncharacterized membrane protein, putative virulence factor	3	5070	8	12671	0.937207945200147	1	1
COG	[R] COG0730 Predicted permeases	18	5055	24	12655	1.87741727026494	0.057967667908984	1
COG	[V] COG0732 Restriction endonuclease S subunits	1	5072	2	12677	1.24972823441413	1	1
COG	[R] COG0733 Na+-dependent transporters of the SNF family	3	5070	0	12679	Infinite	0.0233275563470395	1
COG	[P] COG0735 Fe2+/Zn2+ uptake regulation proteins	3	5070	8	12671	0.937207945200147	1	1
COG	[I] COG0736 Phosphopantetheinyl transferase (holo-ACP synthase)	3	5070	8	12671	0.937207945200147	1	1
COG	[F] COG0737 5'-nucleotidase/2',3'-cyclic phosphodiesterase and related esterases	3	5070	8	12671	0.937207945200147	1	1
COG	[G] COG0738 Fucose permease	3	5070	0	12679	Infinite	0.0233275563470395	1
COG	[M] COG0739 Membrane proteins related to metalloendopeptidases	6	5067	16	12663	0.937170770838533	1	1
COG	[OU] COG0740 Protease subunit of ATP-dependent Clp proteases	6	5067	16	12663	0.937170770838533	1	1
COG	[M] COG0741 Soluble lytic murein transglycosylase and related regulatory proteins (some contain LysM/invasin domains)	9	5064	16	12663	1.40655416849374	0.385150717542058	1
COG	[L] COG0742 N6-adenine-specific methylase	3	5070	8	12671	0.937207945200147	1	1
COG	[I] COG0743 1-deoxy-D-xylulose 5-phosphate reductoisomerase	3	5070	8	12671	0.937207945200147	1	1
COG	[M] COG0744 Membrane carboxypeptidase (penicillin-binding protein)	3	5070	8	12671	0.937207945200147	1	1
COG	[TK] COG0745 Response regulators consisting of a CheY-like receiver domain and a winged-helix DNA-binding domain	6	5067	16	12663	0.937170770838533	1	1
COG	[H] COG0746 Molybdopterin-guanine dinucleotide biosynthesis protein A	1	5072	8	12671	0.31226745574977	0.460913291455794	1
COG	[E] COG0747 ABC-type dipeptide transport system, periplasmic component	6	5067	8	12671	1.87534059451051	0.244147232790659	1
COG	[P] COG0748 Putative heme iron utilization protein	4	5069	0	12679	Infinite	0.00666351403907207	1
COG	[L] COG0749 DNA polymerase I - 3'-5' exonuclease and polymerase domains	3	5070	8	12671	0.937207945200147	1	1
COG	[M] COG0750 Predicted membrane-associated Zn-dependent proteases 1	9	5064	16	12663	1.40655416849374	0.385150717542058	1
COG	[J] COG0751 Glycyl-tRNA synthetase, beta subunit	3	5070	8	12671	0.937207945200147	1	1
COG	[J] COG0752 Glycyl-tRNA synthetase, alpha subunit	3	5070	8	12671	0.937207945200147	1	1
COG	[F] COG0756 dUTPase	3	5070	8	12671	0.937207945200147	1	1
COG	[E] COG0757 3-dehydroquinate dehydratase II	3	5070	0	12679	Infinite	0.0233275563470395	1
COG	[LU] COG0758 Predicted Rossmann fold nucleotide-binding protein involved in DNA uptake	3	5070	8	12671	0.937207945200147	1	1
COG	[S] COG0759 Uncharacterized conserved protein	3	5070	8	12671	0.937207945200147	1	1
COG	[O] COG0760 Parvulin-like peptidyl-prolyl isomerase	3	5070	8	12671	0.937207945200147	1	1
COG	[IM] COG0761 Penicillin tolerance protein	3	5070	8	12671	0.937207945200147	1	1
COG	[S] COG0762 Predicted integral membrane protein	3	5070	8	12671	0.937207945200147	1	1
COG	[I] COG0764 3-hydroxymyristoyl/3-hydroxydecanoyl-(acyl carrier protein) dehydratases	3	5070	8	12671	0.937207945200147	1	1
COG	[E] COG0765 ABC-type amino acid transport system, permease component	3	5070	8	12671	0.937207945200147	1	1
COG	[M] COG0766 UDP-N-acetylglucosamine enolpyruvyl transferase	4	5069	9	12670	1.11087733445765	1	1
COG	[M] COG0768 Cell division protein FtsI/penicillin-binding protein 2	3	5070	8	12671	0.937207945200147	1	1
COG	[M] COG0769 UDP-N-acetylmuramyl tripeptide synthase	6	5067	16	12663	0.937170770838533	1	1
COG	[M] COG0770 UDP-N-acetylmuramyl pentapeptide synthase	3	5070	8	12671	0.937207945200147	1	1
COG	[M] COG0771 UDP-N-acetylmuramoylalanine-D-glutamate ligase	3	5070	8	12671	0.937207945200147	1	1
COG	[D] COG0772 Bacterial cell division membrane protein	6	5067	16	12663	0.937170770838533	1	1
COG	[M] COG0773 UDP-N-acetylmuramate-alanine ligase	3	5070	8	12671	0.937207945200147	1	1
COG	[F] COG0775 Nucleoside phosphorylase	3	5070	8	12671	0.937207945200147	1	1
COG	[L] COG0776 Bacterial nucleoid DNA-binding protein	3	5070	8	12671	0.937207945200147	1	1
COG	[I] COG0777 Acetyl-CoA carboxylase beta subunit	3	5070	8	12671	0.937207945200147	1	1
COG	[C] COG0778 Nitroreductase	6	5067	8	12671	1.87534059451051	0.244147232790659	1
COG	[S] COG0779 Uncharacterized protein conserved in bacteria	3	5070	8	12671	0.937207945200147	1	1
COG	[K] COG0781 Transcription termination factor	3	5070	8	12671	0.937207945200147	1	1
COG	[K] COG0782 Transcription elongation factor	3	5070	8	12671	0.937207945200147	1	1
COG	[T] COG0784 FOG: CheY-like receiver	6	5067	16	12663	0.937170770838533	1	1
COG	[O] COG0785 Cytochrome c biogenesis protein	3	5070	8	12671	0.937207945200147	1	1
COG	[E] COG0786 Na+/glutamate symporter	3	5070	8	12671	0.937207945200147	1	1
COG	[M] COG0787 Alanine racemase	3	5070	8	12671	0.937207945200147	1	1
COG	[K] COG0789 Predicted transcriptional regulators	6	5067	24	12655	0.624381230436049	0.418159695131682	1
COG	[R] COG0790 FOG: TPR repeat, SEL1 subfamily	3	5070	8	12671	0.937207945200147	1	1
COG	[M] COG0791 Cell wall-associated hydrolases (invasion-associated proteins)	9	5064	15	12664	1.50043661883628	0.366433809332573	1
COG	[L] COG0792 Predicted endonuclease distantly related to archaeal Holliday junction resolvase	3	5070	8	12671	0.937207945200147	1	1
COG	[M] COG0793 Periplasmic protease	8	5065	16	12663	1.25007327675711	0.651879315912374	1
COG	[M] COG0794 Predicted sugar phosphate isomerase involved in capsule formation	3	5070	8	12671	0.937207945200147	1	1
COG	[M] COG0796 Glutamate racemase	3	5070	8	12671	0.937207945200147	1	1
COG	[P] COG0798 Arsenite efflux pump ACR3 and related permeases	3	5070	0	12679	Infinite	0.0233275563470395	1
COG	[S] COG0799 Uncharacterized homolog of plant Iojap protein	3	5070	8	12671	0.937207945200147	1	1
COG	[G] COG0800 2-keto-3-deoxy-6-phosphogluconate aldolase	3	5070	8	12671	0.937207945200147	1	1
COG	[H] COG0801 7,8-dihydro-6-hydroxymethylpterin-pyrophosphokinase	3	5070	8	12671	0.937207945200147	1	1
COG	[R] COG0802 Predicted ATPase or kinase	3	5070	8	12671	0.937207945200147	1	1
COG	[P] COG0803 ABC-type metal ion transport system, periplasmic component/surface adhesin	3	5070	1	12678	7.50048834471105	0.0733196832709418	1
COG	[E] COG0804 Urea amidohydrolase (urease) alpha subunit	3	5070	0	12679	Infinite	0.0233275563470395	1
COG	[J] COG0806 RimM protein, required for 16S rRNA processing	3	5070	8	12671	0.937207945200147	1	1
COG	[J] COG0809 S-adenosylmethionine:tRNA-ribosyltransferase-isomerase (queuine synthetase)	3	5070	8	12671	0.937207945200147	1	1
COG	[M] COG0812 UDP-N-acetylmuramate dehydrogenase	3	5070	8	12671	0.937207945200147	1	1
COG	[F] COG0813 Purine-nucleoside phosphorylase	3	5070	0	12679	Infinite	0.0233275563470395	1
COG	[L] COG0816 Predicted endonuclease involved in recombination (possible Holliday junction resolvase in Mycoplasmas and B. subtilis)	3	5070	8	12671	0.937207945200147	1	1
COG	[L] COG0817 Holliday junction resolvasome, endonuclease subunit	3	5070	8	12671	0.937207945200147	1	1
COG	[M] COG0818 Diacylglycerol kinase	3	5070	8	12671	0.937207945200147	1	1
COG	[K] COG0819 Putative transcription activator	3	5070	0	12679	Infinite	0.0233275563470395	1
COG	[R] COG0820 Predicted Fe-S-cluster redox enzyme	3	5070	8	12671	0.937207945200147	1	1
COG	[I] COG0821 Enzyme involved in the deoxyxylulose pathway of isoprenoid biosynthesis	3	5070	8	12671	0.937207945200147	1	1
COG	[C] COG0822 NifU homolog involved in Fe-S cluster formation	6	5067	8	12671	1.87534059451051	0.244147232790659	1
COG	[I] COG0825 Acetyl-CoA carboxylase alpha subunit	3	5070	8	12671	0.937207945200147	1	1
COG	[O] COG0826 Collagenase and related proteases	3	5070	8	12671	0.937207945200147	1	1
COG	[J] COG0828 Ribosomal protein S21	3	5070	8	12671	0.937207945200147	1	1
COG	[O] COG0829 Urease accessory protein UreH	3	5070	0	12679	Infinite	0.0233275563470395	1
COG	[O] COG0830 Urease accessory protein UreF	3	5070	0	12679	Infinite	0.0233275563470395	1
COG	[E] COG0831 Urea amidohydrolase (urease) gamma subunit	3	5070	0	12679	Infinite	0.0233275563470395	1
COG	[E] COG0832 Urea amidohydrolase (urease) beta subunit	3	5070	0	12679	Infinite	0.0233275563470395	1
COG	[E] COG0833 Amino acid transporters	3	5070	8	12671	0.937207945200147	1	1
COG	[ET] COG0834 ABC-type amino acid transport/signal transduction systems, periplasmic component/domain	15	5058	40	12639	0.937058983269524	0.882482031736191	1
COG	[NT] COG0835 Chemotaxis signal transduction protein	3	5070	8	12671	0.937207945200147	1	1
COG	[M] COG0836 Mannose-1-phosphate guanylyltransferase	2	5071	8	12671	0.624676875819895	0.73440325516965	1
COG	[NT] COG0840 Methyl-accepting chemotaxis protein	10	5063	24	12655	1.04146059411254	1	1
COG	[V] COG0841 Cation/multidrug efflux pump	3	5070	8	12671	0.937207945200147	1	1
COG	[V] COG0842 ABC-type multidrug transport system, permease component	14	5059	30	12649	1.16677265477557	0.618904870446492	1
COG	[M] COG0845 Membrane-fusion protein	7	5066	16	12663	1.09356665646262	0.819828091953987	1
COG	[K] COG0846 NAD-dependent protein deacetylases, SIR2 family	4	5069	16	12663	0.62452911050111	0.468411069723879	1
COG	[L] COG0847 DNA polymerase III, epsilon subunit and related 3'-5' exonucleases	6	5067	16	12663	0.937170770838533	1	1
COG	[D] COG0849 Actin-like ATPase involved in cell division	1	5072	2	12677	1.24972823441413	1	1
COG	[D] COG0850 Septum formation inhibitor	3	5070	8	12671	0.937207945200147	1	1
COG	[D] COG0851 Septum formation topological specificity factor	3	5070	8	12671	0.937207945200147	1	1
COG	[F] COG0856 Orotate phosphoribosyltransferase homologs	3	5070	8	12671	0.937207945200147	1	1
COG	[J] COG0858 Ribosome-binding factor A	3	5070	8	12671	0.937207945200147	1	1
COG	[M] COG0860 N-acetylmuramoyl-L-alanine amidase	12	5061	32	12647	0.937096289951507	1	1
COG	[L] COG0863 DNA modification methylase	1	5072	3	12676	0.833085232427008	1	1
COG	[K] COG0864 Predicted transcriptional regulators containing the CopG/Arc/MetJ DNA-binding domain and a metal-binding domain	6	5067	8	12671	1.87534059451051	0.244147232790659	1
COG	[F] COG1001 Adenine deaminase	3	5070	8	12671	0.937207945200147	1	1
COG	[V] COG1002 Type II restriction enzyme, methylase subunits	3	5070	8	12671	0.937207945200147	1	1
COG	[E] COG1003 Glycine cleavage system protein P (pyridoxal-binding), C-terminal domain	3	5070	8	12671	0.937207945200147	1	1
COG	[M] COG1004 Predicted UDP-glucose 6-dehydrogenase	3	5070	8	12671	0.937207945200147	1	1
COG	[H] COG1010 Precorrin-3B methylase	3	5070	8	12671	0.937207945200147	1	1
COG	[R] COG1011 Predicted hydrolase (HAD superfamily)	3	5070	8	12671	0.937207945200147	1	1
COG	[C] COG1012 NAD-dependent aldehyde dehydrogenases	6	5067	16	12663	0.937170770838533	1	1
COG	[C] COG1013 Pyruvate:ferredoxin oxidoreductase and related 2-oxoacid:ferredoxin oxidoreductases, beta subunit	3	5070	8	12671	0.937207945200147	1	1
COG	[C] COG1014 Pyruvate:ferredoxin oxidoreductase and related 2-oxoacid:ferredoxin oxidoreductases, gamma subunit	3	5070	8	12671	0.937207945200147	1	1
COG	[G] COG1015 Phosphopentomutase	3	5070	8	12671	0.937207945200147	1	1
COG	[Q] COG1020 Non-ribosomal peptide synthetase modules and related proteins	3	5070	8	12671	0.937207945200147	1	1
COG	[I] COG1024 Enoyl-CoA hydratase/carnithine racemase	1	5072	8	12671	0.31226745574977	0.460913291455794	1
COG	[IQR] COG1028 Dehydrogenases with different specificities (related to short-chain alcohol dehydrogenases)	4	5069	15	12664	0.666207300079264	0.614606644670623	1
COG	[C] COG1032 Fe-S oxidoreductase	13	5060	32	12647	1.0153835878758	1	1
COG	[R] COG1033 Predicted exporters of the RND superfamily	3	5070	7	12672	1.07117606529472	1	1
COG	[C] COG1034 NADH dehydrogenase/NADH:ubiquinone oxidoreductase 75 kD subunit (chain G)	3	5070	8	12671	0.937207945200147	1	1
COG	[C] COG1038 Pyruvate carboxylase	3	5070	8	12671	0.937207945200147	1	1
COG	[R] COG1040 Predicted amidophosphoribosyltransferases	3	5070	8	12671	0.937207945200147	1	1
COG	[C] COG1042 Acyl-CoA synthetase (NDP forming)	1	5072	8	12671	0.31226745574977	0.460913291455794	1
COG	[E] COG1045 Serine acetyltransferase	3	5070	8	12671	0.937207945200147	1	1
COG	[C] COG1048 Aconitase A	1	5072	8	12671	0.31226745574977	0.460913291455794	1
COG	[C] COG1049 Aconitase B	3	5070	7	12672	1.07117606529472	1	1
COG	[F] COG1051 ADP-ribose pyrophosphatase	3	5070	2	12677	3.75046028091871	0.144741836205496	1
COG	[CHR] COG1052 Lactate dehydrogenase and related dehydrogenases	3	5070	8	12671	0.937207945200147	1	1
COG	[P] COG1055 Na+/H+ antiporter NhaD and related arsenite permeases	3	5070	8	12671	0.937207945200147	1	1
COG	[H] COG1057 Nicotinic acid mononucleotide adenylyltransferase	3	5070	8	12671	0.937207945200147	1	1
COG	[R] COG1058 Predicted nucleotide-utilizing enzyme related to molybdopterin-biosynthesis enzyme MoeA	3	5070	8	12671	0.937207945200147	1	1
COG	[HR] COG1060 Thiamine biosynthesis enzyme ThiH and related uncharacterized enzymes	3	5070	8	12671	0.937207945200147	1	1
COG	[C] COG1062 Zn-dependent alcohol dehydrogenases, class III	3	5070	8	12671	0.937207945200147	1	1
COG	[ER] COG1063 Threonine dehydrogenase and related Zn-dependent dehydrogenases	3	5070	8	12671	0.937207945200147	1	1
COG	[O] COG1066 Predicted ATP-dependent serine protease	3	5070	8	12671	0.937207945200147	1	1
COG	[O] COG1067 Predicted ATP-dependent protease	3	5070	8	12671	0.937207945200147	1	1
COG	[G] COG1070 Sugar (pentulose and hexulose) kinases	3	5070	8	12671	0.937207945200147	1	1
COG	[C] COG1071 Pyruvate/2-oxoglutarate dehydrogenase complex, dehydrogenase (E1) component, eukaryotic type, alpha subunit	1	5072	8	12671	0.31226745574977	0.460913291455794	1
COG	[R] COG1073 Hydrolases of the alpha/beta superfamily	7	5066	24	12655	0.72862546646083	0.553809461583399	1
COG	[L] COG1074 ATP-dependent exoDNAse (exonuclease V) beta subunit (contains helicase and exonuclease domains)	3	5070	8	12671	0.937207945200147	1	1
COG	[D] COG1077 Actin-like ATPase involved in cell morphogenesis	6	5067	16	12663	0.937170770838533	1	1
COG	[R] COG1078 HD superfamily phosphohydrolases	3	5070	0	12679	Infinite	0.0233275563470395	1
COG	[R] COG1079 Uncharacterized ABC-type transport system, permease component	3	5070	0	12679	Infinite	0.0233275563470395	1
COG	[G] COG1080 Phosphoenolpyruvate-protein kinase (PTS system EI component in bacteria)	3	5070	8	12671	0.937207945200147	1	1
COG	[G] COG1082 Sugar phosphate isomerases/epimerases	7	5066	23	12656	0.760356613327082	0.686288929158551	1
COG	[M] COG1083 CMP-N-acetylneuraminic acid synthetase	3	5070	0	12679	Infinite	0.0233275563470395	1
COG	[C] COG1085 Galactose-1-phosphate uridylyltransferase	3	5070	8	12671	0.937207945200147	1	1
COG	[MG] COG1086 Predicted nucleoside-diphosphate sugar epimerases	3	5070	8	12671	0.937207945200147	1	1
COG	[M] COG1087 UDP-glucose 4-epimerase	3	5070	8	12671	0.937207945200147	1	1
COG	[M] COG1088 dTDP-D-glucose 4,6-dehydratase	3	5070	8	12671	0.937207945200147	1	1
COG	[M] COG1091 dTDP-4-dehydrorhamnose reductase	2	5071	5	12674	0.99972393409984	1	1
COG	[R] COG1092 Predicted SAM-dependent methyltransferases	3	5070	8	12671	0.937207945200147	1	1
COG	[R] COG1101 ABC-type uncharacterized transport system, ATPase component	3	5070	8	12671	0.937207945200147	1	1
COG	[E] COG1104 Cysteine sulfinate desulfinase/cysteine desulfurase and related enzymes	5	5068	8	12671	1.56258029528132	0.538659481389965	1
COG	[G] COG1105 Fructose-1-phosphate kinase and related fructose-6-phosphate kinase (PfkB)	3	5070	8	12671	0.937207945200147	1	1
COG	[P] COG1108 ABC-type Mn2+/Zn2+ transport systems, permease components	3	5070	1	12678	7.50048834471105	0.0733196832709418	1
COG	[G] COG1109 Phosphomannomutase	4	5069	12	12667	0.83298649471834	1	1
COG	[L] COG1110 Reverse gyrase	6	5067	5	12674	3.00132427743541	0.0877749965017883	1
COG	[E] COG1114 Branched-chain amino acid permeases	3	5070	8	12671	0.937207945200147	1	1
COG	[E] COG1115 Na+/alanine symporter	5	5068	11	12668	1.1361625588327	0.786028626948881	1
COG	[P] COG1116 ABC-type nitrate/sulfonate/bicarbonate transport system, ATPase component	6	5067	16	12663	0.937170770838533	1	1
COG	[P] COG1117 ABC-type phosphate transport system, ATPase component	5	5068	8	12671	1.56258029528132	0.538659481389965	1
COG	[P] COG1118 ABC-type sulfate/molybdate transport systems, ATPase component	4	5069	8	12671	1.24987599297139	0.751606877395268	1
COG	[PH] COG1120 ABC-type cobalamin/Fe3+-siderophores transport systems, ATPase components	3	5070	8	12671	0.937207945200147	1	1
COG	[P] COG1121 ABC-type Mn/Zn transport systems, ATPase component	6	5067	16	12663	0.937170770838533	1	1
COG	[P] COG1122 ABC-type cobalt transport system, ATPase component	3	5070	8	12671	0.937207945200147	1	1
COG	[R] COG1123 ATPase components of various ABC-type transport systems, contain duplicated ATPase	1	5072	0	12679	Infinite	0.285770617395223	1
COG	[E] COG1125 ABC-type proline/glycine betaine transport systems, ATPase components	3	5070	8	12671	0.937207945200147	1	1
COG	[E] COG1126 ABC-type polar amino acid transport system, ATPase component	3	5070	8	12671	0.937207945200147	1	1
COG	[G] COG1129 ABC-type sugar transport system, ATPase component	6	5067	8	12671	1.87534059451051	0.244147232790659	1
COG	[V] COG1131 ABC-type multidrug transport system, ATPase component	3	5070	8	12671	0.937207945200147	1	1
COG	[V] COG1132 ABC-type multidrug transport system, ATPase and permease components	6	5067	8	12671	1.87534059451051	0.244147232790659	1
COG	[P] COG1135 ABC-type metal ion transport system, ATPase component	3	5070	8	12671	0.937207945200147	1	1
COG	[V] COG1136 ABC-type antimicrobial peptide transport system, ATPase component	3	5070	8	12671	0.937207945200147	1	1
COG	[C] COG1139 Uncharacterized conserved protein containing a ferredoxin-like domain	3	5070	8	12671	0.937207945200147	1	1
COG	[C] COG1141 Ferredoxin	3	5070	8	12671	0.937207945200147	1	1
COG	[C] COG1142 Fe-S-cluster-containing hydrogenase components 2	1	5072	8	12671	0.31226745574977	0.460913291455794	1
COG	[C] COG1143 Formate hydrogenlyase subunit 6/NADH:ubiquinone oxidoreductase 23 kD subunit (chain I)	3	5070	8	12671	0.937207945200147	1	1
COG	[C] COG1145 Ferredoxin	28	5045	80	12599	0.874073086855495	0.59412510572817	1
COG	[C] COG1146 Ferredoxin	3	5070	8	12671	0.937207945200147	1	1
COG	[C] COG1148 Heterodisulfide reductase, subunit A and related polyferredoxins	3	5070	8	12671	0.937207945200147	1	1
COG	[C] COG1151 6Fe-6S prismane cluster-containing protein	6	5067	16	12663	0.937170770838533	1	1
COG	[C] COG1152 CO dehydrogenase/acetyl-CoA synthase alpha subunit	3	5070	8	12671	0.937207945200147	1	1
COG	[HI] COG1154 Deoxyxylulose-5-phosphate synthase	3	5070	8	12671	0.937207945200147	1	1
COG	[C] COG1155 Archaeal/vacuolar-type H+-ATPase subunit A	3	5070	8	12671	0.937207945200147	1	1
COG	[C] COG1156 Archaeal/vacuolar-type H+-ATPase subunit B	3	5070	8	12671	0.937207945200147	1	1
COG	[NU] COG1157 Flagellar biosynthesis/type III secretory pathway ATPase	3	5070	8	12671	0.937207945200147	1	1
COG	[K] COG1158 Transcription termination factor	5	5068	8	12671	1.56258029528132	0.538659481389965	1
COG	[R] COG1159 GTPase	3	5070	8	12671	0.937207945200147	1	1
COG	[R] COG1160 Predicted GTPases	6	5067	16	12663	0.937170770838533	1	1
COG	[R] COG1161 Predicted GTPases	3	5070	8	12671	0.937207945200147	1	1
COG	[R] COG1162 Predicted GTPases	3	5070	8	12671	0.937207945200147	1	1
COG	[E] COG1164 Oligoendopeptidase F	6	5067	16	12663	0.937170770838533	1	1
COG	[KE] COG1167 Transcriptional regulators containing a DNA-binding HTH domain and an aminotransferase domain (MocR family) and their eukaryotic orthologs	3	5070	8	12671	0.937207945200147	1	1
COG	[E] COG1168 Bifunctional PLP-dependent enzyme with beta-cystathionase and maltose regulon repressor activities	3	5070	8	12671	0.937207945200147	1	1
COG	[E] COG1171 Threonine dehydratase	3	5070	8	12671	0.937207945200147	1	1
COG	[G] COG1172 Ribose/xylose/arabinose/galactoside ABC-type transport systems, permease components	3	5070	8	12671	0.937207945200147	1	1
COG	[EP] COG1173 ABC-type dipeptide/oligopeptide/nickel transport systems, permease components	3	5070	8	12671	0.937207945200147	1	1
COG	[E] COG1174 ABC-type proline/glycine betaine transport systems, permease component	3	5070	8	12671	0.937207945200147	1	1
COG	[G] COG1175 ABC-type sugar transport systems, permease components	3	5070	8	12671	0.937207945200147	1	1
COG	[E] COG1176 ABC-type spermidine/putrescine transport system, permease component I	3	5070	8	12671	0.937207945200147	1	1
COG	[E] COG1177 ABC-type spermidine/putrescine transport system, permease component II	3	5070	8	12671	0.937207945200147	1	1
COG	[P] COG1178 ABC-type Fe3+ transport system, permease component	3	5070	8	12671	0.937207945200147	1	1
COG	[H] COG1179 Dinucleotide-utilizing enzymes involved in molybdopterin and thiamine biosynthesis family 1	3	5070	8	12671	0.937207945200147	1	1
COG	[O] COG1180 Pyruvate-formate lyase-activating enzyme	3	5070	8	12671	0.937207945200147	1	1
COG	[M] COG1181 D-alanine-D-alanine ligase and related ATP-grasp enzymes	3	5070	8	12671	0.937207945200147	1	1
COG	[I] COG1182 Acyl carrier protein phosphodiesterase	1	5072	8	12671	0.31226745574977	0.460913291455794	1
COG	[J] COG1185 Polyribonucleotide nucleotidyltransferase (polynucleotide phosphorylase)	4	5069	8	12671	1.24987599297139	0.751606877395268	1
COG	[J] COG1186 Protein chain release factor B	3	5070	8	12671	0.937207945200147	1	1
COG	[J] COG1187 16S rRNA uridine-516 pseudouridylate synthase and related pseudouridylate synthases	3	5070	8	12671	0.937207945200147	1	1
COG	[J] COG1188 Ribosome-associated heat shock protein implicated in the recycling of the 50S subunit (S4 paralog)	3	5070	8	12671	0.937207945200147	1	1
COG	[J] COG1189 Predicted rRNA methylase	3	5070	8	12671	0.937207945200147	1	1
COG	[J] COG1190 Lysyl-tRNA synthetase (class II)	6	5067	16	12663	0.937170770838533	1	1
COG	[K] COG1191 DNA-directed RNA polymerase specialized sigma subunit	15	5058	32	12647	1.17202591742075	0.628594547863299	1
COG	[D] COG1192 ATPases involved in chromosome partitioning	3	5070	8	12671	0.937207945200147	1	1
COG	[L] COG1193 Mismatch repair ATPase (MutS family)	3	5070	8	12671	0.937207945200147	1	1
COG	[L] COG1195 Recombinational DNA repair ATPase (RecF pathway)	6	5067	8	12671	1.87534059451051	0.244147232790659	1
COG	[D] COG1196 Chromosome segregation ATPases	10	5063	16	12663	1.56313586986597	0.279518420753203	1
COG	[LK] COG1197 Transcription-repair coupling factor (superfamily II helicase)	6	5067	16	12663	0.937170770838533	1	1
COG	[L] COG1198 Primosomal protein N' (replication factor Y) - superfamily II helicase	3	5070	8	12671	0.937207945200147	1	1
COG	[LK] COG1200 RecG-like helicase	3	5070	8	12671	0.937207945200147	1	1
COG	[R] COG1203 Predicted helicases	1	5072	8	12671	0.31226745574977	0.460913291455794	1
COG	[M] COG1207 N-acetylglucosamine-1-phosphate uridyltransferase (contains nucleotidyltransferase and I-patch acetyltransferase domains)	3	5070	8	12671	0.937207945200147	1	1
COG	[M] COG1209 dTDP-glucose pyrophosphorylase	3	5070	8	12671	0.937207945200147	1	1
COG	[M] COG1210 UDP-glucose pyrophosphorylase	3	5070	8	12671	0.937207945200147	1	1
COG	[I] COG1211 4-diphosphocytidyl-2-methyl-D-erithritol synthase	3	5070	8	12671	0.937207945200147	1	1
COG	[O] COG1214 Inactive homolog of metal-dependent proteases, putative molecular chaperone	3	5070	8	12671	0.937207945200147	1	1
COG	[M] COG1215 Glycosyltransferases, probably involved in cell wall biogenesis	6	5067	8	12671	1.87534059451051	0.244147232790659	1
COG	[R] COG1216 Predicted glycosyltransferases	3	5070	10	12669	0.749674743180875	0.769284234626862	1
COG	[T] COG1217 Predicted membrane GTPase involved in stress response	4	5069	16	12663	0.62452911050111	0.468411069723879	1
COG	[O] COG1219 ATP-dependent protease Clp, ATPase subunit	3	5070	8	12671	0.937207945200147	1	1
COG	[KT] COG1221 Transcriptional regulators containing an AAA-type ATPase domain and a DNA-binding domain	3	5070	8	12671	0.937207945200147	1	1
COG	[O] COG1225 Peroxiredoxin	3	5070	8	12671	0.937207945200147	1	1
COG	[P] COG1226 Kef-type K+ transport systems, predicted NAD-binding component	9	5064	8	12671	2.81475553188189	0.032928567476217	1
COG	[C] COG1227 Inorganic pyrophosphatase/exopolyphosphatase	3	5070	8	12671	0.937207945200147	1	1
COG	[Q] COG1228 Imidazolonepropionase and related amidohydrolases	4	5069	16	12663	0.62452911050111	0.468411069723879	1
COG	[Q] COG1233 Phytoene dehydrogenase and related proteins	3	5070	1	12678	7.50048834471105	0.0733196832709418	1
COG	[R] COG1234 Metal-dependent hydrolases of the beta-lactamase superfamily III	6	5067	8	12671	1.87534059451051	0.244147232790659	1
COG	[R] COG1235 Metal-dependent hydrolases of the beta-lactamase superfamily I	6	5067	15	12664	0.999723716160368	1	1
COG	[R] COG1237 Metal-dependent hydrolases of the beta-lactamase superfamily II	1	5072	8	12671	0.31226745574977	0.460913291455794	1
COG	[L] COG1241 Predicted ATPase involved in replication control, Cdc46/Mcm family	3	5070	8	12671	0.937207945200147	1	1
COG	[R] COG1242 Predicted Fe-S oxidoreductase	3	5070	8	12671	0.937207945200147	1	1
COG	[KB] COG1243 Histone acetyltransferase	3	5070	8	12671	0.937207945200147	1	1
COG	[R] COG1245 Predicted ATPase, RNase L inhibitor (RLI) homolog	3	5070	8	12671	0.937207945200147	1	1
COG	[C] COG1249 Pyruvate/2-oxoglutarate dehydrogenase complex, dihydrolipoamide dehydrogenase (E3) component, and related enzymes	3	5070	8	12671	0.937207945200147	1	1
COG	[I] COG1250 3-hydroxyacyl-CoA dehydrogenase	1	5072	8	12671	0.31226745574977	0.460913291455794	1
COG	[C] COG1251 NAD(P)H-nitrite reductase	3	5070	8	12671	0.937207945200147	1	1
COG	[R] COG1253 Hemolysins and related proteins containing CBS domains	3	5070	8	12671	0.937207945200147	1	1
COG	[N] COG1256 Flagellar hook-associated protein	3	5070	8	12671	0.937207945200147	1	1
COG	[G] COG1263 Phosphotransferase system IIC components, glucose/maltose/N-acetylglucosamine-specific	3	5070	8	12671	0.937207945200147	1	1
COG	[G] COG1264 Phosphotransferase system IIB components	3	5070	8	12671	0.937207945200147	1	1
COG	[R] COG1266 Predicted metal-dependent membrane protease	16	5057	34	12645	1.17666693354777	0.638270368816598	1
COG	[R] COG1268 Uncharacterized conserved protein	3	5070	8	12671	0.937207945200147	1	1
COG	[C] COG1269 Archaeal/vacuolar-type H+-ATPase subunit I	1	5072	8	12671	0.31226745574977	0.460913291455794	1
COG	[H] COG1270 Cobalamin biosynthesis protein CobD/CbiB	3	5070	8	12671	0.937207945200147	1	1
COG	[R] COG1272 Predicted membrane protein, hemolysin III homolog	3	5070	8	12671	0.937207945200147	1	1
COG	[P] COG1275 Tellurite resistance protein and related permeases	3	5070	8	12671	0.937207945200147	1	1
COG	[R] COG1277 ABC-type transport system involved in multi-copper enzyme maturation, permease component	14	5059	39	12640	0.896910878737863	0.879039080782629	1
COG	[K] COG1278 Cold shock proteins	3	5070	8	12671	0.937207945200147	1	1
COG	[O] COG1281 Disulfide bond chaperones of the HSP33 family	3	5070	8	12671	0.937207945200147	1	1
COG	[P] COG1283 Na+/phosphate symporter	3	5070	8	12671	0.937207945200147	1	1
COG	[S] COG1284 Uncharacterized conserved protein	3	5070	8	12671	0.937207945200147	1	1
COG	[S] COG1285 Uncharacterized membrane protein	6	5067	16	12663	0.937170770838533	1	1
COG	[S] COG1288 Predicted membrane protein	3	5070	8	12671	0.937207945200147	1	1
COG	[S] COG1289 Predicted membrane protein	3	5070	8	12671	0.937207945200147	1	1
COG	[N] COG1291 Flagellar motor component	3	5070	8	12671	0.937207945200147	1	1
COG	[M] COG1292 Choline-glycine betaine transporter	3	5070	0	12679	Infinite	0.0233275563470395	1
COG	[K] COG1293 Predicted RNA-binding protein homologous to eukaryotic snRNP	3	5070	8	12671	0.937207945200147	1	1
COG	[S] COG1295 Predicted membrane protein	3	5070	8	12671	0.937207945200147	1	1
COG	[E] COG1296 Predicted branched-chain amino acid permease (azaleucine resistance)	1	5072	8	12671	0.31226745574977	0.460913291455794	1
COG	[S] COG1297 Predicted membrane protein	3	5070	8	12671	0.937207945200147	1	1
COG	[NU] COG1298 Flagellar biosynthesis pathway, component FlhA	3	5070	7	12672	1.07117606529472	1	1
COG	[G] COG1299 Phosphotransferase system, fructose-specific IIC component	6	5067	16	12663	0.937170770838533	1	1
COG	[S] COG1300 Uncharacterized membrane protein	3	5070	8	12671	0.937207945200147	1	1
COG	[C] COG1301 Na+/H+-dicarboxylate symporters	7	5066	14	12665	1.25002392659296	0.632225082726274	1
COG	[S] COG1302 Uncharacterized protein conserved in bacteria	3	5070	8	12671	0.937207945200147	1	1
COG	[C] COG1304 L-lactate dehydrogenase (FMN-dependent) and related alpha-hydroxy acid dehydrogenases	3	5070	8	12671	0.937207945200147	1	1
COG	[E] COG1305 Transglutaminase-like enzymes, putative cysteine proteases	2	5071	16	12663	0.312131643996348	0.120968222078775	1
COG	[S] COG1307 Uncharacterized protein conserved in bacteria	3	5070	8	12671	0.937207945200147	1	1
COG	[K] COG1309 Transcriptional regulator	27	5046	96	12583	0.701383756049293	0.10946953751924	1
COG	[G] COG1312 D-mannonate dehydratase	3	5070	0	12679	Infinite	0.0233275563470395	1
COG	[U] COG1314 Preprotein translocase subunit SecG	3	5070	8	12671	0.937207945200147	1	1
COG	[K] COG1316 Transcriptional regulator	3	5070	8	12671	0.937207945200147	1	1
COG	[NU] COG1317 Flagellar biosynthesis/type III secretory pathway protein	3	5070	7	12672	1.07117606529472	1	1
COG	[C] COG1319 Aerobic-type carbon monoxide dehydrogenase, middle subunit CoxM/CutM homologs	3	5070	8	12671	0.937207945200147	1	1
COG	[K] COG1321 Mn-dependent transcriptional regulator	3	5070	1	12678	7.50048834471105	0.0733196832709418	1
COG	[R] COG1323 Predicted nucleotidyltransferase	3	5070	8	12671	0.937207945200147	1	1
COG	[K] COG1327 Predicted transcriptional regulator, consists of a Zn-ribbon and ATP-cone domains	3	5070	8	12671	0.937207945200147	1	1
COG	[F] COG1328 Oxygen-sensitive ribonucleoside-triphosphate reductase	3	5070	8	12671	0.937207945200147	1	1
COG	[K] COG1329 Transcriptional regulators, similar to M. xanthus CarD	3	5070	8	12671	0.937207945200147	1	1
COG	[O] COG1331 Highly conserved protein containing a thioredoxin domain	4	5069	16	12663	0.62452911050111	0.468411069723879	1
COG	[Q] COG1335 Amidases related to nicotinamidase	7	5066	16	12663	1.09356665646262	0.819828091953987	1
COG	[NU] COG1338 Flagellar biosynthesis pathway, component FliP	3	5070	7	12672	1.07117606529472	1	1
COG	[S] COG1340 Uncharacterized archaeal coiled-coil protein	0	5073	6	12673	0	0.192414224611739	1
COG	[R] COG1342 Predicted DNA-binding proteins	3	5070	0	12679	Infinite	0.0233275563470395	1
COG	[L] COG1343 Uncharacterized protein predicted to be involved in DNA repair	1	5072	6	12673	0.416465258135689	0.681192423794888	1
COG	[N] COG1344 Flagellin and related hook-associated proteins	6	5067	16	12663	0.937170770838533	1	1
COG	[N] COG1345 Flagellar capping protein	3	5070	8	12671	0.937207945200147	1	1
COG	[M] COG1346 Putative effector of murein hydrolase	3	5070	8	12671	0.937207945200147	1	1
COG	[P] COG1348 Nitrogenase subunit NifH (ATPase)	3	5070	8	12671	0.937207945200147	1	1
COG	[KG] COG1349 Transcriptional regulators of sugar metabolism	6	5067	16	12663	0.937170770838533	1	1
COG	[F] COG1351 Predicted alternative thymidylate synthase	3	5070	8	12671	0.937207945200147	1	1
COG	[NT] COG1352 Methylase of chemotaxis methyl-accepting proteins	3	5070	8	12671	0.937207945200147	1	1
COG	[S] COG1354 Uncharacterized conserved protein	3	5070	8	12671	0.937207945200147	1	1
COG	[S] COG1357 Uncharacterized low-complexity proteins	14	5059	32	12647	1.0936961193041	0.746330233028758	1
COG	[J] COG1358 Ribosomal protein HS6-type (S12/L30/L7a)	3	5070	8	12671	0.937207945200147	1	1
COG	[N] COG1360 Flagellar motor protein	3	5070	8	12671	0.937207945200147	1	1
COG	[E] COG1362 Aspartyl aminopeptidase	3	5070	8	12671	0.937207945200147	1	1
COG	[G] COG1363 Cellulase M and related proteins	3	5070	8	12671	0.937207945200147	1	1
COG	[E] COG1364 N-acetylglutamate synthase (N-acetylornithine aminotransferase)	1	5072	8	12671	0.31226745574977	0.460913291455794	1
COG	[T] COG1366 Anti-anti-sigma regulatory factor (antagonist of anti-sigma factor)	3	5070	8	12671	0.937207945200147	1	1
COG	[S] COG1376 Uncharacterized protein conserved in bacteria	4	5069	16	12663	0.62452911050111	0.468411069723879	1
COG	[K] COG1378 Predicted transcriptional regulators	3	5070	8	12671	0.937207945200147	1	1
COG	[R] COG1380 Putative effector of murein hydrolase LrgA	3	5070	8	12671	0.937207945200147	1	1
COG	[L] COG1381 Recombinational DNA repair protein (RecF pathway)	3	5070	8	12671	0.937207945200147	1	1
COG	[S] COG1385 Uncharacterized protein conserved in bacteria	3	5070	8	12671	0.937207945200147	1	1
COG	[K] COG1386 Predicted transcriptional regulator containing the HTH domain	3	5070	8	12671	0.937207945200147	1	1
COG	[ER] COG1387 Histidinol phosphatase and related hydrolases of the PHP family	6	5067	16	12663	0.937170770838533	1	1
COG	[M] COG1388 FOG: LysM repeat	3	5070	8	12671	0.937207945200147	1	1
COG	[C] COG1390 Archaeal/vacuolar-type H+-ATPase subunit E	1	5072	8	12671	0.31226745574977	0.460913291455794	1
COG	[P] COG1393 Arsenate reductase and related proteins, glutaredoxin family	3	5070	8	12671	0.937207945200147	1	1
COG	[C] COG1394 Archaeal/vacuolar-type H+-ATPase subunit D	1	5072	8	12671	0.31226745574977	0.460913291455794	1
COG	[K] COG1396 Predicted transcriptional regulators	40	5033	77	12602	1.30071761791228	0.182551111184629	1
COG	[R] COG1399 Predicted metal-binding, possibly nucleic acid-binding protein	3	5070	8	12671	0.937207945200147	1	1
COG	[V] COG1401 GTPase subunit of restriction endonuclease	3	5070	8	12671	0.937207945200147	1	1
COG	[R] COG1402 Uncharacterized protein, putative amidase	3	5070	0	12679	Infinite	0.0233275563470395	1
COG	[V] COG1403 Restriction endonuclease	9	5064	9	12670	2.5018371315695	0.0637312535668198	1
COG	[O] COG1404 Subtilisin-like serine proteases	6	5067	16	12663	0.937170770838533	1	1
COG	[K] COG1405 Transcription initiation factor TFIIIB, Brf1 subunit/Transcription initiation factor TFIIB	3	5070	8	12671	0.937207945200147	1	1
COG	[R] COG1408 Predicted phosphohydrolases	3	5070	8	12671	0.937207945200147	1	1
COG	[E] COG1410 Methionine synthase I, cobalamin-binding domain	6	5067	8	12671	1.87534059451051	0.244147232790659	1
COG	[C] COG1413 FOG: HEAT repeat	6	5067	8	12671	1.87534059451051	0.244147232790659	1
COG	[K] COG1414 Transcriptional regulator	4	5069	16	12663	0.62452911050111	0.468411069723879	1
COG	[S] COG1416 Uncharacterized conserved protein	3	5070	0	12679	Infinite	0.0233275563470395	1
COG	[R] COG1418 Predicted HD superfamily hydrolase	8	5065	16	12663	1.25007327675711	0.651879315912374	1
COG	[N] COG1419 Flagellar GTP-binding protein	3	5070	8	12671	0.937207945200147	1	1
COG	[K] COG1420 Transcriptional regulator of heat shock gene	3	5070	8	12671	0.937207945200147	1	1
COG	[H] COG1424 Pimeloyl-CoA synthetase	3	5070	0	12679	Infinite	0.0233275563470395	1
COG	[F] COG1428 Deoxynucleoside kinases	3	5070	0	12679	Infinite	0.0233275563470395	1
COG	[S] COG1433 Uncharacterized conserved protein	6	5067	8	12671	1.87534059451051	0.244147232790659	1
COG	[S] COG1434 Uncharacterized conserved protein	6	5067	15	12664	0.999723716160368	1	1
COG	[F] COG1435 Thymidine kinase	3	5070	0	12679	Infinite	0.0233275563470395	1
COG	[C] COG1436 Archaeal/vacuolar-type H+-ATPase subunit F	1	5072	8	12671	0.31226745574977	0.460913291455794	1
COG	[G] COG1440 Phosphotransferase system cellobiose-specific component IIB	3	5070	8	12671	0.937207945200147	1	1
COG	[G] COG1445 Phosphotransferase system fructose-specific component IIB	3	5070	8	12671	0.937207945200147	1	1
COG	[E] COG1446 Asparaginase	3	5070	8	12671	0.937207945200147	1	1
COG	[G] COG1447 Phosphotransferase system cellobiose-specific component IIA	3	5070	8	12671	0.937207945200147	1	1
COG	[E] COG1448 Aspartate/tyrosine/aromatic aminotransferase	3	5070	8	12671	0.937207945200147	1	1
COG	[R] COG1451 Predicted metal-dependent hydrolase	3	5070	8	12671	0.937207945200147	1	1
COG	[R] COG1453 Predicted oxidoreductases of the aldo/keto reductase family	3	5070	8	12671	0.937207945200147	1	1
COG	[C] COG1454 Alcohol dehydrogenase, class IV	3	5070	8	12671	0.937207945200147	1	1
COG	[G] COG1455 Phosphotransferase system cellobiose-specific component IIC	3	5070	8	12671	0.937207945200147	1	1
COG	[C] COG1456 CO dehydrogenase/acetyl-CoA synthase gamma subunit (corrinoid Fe-S protein)	3	5070	8	12671	0.937207945200147	1	1
COG	[F] COG1457 Purine-cytosine permease and related proteins	1	5072	8	12671	0.31226745574977	0.460913291455794	1
COG	[NU] COG1459 Type II secretory pathway, component PulF	3	5070	8	12671	0.937207945200147	1	1
COG	[R] COG1461 Predicted kinase related to dihydroxyacetone kinase	3	5070	8	12671	0.937207945200147	1	1
COG	[P] COG1464 ABC-type metal ion transport system, periplasmic component/surface antigen	4	5069	8	12671	1.24987599297139	0.751606877395268	1
COG	[L] COG1466 DNA polymerase III, delta subunit	3	5070	8	12671	0.937207945200147	1	1
COG	[L] COG1468 RecB family exonuclease	1	5072	6	12673	0.416465258135689	0.681192423794888	1
COG	[R] COG1473 Metal-dependent amidase/aminoacylase/carboxypeptidase	3	5070	8	12671	0.937207945200147	1	1
COG	[K] COG1475 Predicted transcriptional regulators	7	5066	24	12655	0.72862546646083	0.553809461583399	1
COG	[K] COG1476 Predicted transcriptional regulators	5	5068	12	12667	1.04141969208565	1	1
COG	[H] COG1477 Membrane-associated lipoprotein involved in thiamine biosynthesis	3	5070	8	12671	0.937207945200147	1	1
COG	[S] COG1478 Uncharacterized conserved protein	1	5072	8	12671	0.31226745574977	0.460913291455794	1
COG	[S] COG1481 Uncharacterized protein conserved in bacteria	3	5070	8	12671	0.937207945200147	1	1
COG	[G] COG1482 Phosphomannose isomerase	2	5071	8	12671	0.624676875819895	0.73440325516965	1
COG	[L] COG1484 DNA replication protein	3	5070	8	12671	0.937207945200147	1	1
COG	[G] COG1486 Alpha-galactosidases/6-phospho-beta-glucosidases, family 4 of glycosyl hydrolases	3	5070	8	12671	0.937207945200147	1	1
COG	[H] COG1488 Nicotinic acid phosphoribosyltransferase	3	5070	8	12671	0.937207945200147	1	1
COG	[R] COG1489 DNA-binding protein, stimulates sugar fermentation	3	5070	0	12679	Infinite	0.0233275563470395	1
COG	[J] COG1490 D-Tyr-tRNAtyr deacylase	3	5070	8	12671	0.937207945200147	1	1
COG	[H] COG1492 Cobyric acid synthase	3	5070	8	12671	0.937207945200147	1	1
COG	[T] COG1493 Serine kinase of the HPr protein, regulates carbohydrate metabolism	3	5070	8	12671	0.937207945200147	1	1
COG	[G] COG1494 Fructose-1,6-bisphosphatase/sedoheptulose 1,7-bisphosphatase and related proteins	3	5070	0	12679	Infinite	0.0233275563470395	1
COG	[S] COG1496 Uncharacterized conserved protein	3	5070	8	12671	0.937207945200147	1	1
COG	[G] COG1501 Alpha-glucosidases, family 31 of glycosyl hydrolases	1	5072	8	12671	0.31226745574977	0.460913291455794	1
COG	[I] COG1502 Phosphatidylserine/phosphatidylglycerophosphate/cardiolipin synthases and related enzymes	6	5067	8	12671	1.87534059451051	0.244147232790659	1
COG	[E] COG1506 Dipeptidyl aminopeptidases/acylaminoacyl-peptidases	1	5072	8	12671	0.31226745574977	0.460913291455794	1
COG	[K] COG1508 DNA-directed RNA polymerase specialized sigma subunit, sigma54 homolog	6	5067	16	12663	0.937170770838533	1	1
COG	[E] COG1509 Lysine 2,3-aminomutase	3	5070	8	12671	0.937207945200147	1	1
COG	[S] COG1511 Predicted membrane protein	6	5067	8	12671	1.87534059451051	0.244147232790659	1
COG	[J] COG1514 2'-5' RNA ligase	3	5070	0	12679	Infinite	0.0233275563470395	1
COG	[NUO] COG1516 Flagellin-specific chaperone FliS	3	5070	8	12671	0.937207945200147	1	1
COG	[L] COG1518 Uncharacterized protein predicted to be involved in DNA repair	1	5072	6	12673	0.416465258135689	0.681192423794888	1
COG	[K] COG1521 Putative transcriptional regulator, homolog of Bvg accessory factor	3	5070	8	12671	0.937207945200147	1	1
COG	[K] COG1522 Transcriptional regulators	3	5070	8	12671	0.937207945200147	1	1
COG	[R] COG1524 Uncharacterized proteins of the AP superfamily	3	5070	8	12671	0.937207945200147	1	1
COG	[C] COG1526 Uncharacterized protein required for formate dehydrogenase activity	1	5072	8	12671	0.31226745574977	0.460913291455794	1
COG	[C] COG1527 Archaeal/vacuolar-type H+-ATPase subunit C	1	5072	8	12671	0.31226745574977	0.460913291455794	1
COG	[P] COG1528 Ferritin-like protein	3	5070	8	12671	0.937207945200147	1	1
COG	[C] COG1529 Aerobic-type carbon monoxide dehydrogenase, large subunit CoxL/CutL homologs	3	5070	8	12671	0.937207945200147	1	1
COG	[J] COG1530 Ribonucleases G and E	3	5070	8	12671	0.937207945200147	1	1
COG	[R] COG1532 Predicted RNA-binding protein	3	5070	8	12671	0.937207945200147	1	1
COG	[L] COG1533 DNA repair photolyase	8	5065	22	12657	0.908702101559435	1	1
COG	[J] COG1534 Predicted RNA-binding protein containing KH domain, possibly ribosomal protein	3	5070	8	12671	0.937207945200147	1	1
COG	[N] COG1536 Flagellar motor switch protein	3	5070	7	12672	1.07117606529472	1	1
COG	[MU] COG1538 Outer membrane protein	1	5072	8	12671	0.31226745574977	0.460913291455794	1
COG	[H] COG1539 Dihydroneopterin aldolase	3	5070	8	12671	0.937207945200147	1	1
COG	[R] COG1540 Uncharacterized proteins, homologs of lactam utilization protein B	1	5072	8	12671	0.31226745574977	0.460913291455794	1
COG	[J] COG1544 Ribosome-associated protein Y (PSrp-1)	3	5070	8	12671	0.937207945200147	1	1
COG	[S] COG1550 Uncharacterized protein conserved in bacteria	3	5070	0	12679	Infinite	0.0233275563470395	1
COG	[T] COG1551 Carbon storage regulator (could also regulate swarming and quorum sensing)	3	5070	8	12671	0.937207945200147	1	1
COG	[G] COG1554 Trehalose and maltose hydrolases (possible phosphorylases)	1	5072	8	12671	0.31226745574977	0.460913291455794	1
COG	[L] COG1555 DNA uptake protein and related DNA-binding proteins	3	5070	8	12671	0.937207945200147	1	1
COG	[N] COG1558 Flagellar basal body rod protein	3	5070	7	12672	1.07117606529472	1	1
COG	[R] COG1559 Predicted periplasmic solute-binding protein	3	5070	8	12671	0.937207945200147	1	1
COG	[S] COG1561 Uncharacterized stress-induced protein	3	5070	8	12671	0.937207945200147	1	1
COG	[H] COG1564 Thiamine pyrophosphokinase	3	5070	8	12671	0.937207945200147	1	1
COG	[L] COG1570 Exonuclease VII, large subunit	3	5070	8	12671	0.937207945200147	1	1
COG	[L] COG1573 Uracil-DNA glycosylase	1	5072	8	12671	0.31226745574977	0.460913291455794	1
COG	[R] COG1574 Predicted metal-dependent hydrolase with the TIM-barrel fold	3	5070	8	12671	0.937207945200147	1	1
COG	[S] COG1576 Uncharacterized conserved protein	3	5070	8	12671	0.937207945200147	1	1
COG	[N] COG1582 Uncharacterized protein, possibly involved in motility	1	5072	7	12672	0.356958873847357	0.453448771770764	1
COG	[L] COG1583 Uncharacterized protein predicted to be involved in DNA repair (RAMP superfamily)	1	5072	8	12671	0.31226745574977	0.460913291455794	1
COG	[S] COG1584 Predicted membrane protein	3	5070	0	12679	Infinite	0.0233275563470395	1
COG	[OU] COG1585 Membrane protein implicated in regulation of membrane protease activity	3	5070	8	12671	0.937207945200147	1	1
COG	[E] COG1586 S-adenosylmethionine decarboxylase	3	5070	8	12671	0.937207945200147	1	1
COG	[M] COG1589 Cell division septal protein	3	5070	8	12671	0.937207945200147	1	1
COG	[C] COG1592 Rubrerythrin	3	5070	8	12671	0.937207945200147	1	1
COG	[G] COG1593 TRAP-type C4-dicarboxylate transport system, large permease component	3	5070	0	12679	Infinite	0.0233275563470395	1
COG	[K] COG1595 DNA-directed RNA polymerase specialized sigma subunit, sigma24 homolog	14	5059	44	12635	0.794689692601026	0.560492577151234	1
COG	[IR] COG1597 Sphingosine kinase and enzymes related to eukaryotic diacylglycerol kinase	3	5070	8	12671	0.937207945200147	1	1
COG	[S] COG1598 Uncharacterized conserved protein	1	5072	0	12679	Infinite	0.285770617395223	1
COG	[C] COG1600 Uncharacterized Fe-S protein	9	5064	24	12655	0.937133552448384	1	1
COG	[E] COG1605 Chorismate mutase	1	5072	8	12671	0.31226745574977	0.460913291455794	1
COG	[R] COG1606 ATP-utilizing enzymes of the PP-loop superfamily	3	5070	8	12671	0.937207945200147	1	1
COG	[I] COG1607 Acyl-CoA hydrolase	3	5070	0	12679	Infinite	0.0233275563470395	1
COG	[K] COG1609 Transcriptional regulators	3	5070	8	12671	0.937207945200147	1	1
COG	[S] COG1610 Uncharacterized conserved protein	3	5070	8	12671	0.937207945200147	1	1
COG	[V] COG1619 Uncharacterized proteins, homologs of microcin C7 resistance protein MccF	3	5070	8	12671	0.937207945200147	1	1
COG	[G] COG1621 Beta-fructosidases (levanase/invertase)	1	5072	8	12671	0.31226745574977	0.460913291455794	1
COG	[R] COG1623 Predicted nucleic-acid-binding protein (contains the HHH domain)	3	5070	8	12671	0.937207945200147	1	1
COG	[S] COG1624 Uncharacterized conserved protein	3	5070	8	12671	0.937207945200147	1	1
COG	[C] COG1625 Fe-S oxidoreductase, related to NifB/MoaA family	3	5070	8	12671	0.937207945200147	1	1
COG	[S] COG1633 Uncharacterized conserved protein	3	5070	8	12671	0.937207945200147	1	1
COG	[G] COG1638 TRAP-type C4-dicarboxylate transport system, periplasmic component	3	5070	0	12679	Infinite	0.0233275563470395	1
COG	[S] COG1641 Uncharacterized conserved protein	6	5067	16	12663	0.937170770838533	1	1
COG	[R] COG1647 Esterase/lipase	3	5070	0	12679	Infinite	0.0233275563470395	1
COG	[H] COG1648 Siroheme synthase (precorrin-2 oxidase/ferrochelatase domain)	3	5070	8	12671	0.937207945200147	1	1
COG	[S] COG1649 Uncharacterized protein conserved in bacteria	6	5067	16	12663	0.937170770838533	1	1
COG	[S] COG1650 Uncharacterized protein conserved in archaea	1	5072	8	12671	0.31226745574977	0.460913291455794	1
COG	[S] COG1652 Uncharacterized protein containing LysM domain	1	5072	8	12671	0.31226745574977	0.460913291455794	1
COG	[G] COG1653 ABC-type sugar transport system, periplasmic component	2	5071	8	12671	0.624676875819895	0.73440325516965	1
COG	[K] COG1654 Biotin operon repressor	3	5070	8	12671	0.937207945200147	1	1
COG	[L] COG1658 Small primase-like proteins (Toprim domain)	3	5070	8	12671	0.937207945200147	1	1
COG	[R] COG1660 Predicted P-loop-containing kinase	3	5070	8	12671	0.937207945200147	1	1
COG	[M] COG1664 Integral membrane protein CcmA involved in cell shape determination	3	5070	8	12671	0.937207945200147	1	1
COG	[CP] COG1668 ABC-type Na+ efflux pump, permease component	6	5067	8	12671	1.87534059451051	0.244147232790659	1
COG	[J] COG1670 Acetyltransferases, including N-acetylases of ribosomal proteins	6	5067	8	12671	1.87534059451051	0.244147232790659	1
COG	[S] COG1671 Uncharacterized protein conserved in bacteria	3	5070	0	12679	Infinite	0.0233275563470395	1
COG	[R] COG1672 Predicted ATPase (AAA+ superfamily)	3	5070	8	12671	0.937207945200147	1	1
COG	[D] COG1674 DNA segregation ATPase FtsK/SpoIIIE and related proteins	6	5067	16	12663	0.937170770838533	1	1
COG	[NU] COG1677 Flagellar hook-basal body protein	3	5070	7	12672	1.07117606529472	1	1
COG	[V] COG1680 Beta-lactamase class C and other penicillin binding proteins	6	5067	16	12663	0.937170770838533	1	1
COG	[S] COG1683 Uncharacterized conserved protein	3	5070	8	12671	0.937207945200147	1	1
COG	[NU] COG1684 Flagellar biosynthesis pathway, component FliR	3	5070	7	12672	1.07117606529472	1	1
COG	[M] COG1686 D-alanyl-D-alanine carboxypeptidase	6	5067	16	12663	0.937170770838533	1	1
COG	[L] COG1688 Uncharacterized protein predicted to be involved in DNA repair (RAMP superfamily)	1	5072	6	12673	0.416465258135689	0.681192423794888	1
COG	[S] COG1690 Uncharacterized conserved protein	1	5072	8	12671	0.31226745574977	0.460913291455794	1
COG	[R] COG1691 NCAIR mutase (PurE)-related proteins	3	5070	8	12671	0.937207945200147	1	1
COG	[R] COG1694 Predicted pyrophosphatase	3	5070	8	12671	0.937207945200147	1	1
COG	[K] COG1695 Predicted transcriptional regulators	6	5067	11	12668	1.36366591808793	0.592239058155148	1
COG	[M] COG1696 Predicted membrane protein involved in D-alanine export	3	5070	8	12671	0.937207945200147	1	1
COG	[L] COG1697 DNA topoisomerase VI, subunit A	3	5070	8	12671	0.937207945200147	1	1
COG	[S] COG1699 Uncharacterized protein conserved in bacteria	3	5070	8	12671	0.937207945200147	1	1
COG	[T] COG1702 Phosphate starvation-inducible protein PhoH, predicted ATPase	3	5070	8	12671	0.937207945200147	1	1
COG	[E] COG1703 Putative periplasmic protein kinase ArgK and related GTPases of G3E family	6	5067	8	12671	1.87534059451051	0.244147232790659	1
COG	[NU] COG1705 Muramidase (flagellum-specific)	3	5070	8	12671	0.937207945200147	1	1
COG	[H] COG1713 Predicted HD superfamily hydrolase involved in NAD metabolism	3	5070	8	12671	0.937207945200147	1	1
COG	[V] COG1715 Restriction endonuclease	3	5070	0	12679	Infinite	0.0233275563470395	1
COG	[S] COG1720 Uncharacterized conserved protein	1	5072	8	12671	0.31226745574977	0.460913291455794	1
COG	[L] COG1722 Exonuclease VII small subunit	3	5070	8	12671	0.937207945200147	1	1
COG	[N] COG1724 Predicted periplasmic or secreted lipoprotein	1	5072	0	12679	Infinite	0.285770617395223	1
COG	[K] COG1725 Predicted transcriptional regulators	3	5070	8	12671	0.937207945200147	1	1
COG	[S] COG1728 Uncharacterized protein conserved in bacteria	3	5070	8	12671	0.937207945200147	1	1
COG	[M] COG1732 Periplasmic glycine betaine/choline-binding (lipo)protein of an ABC-type transport system (osmoprotectant binding protein)	3	5070	8	12671	0.937207945200147	1	1
COG	[K] COG1733 Predicted transcriptional regulators	3	5070	8	12671	0.937207945200147	1	1
COG	[T] COG1734 DnaK suppressor protein	3	5070	8	12671	0.937207945200147	1	1
COG	[K] COG1737 Transcriptional regulators	3	5070	8	12671	0.937207945200147	1	1
COG	[S] COG1739 Uncharacterized conserved protein	3	5070	8	12671	0.937207945200147	1	1
COG	[R] COG1744 Uncharacterized ABC-type transport system, periplasmic component/surface lipoprotein	3	5070	8	12671	0.937207945200147	1	1
COG	[R] COG1752 Predicted esterase of the alpha-beta hydrolase superfamily	6	5067	8	12671	1.87534059451051	0.244147232790659	1
COG	[C] COG1757 Na+/H+ antiporter	4	5069	16	12663	0.62452911050111	0.468411069723879	1
COG	[K] COG1758 DNA-directed RNA polymerase, subunit K/omega	3	5070	8	12671	0.937207945200147	1	1
COG	[E] COG1760 L-serine deaminase	6	5067	8	12671	1.87534059451051	0.244147232790659	1
COG	[GT] COG1762 Phosphotransferase system mannitol/fructose-specific IIA domain (Ntr-type)	6	5067	16	12663	0.937170770838533	1	1
COG	[H] COG1763 Molybdopterin-guanine dinucleotide biosynthesis protein	1	5072	8	12671	0.31226745574977	0.460913291455794	1
COG	[NU] COG1766 Flagellar biosynthesis/type III secretory pathway lipoprotein	3	5070	7	12672	1.07117606529472	1	1
COG	[R] COG1768 Predicted phosphohydrolase	3	5070	8	12671	0.937207945200147	1	1
COG	[C] COG1773 Rubredoxin	1	5072	8	12671	0.31226745574977	0.460913291455794	1
COG	[S] COG1774 Uncharacterized homolog of PSP1	3	5070	8	12671	0.937207945200147	1	1
COG	[E] COG1775 Benzoyl-CoA reductase/2-hydroxyglutaryl-CoA dehydratase subunit, BcrC/BadD/HgdB	6	5067	16	12663	0.937170770838533	1	1
COG	[NT] COG1776 Chemotaxis protein CheC, inhibitor of MCP methylation	3	5070	8	12671	0.937207945200147	1	1
COG	[R] COG1783 Phage terminase large subunit	3	5070	7	12672	1.07117606529472	1	1
COG	[I] COG1788 Acyl CoA:acetate/3-ketoacid CoA transferase, alpha subunit	1	5072	8	12671	0.31226745574977	0.460913291455794	1
COG	[M] COG1792 Cell shape-determining protein	3	5070	8	12671	0.937207945200147	1	1
COG	[M] COG1794 Aspartate racemase	3	5070	8	12671	0.937207945200147	1	1
COG	[H] COG1797 Cobyrinic acid a,c-diamide synthase	6	5067	8	12671	1.87534059451051	0.244147232790659	1
COG	[S] COG1799 Uncharacterized protein conserved in bacteria	3	5070	8	12671	0.937207945200147	1	1
COG	[K] COG1802 Transcriptional regulators	3	5070	8	12671	0.937207945200147	1	1
COG	[G] COG1803 Methylglyoxal synthase	3	5070	8	12671	0.937207945200147	1	1
COG	[C] COG1804 Predicted acyl-CoA transferases/carnitine dehydratase	3	5070	8	12671	0.937207945200147	1	1
COG	[S] COG1806 Uncharacterized protein conserved in bacteria	3	5070	8	12671	0.937207945200147	1	1
COG	[S] COG1808 Predicted membrane protein	3	5070	0	12679	Infinite	0.0233275563470395	1
COG	[R] COG1811 Uncharacterized membrane protein, possible Na+ channel or pump	1	5072	8	12671	0.31226745574977	0.460913291455794	1
COG	[N] COG1815 Flagellar basal body protein	3	5070	7	12672	1.07117606529472	1	1
COG	[F] COG1816 Adenosine deaminase	3	5070	8	12671	0.937207945200147	1	1
COG	[G] COG1820 N-acetylglucosamine-6-phosphate deacetylase	3	5070	8	12671	0.937207945200147	1	1
COG	[R] COG1823 Predicted Na+/dicarboxylate symporter	3	5070	8	12671	0.937207945200147	1	1
COG	[J] COG1825 Ribosomal protein L25 (general stress protein Ctc)	6	5067	0	12679	Infinite	0.000543485354066888	1
COG	[R] COG1827 Predicted small molecule binding protein (contains 3H domain)	3	5070	8	12671	0.937207945200147	1	1
COG	[R] COG1832 Predicted CoA-binding protein	1	5072	8	12671	0.31226745574977	0.460913291455794	1
COG	[R] COG1837 Predicted RNA-binding protein (contains KH domain)	3	5070	8	12671	0.937207945200147	1	1
COG	[C] COG1838 Tartrate dehydratase beta subunit/Fumarate hydratase class I, C-terminal domain	3	5070	8	12671	0.937207945200147	1	1
COG	[P] COG1840 ABC-type Fe3+ transport system, periplasmic component	1	5072	8	12671	0.31226745574977	0.460913291455794	1
COG	[J] COG1841 Ribosomal protein L30/L7E	3	5070	8	12671	0.937207945200147	1	1
COG	[KT] COG1842 Phage shock protein A (IM30), suppresses sigma54-dependent transcription	3	5070	0	12679	Infinite	0.0233275563470395	1
COG	[N] COG1843 Flagellar hook capping protein	3	5070	7	12672	1.07117606529472	1	1
COG	[K] COG1846 Transcriptional regulators	17	5056	39	12640	1.08973375277571	0.767897873204265	1
COG	[R] COG1847 Predicted RNA-binding protein	3	5070	8	12671	0.937207945200147	1	1
COG	[S] COG1852 Uncharacterized conserved protein	3	5070	8	12671	0.937207945200147	1	1
COG	[R] COG1853 Conserved protein/domain typically associated with flavoprotein oxygenases, DIM6/NTAB family	1	5072	8	12671	0.31226745574977	0.460913291455794	1
COG	[T] COG1854 LuxS protein involved in autoinducer AI2 synthesis	1	5072	8	12671	0.31226745574977	0.460913291455794	1
COG	[S] COG1856 Uncharacterized homolog of biotin synthetase	3	5070	8	12671	0.937207945200147	1	1
COG	[L] COG1857 Uncharacterized protein predicted to be involved in DNA repair	1	5072	8	12671	0.31226745574977	0.460913291455794	1
COG	[U] COG1862 Preprotein translocase subunit YajC	3	5070	8	12671	0.937207945200147	1	1
COG	[C] COG1866 Phosphoenolpyruvate carboxykinase (ATP)	3	5070	0	12679	Infinite	0.0233275563470395	1
COG	[N] COG1868 Flagellar motor switch protein	3	5070	7	12672	1.07117606529472	1	1
COG	[G] COG1869 ABC-type ribose transport system, auxiliary component	3	5070	0	12679	Infinite	0.0233275563470395	1
COG	[NT] COG1871 Chemotaxis protein; stimulates methylation of MCP proteins	3	5070	8	12671	0.937207945200147	1	1
COG	[S] COG1873 Uncharacterized conserved protein	6	5067	16	12663	0.937170770838533	1	1
COG	[G] COG1874 Beta-galactosidase	6	5067	0	12679	Infinite	0.000543485354066888	1
COG	[M] COG1876 D-alanyl-D-alanine carboxypeptidase	3	5070	8	12671	0.937207945200147	1	1
COG	[G] COG1879 ABC-type sugar transport system, periplasmic component	3	5070	8	12671	0.937207945200147	1	1
COG	[R] COG1881 Phospholipid-binding protein	1	5072	8	12671	0.31226745574977	0.460913291455794	1
COG	[C] COG1882 Pyruvate-formate lyase	6	5067	8	12671	1.87534059451051	0.244147232790659	1
COG	[C] COG1883 Na+-transporting methylmalonyl-CoA/oxaloacetate decarboxylase, beta subunit	3	5070	0	12679	Infinite	0.0233275563470395	1
COG	[I] COG1884 Methylmalonyl-CoA mutase, N-terminal domain/subunit	3	5070	0	12679	Infinite	0.0233275563470395	1
COG	[NU] COG1886 Flagellar motor switch/type III secretory pathway protein	3	5070	8	12671	0.937207945200147	1	1
COG	[M] COG1887 Putative glycosyl/glycerophosphate transferases involved in teichoic acid biosynthesis TagF/TagB/EpsJ/RodC	1	5072	8	12671	0.31226745574977	0.460913291455794	1
COG	[H] COG1893 Ketopantoate reductase	1	5072	8	12671	0.31226745574977	0.460913291455794	1
COG	[C] COG1894 NADH:ubiquinone oxidoreductase, NADH-binding (51 kD) subunit	9	5064	24	12655	0.937133552448384	1	1
COG	[R] COG1896 Predicted hydrolases of HD superfamily	3	5070	0	12679	Infinite	0.0233275563470395	1
COG	[E] COG1897 Homoserine trans-succinylase	1	5072	8	12671	0.31226745574977	0.460913291455794	1
COG	[M] COG1898 dTDP-4-dehydrorhamnose 3,5-epimerase and related enzymes	2	5071	5	12674	0.99972393409984	1	1
COG	[C] COG1902 NADH:flavin oxidoreductases, Old Yellow Enzyme family	3	5070	8	12671	0.937207945200147	1	1
COG	[H] COG1903 Cobalamin biosynthesis protein CbiD	3	5070	8	12671	0.937207945200147	1	1
COG	[G] COG1904 Glucuronate isomerase	3	5070	0	12679	Infinite	0.0233275563470395	1
COG	[C] COG1905 NADH:ubiquinone oxidoreductase 24 kD subunit	3	5070	8	12671	0.937207945200147	1	1
COG	[P] COG1910 Periplasmic molybdate-binding protein/domain	1	5072	8	12671	0.31226745574977	0.460913291455794	1
COG	[P] COG1914 Mn2+ and Fe2+ transporters of the NRAMP family	1	5072	8	12671	0.31226745574977	0.460913291455794	1
COG	[S] COG1915 Uncharacterized conserved protein	3	5070	0	12679	Infinite	0.0233275563470395	1
COG	[S] COG1917 Uncharacterized conserved protein, contains double-stranded beta-helix domain	6	5067	8	12671	1.87534059451051	0.244147232790659	1
COG	[P] COG1918 Fe2+ transport system protein A	4	5069	16	12663	0.62452911050111	0.468411069723879	1
COG	[E] COG1921 Selenocysteine synthase [seryl-tRNASer selenium transferase]	3	5070	8	12671	0.937207945200147	1	1
COG	[M] COG1922 Teichoic acid biosynthesis proteins	3	5070	0	12679	Infinite	0.0233275563470395	1
COG	[R] COG1923 Uncharacterized host factor I protein	3	5070	8	12671	0.937207945200147	1	1
COG	[I] COG1924 Activator of 2-hydroxyglutaryl-CoA dehydratase (HSP70-class ATPase domain)	3	5070	8	12671	0.937207945200147	1	1
COG	[G] COG1925 Phosphotransferase system, HPr-related proteins	3	5070	8	12671	0.937207945200147	1	1
COG	[G] COG1929 Glycerate kinase	1	5072	7	12672	0.356958873847357	0.453448771770764	1
COG	[P] COG1930 ABC-type cobalt transport system, periplasmic component	3	5070	8	12671	0.937207945200147	1	1
COG	[S] COG1937 Uncharacterized protein conserved in bacteria	3	5070	8	12671	0.937207945200147	1	1
COG	[S] COG1939 Uncharacterized protein conserved in bacteria	3	5070	8	12671	0.937207945200147	1	1
COG	[KG] COG1940 Transcriptional regulator/sugar kinase	3	5070	8	12671	0.937207945200147	1	1
COG	[L] COG1943 Transposase and inactivated derivatives	1	5072	2	12677	1.24972823441413	1	1
COG	[I] COG1947 4-diphosphocytidyl-2C-methyl-D-erythritol 2-phosphate synthase	3	5070	8	12671	0.937207945200147	1	1
COG	[S] COG1950 Predicted membrane protein	6	5067	0	12679	Infinite	0.000543485354066888	1
COG	[C] COG1951 Tartrate dehydratase alpha subunit/Fumarate hydratase class I, N-terminal domain	3	5070	8	12671	0.937207945200147	1	1
COG	[K] COG1954 Glycerol-3-phosphate responsive antiterminator (mRNA-binding)	3	5070	0	12679	Infinite	0.0233275563470395	1
COG	[F] COG1957 Inosine-uridine nucleoside N-ribohydrolase	3	5070	8	12671	0.937207945200147	1	1
COG	[K] COG1959 Predicted transcriptional regulator	3	5070	8	12671	0.937207945200147	1	1
COG	[I] COG1960 Acyl-CoA dehydrogenases	3	5070	8	12671	0.937207945200147	1	1
COG	[L] COG1961 Site-specific recombinases, DNA invertase Pin homologs	4	5069	8	12671	1.24987599297139	0.751606877395268	1
COG	[S] COG1963 Uncharacterized protein conserved in bacteria	3	5070	8	12671	0.937207945200147	1	1
COG	[T] COG1966 Carbon starvation protein, predicted membrane protein	3	5070	8	12671	0.937207945200147	1	1
COG	[V] COG1968 Uncharacterized bacitracin resistance protein	3	5070	8	12671	0.937207945200147	1	1
COG	[M] COG1970 Large-conductance mechanosensitive channel	3	5070	0	12679	Infinite	0.0233275563470395	1
COG	[S] COG1971 Predicted membrane protein	6	5067	8	12671	1.87534059451051	0.244147232790659	1
COG	[F] COG1972 Nucleoside permease	3	5070	0	12679	Infinite	0.0233275563470395	1
COG	[KT] COG1974 SOS-response transcriptional repressors (RecA-mediated autopeptidases)	6	5067	16	12663	0.937170770838533	1	1
COG	[O] COG1975 Xanthine and CO dehydrogenases maturation factor, XdhC/CoxF family	3	5070	8	12671	0.937207945200147	1	1
COG	[C] COG1979 Uncharacterized oxidoreductases, Fe-dependent alcohol dehydrogenase family	3	5070	8	12671	0.937207945200147	1	1
COG	[E] COG1982 Arginine/lysine/ornithine decarboxylases	3	5070	8	12671	0.937207945200147	1	1
COG	[KT] COG1983 Putative stress-responsive transcriptional regulator	3	5070	0	12679	Infinite	0.0233275563470395	1
COG	[E] COG1984 Allophanate hydrolase subunit 2	1	5072	8	12671	0.31226745574977	0.460913291455794	1
COG	[H] COG1985 Pyrimidine reductase, riboflavin biosynthesis	3	5070	8	12671	0.937207945200147	1	1
COG	[NU] COG1987 Flagellar biosynthesis pathway, component FliQ	3	5070	7	12672	1.07117606529472	1	1
COG	[R] COG1988 Predicted membrane-bound metal-dependent hydrolases	3	5070	8	12671	0.937207945200147	1	1
COG	[NOU] COG1989 Type II secretory pathway, prepilin signal peptidase PulO and related peptidases	3	5070	8	12671	0.937207945200147	1	1
COG	[R] COG1994 Zn-dependent proteases	3	5070	8	12671	0.937207945200147	1	1
COG	[K] COG2002 Regulators of stationary/sporulation gene expression	3	5070	8	12671	0.937207945200147	1	1
COG	[L] COG2003 DNA repair proteins	3	5070	8	12671	0.937207945200147	1	1
COG	[S] COG2006 Uncharacterized conserved protein	3	5070	8	12671	0.937207945200147	1	1
COG	[E] COG2008 Threonine aldolase	1	5072	8	12671	0.31226745574977	0.460913291455794	1
COG	[P] COG2011 ABC-type metal ion transport system, permease component	3	5070	8	12671	0.937207945200147	1	1
COG	[S] COG2013 Uncharacterized conserved protein	2	5071	16	12663	0.312131643996348	0.120968222078775	1
COG	[G] COG2017 Galactose mutarotase and related enzymes	6	5067	8	12671	1.87534059451051	0.244147232790659	1
COG	[H] COG2022 Uncharacterized enzyme of thiazole biosynthesis	1	5072	8	12671	0.31226745574977	0.460913291455794	1
COG	[C] COG2025 Electron transfer flavoprotein, alpha subunit	3	5070	8	12671	0.937207945200147	1	1
COG	[P] COG2032 Cu/Zn superoxide dismutase	3	5070	0	12679	Infinite	0.0233275563470395	1
COG	[C] COG2033 Desulfoferrodoxin	1	5072	8	12671	0.31226745574977	0.460913291455794	1
COG	[H] COG2038 NaMN:DMB phosphoribosyltransferase	3	5070	8	12671	0.937207945200147	1	1
COG	[O] COG2039 Pyrrolidone-carboxylate peptidase (N-terminal pyroglutamyl peptidase)	3	5070	8	12671	0.937207945200147	1	1
COG	[E] COG2049 Allophanate hydrolase subunit 1	1	5072	8	12671	0.31226745574977	0.460913291455794	1
COG	[Q] COG2050 Uncharacterized protein, possibly involved in aromatic compounds catabolism	6	5067	16	12663	0.937170770838533	1	1
COG	[S] COG2052 Uncharacterized protein conserved in bacteria	3	5070	0	12679	Infinite	0.0233275563470395	1
COG	[R] COG2056 Predicted permease	3	5070	0	12679	Infinite	0.0233275563470395	1
COG	[I] COG2057 Acyl CoA:acetate/3-ketoacid CoA transferase, beta subunit	1	5072	8	12671	0.31226745574977	0.460913291455794	1
COG	[P] COG2059 Chromate transport protein ChrA	3	5070	8	12671	0.937207945200147	1	1
COG	[P] COG2060 K+-transporting ATPase, A chain	3	5070	8	12671	0.937207945200147	1	1
COG	[F] COG2065 Pyrimidine operon attenuation protein/uracil phosphoribosyltransferase	3	5070	8	12671	0.937207945200147	1	1
COG	[E] COG2066 Glutaminase	3	5070	8	12671	0.937207945200147	1	1
COG	[R] COG2068 Uncharacterized MobA-related protein	3	5070	8	12671	0.937207945200147	1	1
COG	[C] COG2069 CO dehydrogenase/acetyl-CoA synthase delta subunit (corrinoid Fe-S protein)	3	5070	8	12671	0.937207945200147	1	1
COG	[R] COG2070 Dioxygenases related to 2-nitropropane dioxygenase	3	5070	8	12671	0.937207945200147	1	1
COG	[R] COG2071 Predicted glutamine amidotransferases	3	5070	8	12671	0.937207945200147	1	1
COG	[H] COG2073 Cobalamin biosynthesis protein CbiG	3	5070	8	12671	0.937207945200147	1	1
COG	[P] COG2076 Membrane transporters of cations and cationic drugs	1	5072	8	12671	0.31226745574977	0.460913291455794	1
COG	[O] COG2077 Peroxiredoxin	3	5070	8	12671	0.937207945200147	1	1
COG	[C] COG2080 Aerobic-type carbon monoxide dehydrogenase, small subunit CoxS/CutS homologs	3	5070	8	12671	0.937207945200147	1	1
COG	[R] COG2081 Predicted flavoproteins	3	5070	8	12671	0.937207945200147	1	1
COG	[H] COG2082 Precorrin isomerase	3	5070	8	12671	0.937207945200147	1	1
COG	[I] COG2084 3-hydroxyisobutyrate dehydrogenase and related beta-hydroxyacid dehydrogenases	1	5072	8	12671	0.31226745574977	0.460913291455794	1
COG	[C] COG2086 Electron transfer flavoprotein, beta subunit	3	5070	8	12671	0.937207945200147	1	1
COG	[H] COG2087 Adenosyl cobinamide kinase/adenosyl cobinamide phosphate guanylyltransferase	3	5070	8	12671	0.937207945200147	1	1
COG	[M] COG2088 Uncharacterized protein, involved in the regulation of septum location	3	5070	8	12671	0.937207945200147	1	1
COG	[M] COG2089 Sialic acid synthase	2	5071	0	12679	Infinite	0.0816533474975254	1
COG	[L] COG2094 3-methyladenine DNA glycosylase	3	5070	8	12671	0.937207945200147	1	1
COG	[S] COG2096 Uncharacterized conserved protein	6	5067	0	12679	Infinite	0.000543485354066888	1
COG	[H] COG2099 Precorrin-6x reductase	3	5070	8	12671	0.937207945200147	1	1
COG	[R] COG2102 Predicted ATPases of PP-loop superfamily	3	5070	8	12671	0.937207945200147	1	1
COG	[R] COG2103 Predicted sugar phosphate isomerase	1	5072	8	12671	0.31226745574977	0.460913291455794	1
COG	[H] COG2104 Sulfur transfer protein involved in thiamine biosynthesis	1	5072	8	12671	0.31226745574977	0.460913291455794	1
COG	[S] COG2105 Uncharacterized conserved protein	3	5070	0	12679	Infinite	0.0233275563470395	1
COG	[R] COG2110 Predicted phosphatase homologous to the C-terminal domain of histone macroH2A1	1	5072	8	12671	0.31226745574977	0.460913291455794	1
COG	[G] COG2115 Xylose isomerase	1	5072	8	12671	0.31226745574977	0.460913291455794	1
COG	[P] COG2116 Formate/nitrite family of transporters	3	5070	8	12671	0.937207945200147	1	1
COG	[S] COG2120 Uncharacterized proteins, LmbE homologs	3	5070	8	12671	0.937207945200147	1	1
COG	[F] COG2131 Deoxycytidylate deaminase	3	5070	8	12671	0.937207945200147	1	1
COG	[G] COG2133 Glucose/sorbosone dehydrogenases	3	5070	0	12679	Infinite	0.0233275563470395	1
COG	[R] COG2137 Uncharacterized protein conserved in bacteria	3	5070	8	12671	0.937207945200147	1	1
COG	[GR] COG2140 Thermophilic glucose-6-phosphate isomerase and related metalloenzymes	3	5070	8	12671	0.937207945200147	1	1
COG	[H] COG2145 Hydroxyethylthiazole kinase, sugar kinase family	3	5070	8	12671	0.937207945200147	1	1
COG	[M] COG2148 Sugar transferases involved in lipopolysaccharide synthesis	3	5070	8	12671	0.937207945200147	1	1
COG	[R] COG2153 Predicted acyltransferase	3	5070	8	12671	0.937207945200147	1	1
COG	[S] COG2155 Uncharacterized conserved protein	3	5070	8	12671	0.937207945200147	1	1
COG	[P] COG2156 K+-transporting ATPase, c chain	3	5070	8	12671	0.937207945200147	1	1
COG	[R] COG2158 Uncharacterized protein containing a Zn-finger-like domain	3	5070	8	12671	0.937207945200147	1	1
COG	[J] COG2163 Ribosomal protein L14E/L6E/L27E	3	5070	8	12671	0.937207945200147	1	1
COG	[NU] COG2165 Type II secretory pathway, pseudopilin PulG	6	5067	16	12663	0.937170770838533	1	1
COG	[E] COG2171 Tetrahydrodipicolinate N-succinyltransferase	3	5070	8	12671	0.937207945200147	1	1
COG	[T] COG2172 Anti-sigma regulatory factor (Ser/Thr protein kinase)	3	5070	8	12671	0.937207945200147	1	1
COG	[L] COG2176 DNA polymerase III, alpha subunit (gram-positive type)	6	5067	16	12663	0.937170770838533	1	1
COG	[D] COG2177 Cell division protein	3	5070	2	12677	3.75046028091871	0.144741836205496	1
COG	[K] COG2183 Transcriptional accessory protein	3	5070	8	12671	0.937207945200147	1	1
COG	[I] COG2185 Methylmalonyl-CoA mutase, C-terminal domain/subunit (cobalamin-binding)	3	5070	0	12679	Infinite	0.0233275563470395	1
COG	[K] COG2186 Transcriptional regulators	5	5068	16	12663	0.780842003555859	0.810137182362917	1
COG	[K] COG2188 Transcriptional regulators	6	5067	16	12663	0.937170770838533	1	1
COG	[G] COG2190 Phosphotransferase system IIA components	3	5070	8	12671	0.937207945200147	1	1
COG	[C] COG2191 Formylmethanofuran dehydrogenase subunit E	1	5072	8	12671	0.31226745574977	0.460913291455794	1
COG	[E] COG2195 Di- and tripeptidases	6	5067	16	12663	0.937170770838533	1	1
COG	[TK] COG2197 Response regulator containing a CheY-like receiver domain and an HTH DNA-binding domain	9	5064	23	12656	0.977941868944359	1	1
COG	[T] COG2199 FOG: GGDEF domain	9	5064	24	12655	0.937133552448384	1	1
COG	[T] COG2200 FOG: EAL domain	3	5070	8	12671	0.937207945200147	1	1
COG	[NT] COG2201 Chemotaxis response regulator containing a CheY-like receiver domain and a methylesterase domain	3	5070	8	12671	0.937207945200147	1	1
COG	[T] COG2202 FOG: PAS/PAC domain	9	5064	24	12655	0.937133552448384	1	1
COG	[T] COG2204 Response regulator containing CheY-like receiver, AAA-type ATPase, and DNA-binding domains	3	5070	8	12671	0.937207945200147	1	1
COG	[T] COG2205 Osmosensitive K+ channel histidine kinase	3	5070	8	12671	0.937207945200147	1	1
COG	[K] COG2207 AraC-type DNA-binding domain-containing proteins	5	5068	24	12655	0.520233071073596	0.21909278725844	1
COG	[TK] COG2208 Serine phosphatase RsbU, regulator of sigma subunit	9	5064	24	12655	0.937133552448384	1	1
COG	[G] COG2211 Na+/melibiose symporter and related transporters	1	5072	8	12671	0.31226745574977	0.460913291455794	1
COG	[G] COG2213 Phosphotransferase system, mannitol-specific IIBC component	1	5072	8	12671	0.31226745574977	0.460913291455794	1
COG	[P] COG2216 High-affinity K+ transport system, ATPase chain B	3	5070	8	12671	0.937207945200147	1	1
COG	[P] COG2217 Cation transport ATPase	6	5067	8	12671	1.87534059451051	0.244147232790659	1
COG	[C] COG2221 Dissimilatory sulfite reductase (desulfoviridin), alpha and beta subunits	3	5070	8	12671	0.937207945200147	1	1
COG	[M] COG2222 Predicted phosphosugar isomerases	3	5070	8	12671	0.937207945200147	1	1
COG	[H] COG2226 Methylase involved in ubiquinone/menaquinone biosynthesis	3	5070	0	12679	Infinite	0.0233275563470395	1
COG	[M] COG2230 Cyclopropane fatty acid synthase and related methyltransferases	3	5070	8	12671	0.937207945200147	1	1
COG	[F] COG2233 Xanthine/uracil permeases	3	5070	8	12671	0.937207945200147	1	1
COG	[E] COG2235 Arginine deiminase	3	5070	0	12679	Infinite	0.0233275563470395	1
COG	[P] COG2239 Mg/Co/Ni transporter MgtE (contains CBS domain)	6	5067	8	12671	1.87534059451051	0.244147232790659	1
COG	[H] COG2240 Pyridoxal/pyridoxine/pyridoxamine kinase	3	5070	8	12671	0.937207945200147	1	1
COG	[H] COG2241 Precorrin-6B methylase 1	3	5070	8	12671	0.937207945200147	1	1
COG	[H] COG2242 Precorrin-6B methylase 2	3	5070	8	12671	0.937207945200147	1	1
COG	[H] COG2243 Precorrin-2 methylase	3	5070	8	12671	0.937207945200147	1	1
COG	[R] COG2244 Membrane protein involved in the export of O-antigen and teichoic acid	3	5070	8	12671	0.937207945200147	1	1
COG	[S] COG2246 Predicted membrane protein	4	5069	8	12671	1.24987599297139	0.751606877395268	1
COG	[M] COG2247 Putative cell wall-binding domain	3	5070	8	12671	0.937207945200147	1	1
COG	[R] COG2252 Permeases	4	5069	16	12663	0.62452911050111	0.468411069723879	1
COG	[L] COG2255 Holliday junction resolvasome, helicase subunit	3	5070	8	12671	0.937207945200147	1	1
COG	[L] COG2256 ATPase related to the helicase subunit of the Holliday junction resolvase	6	5067	16	12663	0.937170770838533	1	1
COG	[S] COG2258 Uncharacterized protein conserved in bacteria	3	5070	8	12671	0.937207945200147	1	1
COG	[R] COG2262 GTPases	3	5070	8	12671	0.937207945200147	1	1
COG	[J] COG2264 Ribosomal protein L11 methylase	3	5070	8	12671	0.937207945200147	1	1
COG	[J] COG2265 SAM-dependent methyltransferases related to tRNA (uracil-5-)-methyltransferase	3	5070	8	12671	0.937207945200147	1	1
COG	[I] COG2267 Lysophospholipase	4	5069	16	12663	0.62452911050111	0.468411069723879	1
COG	[G] COG2271 Sugar phosphate permease	3	5070	8	12671	0.937207945200147	1	1
COG	[G] COG2301 Citrate lyase beta subunit	1	5072	8	12671	0.31226745574977	0.460913291455794	1
COG	[S] COG2302 Uncharacterized conserved protein, contains S4-like domain	3	5070	8	12671	0.937207945200147	1	1
COG	[E] COG2309 Leucyl aminopeptidase (aminopeptidase T)	3	5070	8	12671	0.937207945200147	1	1
COG	[T] COG2310 Uncharacterized proteins involved in stress response, homologs of TerZ and putative cAMP-binding protein CABP1	1	5072	8	12671	0.31226745574977	0.460913291455794	1
COG	[Q] COG2313 Uncharacterized enzyme involved in pigment biosynthesis	3	5070	0	12679	Infinite	0.0233275563470395	1
COG	[S] COG2314 Predicted membrane protein	1	5072	0	12679	Infinite	0.285770617395223	1
COG	[R] COG2316 Predicted hydrolase (HD superfamily)	1	5072	8	12671	0.31226745574977	0.460913291455794	1
COG	[S] COG2320 Uncharacterized conserved protein	1	5072	8	12671	0.31226745574977	0.460913291455794	1
COG	[S] COG2323 Predicted membrane protein	3	5070	8	12671	0.937207945200147	1	1
COG	[S] COG2327 Uncharacterized conserved protein	3	5070	0	12679	Infinite	0.0233275563470395	1
COG	[R] COG2333 Predicted hydrolase (metallo-beta-lactamase superfamily)	3	5070	8	12671	0.937207945200147	1	1
COG	[T] COG2337 Growth inhibitor	3	5070	8	12671	0.937207945200147	1	1
COG	[S] COG2339 Predicted membrane protein	3	5070	8	12671	0.937207945200147	1	1
COG	[S] COG2340 Uncharacterized protein with SCP/PR1 domains	6	5067	16	12663	0.937170770838533	1	1
COG	[R] COG2344 AT-rich DNA-binding protein	3	5070	8	12671	0.937207945200147	1	1
COG	[V] COG2348 Uncharacterized protein involved in methicillin resistance	1	5072	5	12674	0.499779891167827	0.68117445774382	1
COG	[S] COG2350 Uncharacterized protein conserved in bacteria	3	5070	0	12679	Infinite	0.0233275563470395	1
COG	[E] COG2355 Zn-dependent dipeptidase, microsomal dipeptidase homolog	3	5070	8	12671	0.937207945200147	1	1
COG	[S] COG2357 Uncharacterized protein conserved in bacteria	6	5067	16	12663	0.937170770838533	1	1
COG	[S] COG2359 Uncharacterized protein conserved in bacteria	3	5070	8	12671	0.937207945200147	1	1
COG	[E] COG2362 D-aminopeptidase	4	5069	16	12663	0.62452911050111	0.468411069723879	1
COG	[S] COG2364 Predicted membrane protein	3	5070	8	12671	0.937207945200147	1	1
COG	[T] COG2365 Protein tyrosine/serine phosphatase	3	5070	8	12671	0.937207945200147	1	1
COG	[Q] COG2368 Aromatic ring hydroxylase	1	5072	8	12671	0.31226745574977	0.460913291455794	1
COG	[O] COG2371 Urease accessory protein UreE	3	5070	0	12679	Infinite	0.0233275563470395	1
COG	[G] COG2376 Dihydroxyacetone kinase	3	5070	0	12679	Infinite	0.0233275563470395	1
COG	[O] COG2377 Predicted molecular chaperone distantly related to HSP70-fold metalloproteases	1	5072	8	12671	0.31226745574977	0.460913291455794	1
COG	[K] COG2378 Predicted transcriptional regulator	6	5067	16	12663	0.937170770838533	1	1
COG	[R] COG2384 Predicted SAM-dependent methyltransferase	3	5070	8	12671	0.937207945200147	1	1
COG	[D] COG2385 Sporulation protein and related proteins	3	5070	8	12671	0.937207945200147	1	1
COG	[K] COG2390 Transcriptional regulator, contains sigma factor-related N-terminal domain	3	5070	8	12671	0.937207945200147	1	1
COG	[R] COG2391 Predicted transporter component	3	5070	0	12679	Infinite	0.0233275563470395	1
COG	[G] COG2407 L-fucose isomerase and related proteins	3	5070	0	12679	Infinite	0.0233275563470395	1
COG	[R] COG2409 Predicted drug exporters of the RND superfamily	3	5070	8	12671	0.937207945200147	1	1
COG	[C] COG2421 Predicted acetamidase/formamidase	3	5070	0	12679	Infinite	0.0233275563470395	1
COG	[E] COG2423 Predicted ornithine cyclodeaminase, mu-crystallin homolog	3	5070	8	12671	0.937207945200147	1	1
COG	[S] COG2426 Predicted membrane protein	2	5071	8	12671	0.624676875819895	0.73440325516965	1
COG	[S] COG2454 Uncharacterized conserved protein	3	5070	8	12671	0.937207945200147	1	1
COG	[S] COG2501 Uncharacterized conserved protein	3	5070	8	12671	0.937207945200147	1	1
COG	[E] COG2502 Asparagine synthetase A	3	5070	8	12671	0.937207945200147	1	1
COG	[TQ] COG2508 Regulator of polyketide synthase expression	7	5066	8	12671	2.18846940496705	0.150650032898705	1
COG	[R] COG2509 Uncharacterized FAD-dependent dehydrogenases	6	5067	8	12671	1.87534059451051	0.244147232790659	1
COG	[R] COG2516 Biotin synthase-related enzyme	3	5070	8	12671	0.937207945200147	1	1
COG	[V] COG2602 Beta-lactamase class D	3	5070	8	12671	0.937207945200147	1	1
COG	[R] COG2603 Predicted ATPase	3	5070	8	12671	0.937207945200147	1	1
COG	[S] COG2606 Uncharacterized conserved protein	4	5069	16	12663	0.62452911050111	0.468411069723879	1
COG	[P] COG2608 Copper chaperone	3	5070	8	12671	0.937207945200147	1	1
COG	[GE] COG2610 H+/gluconate symporter and related permeases	6	5067	16	12663	0.937170770838533	1	1
COG	[P] COG2703 Hemerythrin	3	5070	0	12679	Infinite	0.0233275563470395	1
COG	[C] COG2710 Nitrogenase molybdenum-iron protein, alpha and beta chains	3	5070	1	12678	7.50048834471105	0.0733196832709418	1
COG	[R] COG2715 Uncharacterized membrane protein, required for spore maturation in B.subtilis.	3	5070	8	12671	0.937207945200147	1	1
COG	[S] COG2717 Predicted membrane protein	3	5070	0	12679	Infinite	0.0233275563470395	1
COG	[V] COG2720 Uncharacterized vancomycin resistance protein	3	5070	8	12671	0.937207945200147	1	1
COG	[G] COG2721 Altronate dehydratase	3	5070	24	12655	0.311995777397292	0.0530785246627196	1
COG	[G] COG2723 Beta-glucosidase/6-phospho-beta-glucosidase/beta-galactosidase	2	5071	8	12671	0.624676875819895	0.73440325516965	1
COG	[G] COG2730 Endoglucanase	2	5071	16	12663	0.312131643996348	0.120968222078775	1
COG	[G] COG2731 Beta-galactosidase, beta subunit	3	5070	8	12671	0.937207945200147	1	1
COG	[R] COG2738 Predicted Zn-dependent protease	3	5070	8	12671	0.937207945200147	1	1
COG	[S] COG2739 Uncharacterized protein conserved in bacteria	3	5070	8	12671	0.937207945200147	1	1
COG	[K] COG2740 Predicted nucleic-acid-binding protein implicated in transcription termination	3	5070	8	12671	0.937207945200147	1	1
COG	[V] COG2746 Aminoglycoside N3'-acetyltransferase	3	5070	0	12679	Infinite	0.0233275563470395	1
COG	[KNU] COG2747 Negative regulator of flagellin synthesis (anti-sigma28 factor)	3	5070	8	12671	0.937207945200147	1	1
COG	[E] COG2755 Lysophospholipase L1 and related esterases	4	5069	8	12671	1.24987599297139	0.751606877395268	1
COG	[F] COG2759 Formyltetrahydrofolate synthetase	3	5070	8	12671	0.937207945200147	1	1
COG	[S] COG2764 Uncharacterized protein conserved in bacteria	1	5072	8	12671	0.31226745574977	0.460913291455794	1
COG	[R] COG2768 Uncharacterized Fe-S center protein	3	5070	8	12671	0.937207945200147	1	1
COG	[K] COG2771 DNA-binding HTH domain-containing proteins	4	5069	16	12663	0.62452911050111	0.468411069723879	1
COG	[L] COG2801 Transposase and inactivated derivatives	1	5072	5	12674	0.499779891167827	0.68117445774382	1
COG	[NU] COG2804 Type II secretory pathway, ATPase PulE/Tfp pilus assembly pathway, ATPase PilB	3	5070	8	12671	0.937207945200147	1	1
COG	[NU] COG2805 Tfp pilus assembly protein, pilus retraction ATPase PilT	3	5070	8	12671	0.937207945200147	1	1
COG	[L] COG2812 DNA polymerase III, gamma/tau subunits	3	5070	8	12671	0.937207945200147	1	1
COG	[S] COG2815 Uncharacterized protein conserved in bacteria	3	5070	8	12671	0.937207945200147	1	1
COG	[F] COG2820 Uridine phosphorylase	2	5071	0	12679	Infinite	0.0816533474975254	1
COG	[P] COG2824 Uncharacterized Zn-ribbon-containing protein involved in phosphonate metabolism	3	5070	8	12671	0.937207945200147	1	1
COG	[L] COG2827 Predicted endonuclease containing a URI domain	3	5070	8	12671	0.937207945200147	1	1
COG	[S] COG2832 Uncharacterized protein conserved in bacteria	3	5070	0	12679	Infinite	0.0233275563470395	1
COG	[M] COG2834 Outer membrane lipoprotein-sorting protein	3	5070	8	12671	0.937207945200147	1	1
COG	[M] COG2843 Putative enzyme of poly-gamma-glutamate biosynthesis (capsule formation)	1	5072	8	12671	0.31226745574977	0.460913291455794	1
COG	[S] COG2848 Uncharacterized conserved protein	1	5072	8	12671	0.31226745574977	0.460913291455794	1
COG	[S] COG2855 Predicted membrane protein	3	5070	8	12671	0.937207945200147	1	1
COG	[E] COG2856 Predicted Zn peptidase	7	5066	10	12669	1.75045049111897	0.28323441978447	1
COG	[E] COG2866 Predicted carboxypeptidase	3	5070	0	12679	Infinite	0.0233275563470395	1
COG	[J] COG2868 Predicted ribosomal protein	3	5070	8	12671	0.937207945200147	1	1
COG	[R] COG2872 Predicted metal-dependent hydrolases related to alanyl-tRNA synthetase HxxxH domain	3	5070	8	12671	0.937207945200147	1	1
COG	[E] COG2873 O-acetylhomoserine sulfhydrylase	3	5070	8	12671	0.937207945200147	1	1
COG	[H] COG2875 Precorrin-4 methylase	3	5070	8	12671	0.937207945200147	1	1
COG	[E] COG2876 3-deoxy-D-arabino-heptulosonate 7-phosphate (DAHP) synthase	3	5070	8	12671	0.937207945200147	1	1
COG	[C] COG2878 Predicted NADH:ubiquinone oxidoreductase, subunit RnfB	3	5070	8	12671	0.937207945200147	1	1
COG	[NUO] COG2882 Flagellar biosynthesis chaperone	3	5070	7	12672	1.07117606529472	1	1
COG	[D] COG2884 Predicted ATPase involved in cell division	3	5070	8	12671	0.937207945200147	1	1
COG	[M] COG2885 Outer membrane protein and related peptidoglycan-associated (lipo)proteins	3	5070	8	12671	0.937207945200147	1	1
COG	[J] COG2890 Methylase of polypeptide chain release factors	3	5070	8	12671	0.937207945200147	1	1
COG	[M] COG2891 Cell shape-determining protein	3	5070	8	12671	0.937207945200147	1	1
COG	[G] COG2893 Phosphotransferase system, mannose/fructose-specific component IIA	3	5070	8	12671	0.937207945200147	1	1
COG	[D] COG2894 Septum formation inhibitor-activating ATPase	3	5070	8	12671	0.937207945200147	1	1
COG	[H] COG2896 Molybdenum cofactor biosynthesis enzyme	3	5070	8	12671	0.937207945200147	1	1
COG	[P] COG2897 Rhodanese-related sulfurtransferase	3	5070	8	12671	0.937207945200147	1	1
COG	[D] COG2917 Intracellular septation protein A	3	5070	8	12671	0.937207945200147	1	1
COG	[D] COG2919 Septum formation initiator	3	5070	8	12671	0.937207945200147	1	1
COG	[Q] COG2931 RTX toxins and related Ca2+-binding proteins	6	5067	16	12663	0.937170770838533	1	1
COG	[K] COG2932 Predicted transcriptional regulator	3	5070	8	12671	0.937207945200147	1	1
COG	[R] COG2936 Predicted acyl esterases	1	5072	8	12671	0.31226745574977	0.460913291455794	1
COG	[S] COG2966 Uncharacterized conserved protein	3	5070	8	12671	0.937207945200147	1	1
COG	[S] COG2968 Uncharacterized conserved protein	3	5070	0	12679	Infinite	0.0233275563470395	1
COG	[G] COG2971 Predicted N-acetylglucosamine kinase	1	5072	8	12671	0.31226745574977	0.460913291455794	1
COG	[T] COG2972 Predicted signal transduction protein with a C-terminal ATPase domain	3	5070	8	12671	0.937207945200147	1	1
COG	[H] COG2978 Putative p-aminobenzoyl-glutamate transporter	3	5070	8	12671	0.937207945200147	1	1
COG	[R] COG2984 ABC-type uncharacterized transport system, periplasmic component	1	5072	8	12671	0.31226745574977	0.460913291455794	1
COG	[R] COG2985 Predicted permease	1	5072	8	12671	0.31226745574977	0.460913291455794	1
COG	[E] COG2986 Histidine ammonia-lyase	3	5070	0	12679	Infinite	0.0233275563470395	1
COG	[E] COG2987 Urocanate hydratase	3	5070	0	12679	Infinite	0.0233275563470395	1
COG	[S] COG2996 Uncharacterized protein conserved in bacteria	3	5070	8	12671	0.937207945200147	1	1
COG	[P] COG3004 Na+/H+ antiporter	3	5070	0	12679	Infinite	0.0233275563470395	1
COG	[G] COG3010 Putative N-acetylmannosamine-6-phosphate epimerase	3	5070	8	12671	0.937207945200147	1	1
COG	[S] COG3022 Uncharacterized protein conserved in bacteria	3	5070	8	12671	0.937207945200147	1	1
COG	[S] COG3027 Uncharacterized protein conserved in bacteria	3	5070	8	12671	0.937207945200147	1	1
COG	[E] COG3033 Tryptophanase	3	5070	0	12679	Infinite	0.0233275563470395	1
COG	[S] COG3037 Uncharacterized protein conserved in bacteria	1	5072	8	12671	0.31226745574977	0.460913291455794	1
COG	[C] COG3051 Citrate lyase, alpha subunit	3	5070	8	12671	0.937207945200147	1	1
COG	[C] COG3053 Citrate lyase synthetase	3	5070	7	12672	1.07117606529472	1	1
COG	[C] COG3069 C4-dicarboxylate transporter	1	5072	0	12679	Infinite	0.285770617395223	1
COG	[T] COG3086 Positive regulator of sigma E activity	3	5070	8	12671	0.937207945200147	1	1
COG	[G] COG3090 TRAP-type C4-dicarboxylate transport system, small permease component	3	5070	0	12679	Infinite	0.0233275563470395	1
COG	[T] COG3103 SH3 domain protein	7	5066	24	12655	0.72862546646083	0.553809461583399	1
COG	[E] COG3104 Dipeptide/tripeptide permease	3	5070	8	12671	0.937207945200147	1	1
COG	[S] COG3123 Uncharacterized protein conserved in bacteria	1	5072	8	12671	0.31226745574977	0.460913291455794	1
COG	[P] COG3142 Uncharacterized protein involved in copper resistance	3	5070	8	12671	0.937207945200147	1	1
COG	[N] COG3144 Flagellar hook-length control protein	3	5070	7	12672	1.07117606529472	1	1
COG	[R] COG3153 Predicted acetyltransferase	3	5070	1	12678	7.50048834471105	0.0733196832709418	1
COG	[P] COG3158 K+ transporter	3	5070	0	12679	Infinite	0.0233275563470395	1
COG	[S] COG3177 Uncharacterized conserved protein	3	5070	24	12655	0.311995777397292	0.0530785246627196	1
COG	[EQ] COG3191 L-aminopeptidase/D-esterase	6	5067	8	12671	1.87534059451051	0.244147232790659	1
COG	[E] COG3192 Ethanolamine utilization protein	1	5072	8	12671	0.31226745574977	0.460913291455794	1
COG	[S] COG3199 Uncharacterized conserved protein	3	5070	0	12679	Infinite	0.0233275563470395	1
COG	[U] COG3210 Large exoproteins involved in heme utilization or adhesion	3	5070	0	12679	Infinite	0.0233275563470395	1
COG	[S] COG3212 Predicted membrane protein	4	5069	16	12663	0.62452911050111	0.468411069723879	1
COG	[E] COG3227 Zinc metalloprotease (elastase)	3	5070	0	12679	Infinite	0.0233275563470395	1
COG	[S] COG3238 Uncharacterized protein conserved in bacteria	3	5070	8	12671	0.937207945200147	1	1
COG	[S] COG3247 Uncharacterized conserved protein	3	5070	0	12679	Infinite	0.0233275563470395	1
COG	[G] COG3250 Beta-galactosidase/beta-glucuronidase	3	5070	0	12679	Infinite	0.0233275563470395	1
COG	[P] COG3263 NhaP-type Na+/H+ and K+/H+ antiporters with a unique C-terminal domain	3	5070	8	12671	0.937207945200147	1	1
COG	[S] COG3274 Uncharacterized protein conserved in bacteria	3	5070	8	12671	0.937207945200147	1	1
COG	[T] COG3275 Putative regulator of cell autolysis	3	5070	8	12671	0.937207945200147	1	1
COG	[J] COG3276 Selenocysteine-specific translation elongation factor	3	5070	8	12671	0.937207945200147	1	1
COG	[O] COG3278 Cbb3-type cytochrome oxidase, subunit 1	2	5071	0	12679	Infinite	0.0816533474975254	1
COG	[KT] COG3279 Response regulator of the LytR/AlgR family	6	5067	16	12663	0.937170770838533	1	1
COG	[T] COG3290 Signal transduction histidine kinase regulating citrate/malate metabolism	3	5070	8	12671	0.937207945200147	1	1
COG	[R] COG3291 FOG: PKD repeat	3	5070	8	12671	0.937207945200147	1	1
COG	[T] COG3292 Predicted periplasmic ligand-binding sensor domain	3	5070	8	12671	0.937207945200147	1	1
COG	[S] COG3296 Uncharacterized protein conserved in bacteria	3	5070	0	12679	Infinite	0.0233275563470395	1
COG	[S] COG3299 Uncharacterized homolog of phage Mu protein gp47	1	5072	8	12671	0.31226745574977	0.460913291455794	1
COG	[M] COG3307 Lipid A core - O-antigen ligase and related enzymes	2	5071	0	12679	Infinite	0.0816533474975254	1
COG	[S] COG3314 Uncharacterized protein conserved in bacteria	10	5063	24	12655	1.04146059411254	1	1
COG	[S] COG3326 Predicted membrane protein	3	5070	8	12671	0.937207945200147	1	1
COG	[L] COG3328 Transposase and inactivated derivatives	1	5072	8	12671	0.31226745574977	0.460913291455794	1
COG	[S] COG3339 Uncharacterized conserved protein	4	5069	8	12671	1.24987599297139	0.751606877395268	1
COG	[R] COG3341 Predicted double-stranded RNA/RNA-DNA hybrid binding protein	4	5069	8	12671	1.24987599297139	0.751606877395268	1
COG	[L] COG3359 Predicted exonuclease	3	5070	0	12679	Infinite	0.0233275563470395	1
COG	[R] COG3378 Predicted ATPase	1	5072	0	12679	Infinite	0.285770617395223	1
COG	[S] COG3382 Uncharacterized conserved protein	1	5072	8	12671	0.31226745574977	0.460913291455794	1
COG	[R] COG3383 Uncharacterized anaerobic dehydrogenase	3	5070	8	12671	0.937207945200147	1	1
COG	[S] COG3391 Uncharacterized conserved protein	3	5070	8	12671	0.937207945200147	1	1
COG	[R] COG3393 Predicted acetyltransferase	3	5070	8	12671	0.937207945200147	1	1
COG	[S] COG3394 Uncharacterized protein conserved in bacteria	3	5070	8	12671	0.937207945200147	1	1
COG	[E] COG3404 Methenyl tetrahydrofolate cyclohydrolase	3	5070	8	12671	0.937207945200147	1	1
COG	[G] COG3408 Glycogen debranching enzyme	3	5070	1	12678	7.50048834471105	0.0733196832709418	1
COG	[M] COG3409 Putative peptidoglycan-binding domain-containing protein	4	5069	16	12663	0.62452911050111	0.468411069723879	1
COG	[C] COG3411 Ferredoxin	3	5070	8	12671	0.937207945200147	1	1
COG	[G] COG3414 Phosphotransferase system, galactitol-specific IIB component	3	5070	24	12655	0.311995777397292	0.0530785246627196	1
COG	[C] COG3426 Butyrate kinase	3	5070	8	12671	0.937207945200147	1	1
COG	[K] COG3432 Predicted transcriptional regulator	3	5070	8	12671	0.937207945200147	1	1
COG	[R] COG3442 Predicted glutamine amidotransferase	3	5070	0	12679	Infinite	0.0233275563470395	1
COG	[G] COG3444 Phosphotransferase system, mannose/fructose/N-acetylgalactosamine-specific component IIB	3	5070	8	12671	0.937207945200147	1	1
COG	[U] COG3451 Type IV secretory pathway, VirB4 components	3	5070	7	12672	1.07117606529472	1	1
COG	[P] COG3454 Metal-dependent hydrolase involved in phosphonate metabolism	1	5072	8	12671	0.31226745574977	0.460913291455794	1
COG	[R] COG3467 Predicted flavin-nucleotide-binding protein	3	5070	8	12671	0.937207945200147	1	1
COG	[T] COG3476 Tryptophan-rich sensory protein (mitochondrial benzodiazepine receptor homolog)	3	5070	8	12671	0.937207945200147	1	1
COG	[R] COG3478 Predicted nucleic-acid-binding protein containing a Zn-ribbon domain	3	5070	0	12679	Infinite	0.0233275563470395	1
COG	[R] COG3481 Predicted HD-superfamily hydrolase	3	5070	0	12679	Infinite	0.0233275563470395	1
COG	[U] COG3505 Type IV secretory pathway, VirD4 components	3	5070	6	12673	1.24982672068273	0.721209837693262	1
COG	[G] COG3507 Beta-xylosidase	1	5072	8	12671	0.31226745574977	0.460913291455794	1
COG	[S] COG3535 Uncharacterized conserved protein	1	5072	8	12671	0.31226745574977	0.460913291455794	1
COG	[S] COG3538 Uncharacterized conserved protein	3	5070	0	12679	Infinite	0.0233275563470395	1
COG	[S] COG3543 Uncharacterized conserved protein	3	5070	0	12679	Infinite	0.0233275563470395	1
COG	[S] COG3544 Uncharacterized protein conserved in bacteria	3	5070	0	12679	Infinite	0.0233275563470395	1
COG	[P] COG3546 Mn-containing catalase	3	5070	8	12671	0.937207945200147	1	1
COG	[R] COG3568 Metal-dependent hydrolase	6	5067	8	12671	1.87534059451051	0.244147232790659	1
COG	[S] COG3583 Uncharacterized protein conserved in bacteria	3	5070	8	12671	0.937207945200147	1	1
COG	[S] COG3589 Uncharacterized conserved protein	3	5070	8	12671	0.937207945200147	1	1
COG	[G] COG3594 Fucose 4-O-acetylase and related acetyltransferases	3	5070	0	12679	Infinite	0.0233275563470395	1
COG	[D] COG3599 Cell division initiation protein	6	5067	16	12663	0.937170770838533	1	1
COG	[S] COG3600 Uncharacterized phage-associated protein	2	5071	1	12678	4.9996956424939	0.198304929798497	1
COG	[S] COG3601 Predicted membrane protein	3	5070	8	12671	0.937207945200147	1	1
COG	[S] COG3603 Uncharacterized conserved protein	1	5072	8	12671	0.31226745574977	0.460913291455794	1
COG	[S] COG3610 Uncharacterized conserved protein	3	5070	8	12671	0.937207945200147	1	1
COG	[E] COG3616 Predicted amino acid aldolase or racemase	3	5070	8	12671	0.937207945200147	1	1
COG	[K] COG3617 Prophage antirepressor	4	5069	15	12664	0.666207300079264	0.614606644670623	1
COG	[S] COG3619 Predicted membrane protein	3	5070	8	12671	0.937207945200147	1	1
COG	[R] COG3621 Patatin	3	5070	8	12671	0.937207945200147	1	1
COG	[P] COG3624 Uncharacterized enzyme of phosphonate metabolism	1	5072	8	12671	0.31226745574977	0.460913291455794	1
COG	[P] COG3625 Uncharacterized enzyme of phosphonate metabolism	1	5072	7	12672	0.356958873847357	0.453448771770764	1
COG	[P] COG3626 Uncharacterized enzyme of phosphonate metabolism	1	5072	7	12672	0.356958873847357	0.453448771770764	1
COG	[P] COG3627 Uncharacterized enzyme of phosphonate metabolism	1	5072	7	12672	0.356958873847357	0.453448771770764	1
COG	[E] COG3633 Na+/serine symporter	3	5070	8	12671	0.937207945200147	1	1
COG	[O] COG3634 Alkyl hydroperoxide reductase, large subunit	3	5070	0	12679	Infinite	0.0233275563470395	1
COG	[D] COG3640 CO dehydrogenase maturation factor	3	5070	8	12671	0.937207945200147	1	1
COG	[R] COG3641 Predicted membrane protein, putative toxin regulator	1	5072	8	12671	0.31226745574977	0.460913291455794	1
COG	[E] COG3643 Glutamate formiminotransferase	3	5070	0	12679	Infinite	0.0233275563470395	1
COG	[S] COG3645 Uncharacterized phage-encoded protein	3	5070	8	12671	0.937207945200147	1	1
COG	[S] COG3646 Uncharacterized phage-encoded protein	3	5070	8	12671	0.937207945200147	1	1
COG	[Q] COG3653 N-acyl-D-aspartate/D-glutamate deacylase	1	5072	8	12671	0.31226745574977	0.460913291455794	1
COG	[K] COG3655 Predicted transcriptional regulator	4	5069	16	12663	0.62452911050111	0.468411069723879	1
COG	[L] COG3666 Transposase and inactivated derivatives	1	5072	7	12672	0.356958873847357	0.453448771770764	1
COG	[R] COG3668 Plasmid stabilization system protein	2	5071	0	12679	Infinite	0.0816533474975254	1
COG	[S] COG3679 Uncharacterized conserved protein	3	5070	0	12679	Infinite	0.0233275563470395	1
COG	[S] COG3681 Uncharacterized conserved protein	3	5070	8	12671	0.937207945200147	1	1
COG	[K] COG3682 Predicted transcriptional regulator	3	5070	8	12671	0.937207945200147	1	1
COG	[R] COG3688 Predicted RNA-binding protein containing a PIN domain	3	5070	8	12671	0.937207945200147	1	1
COG	[S] COG3689 Predicted membrane protein	3	5070	0	12679	Infinite	0.0233275563470395	1
COG	[R] COG3694 ABC-type uncharacterized transport system, permease component	1	5072	8	12671	0.31226745574977	0.460913291455794	1
COG	[E] COG3705 ATP phosphoribosyltransferase involved in histidine biosynthesis	2	5071	8	12671	0.624676875819895	0.73440325516965	1
COG	[T] COG3706 Response regulator containing a CheY-like receiver domain and a GGDEF domain	3	5070	8	12671	0.937207945200147	1	1
COG	[T] COG3707 Response regulator with putative antiterminator output domain	3	5070	8	12671	0.937207945200147	1	1
COG	[S] COG3708 Uncharacterized protein conserved in bacteria	6	5067	16	12663	0.937170770838533	1	1
COG	[K] COG3711 Transcriptional antiterminator	6	5067	16	12663	0.937170770838533	1	1
COG	[S] COG3714 Predicted membrane protein	3	5070	0	12679	Infinite	0.0233275563470395	1
COG	[G] COG3715 Phosphotransferase system, mannose/fructose/N-acetylgalactosamine-specific component IIC	3	5070	8	12671	0.937207945200147	1	1
COG	[G] COG3716 Phosphotransferase system, mannose/fructose/N-acetylgalactosamine-specific component IID	3	5070	8	12671	0.937207945200147	1	1
COG	[L] COG3723 Recombinational DNA repair protein (RecE pathway)	3	5070	0	12679	Infinite	0.0233275563470395	1
COG	[G] COG3730 Phosphotransferase system sorbitol-specific component IIC	1	5072	8	12671	0.31226745574977	0.460913291455794	1
COG	[G] COG3731 Phosphotransferase system sorbitol-specific component IIA	1	5072	8	12671	0.31226745574977	0.460913291455794	1
COG	[G] COG3732 Phosphotransferase system sorbitol-specific component IIBC	1	5072	8	12671	0.31226745574977	0.460913291455794	1
COG	[S] COG3735 Uncharacterized protein conserved in bacteria	3	5070	0	12679	Infinite	0.0233275563470395	1
COG	[L] COG3747 Phage terminase, small subunit	2	5071	0	12679	Infinite	0.0816533474975254	1
COG	[S] COG3755 Uncharacterized protein conserved in bacteria	6	5067	0	12679	Infinite	0.000543485354066888	1
COG	[S] COG3758 Uncharacterized protein conserved in bacteria	3	5070	0	12679	Infinite	0.0233275563470395	1
COG	[S] COG3760 Uncharacterized conserved protein	3	5070	8	12671	0.937207945200147	1	1
COG	[M] COG3773 Cell wall hydrolyses involved in spore germination	3	5070	8	12671	0.937207945200147	1	1
COG	[M] COG3774 Mannosyltransferase OCH1 and related enzymes	1	5072	8	12671	0.31226745574977	0.460913291455794	1
COG	[G] COG3775 Phosphotransferase system, galactitol-specific IIC component	1	5072	8	12671	0.31226745574977	0.460913291455794	1
COG	[S] COG3804 Uncharacterized conserved protein related to dihydrodipicolinate reductase	1	5072	8	12671	0.31226745574977	0.460913291455794	1
COG	[S] COG3817 Predicted membrane protein	3	5070	8	12671	0.937207945200147	1	1
COG	[S] COG3819 Predicted membrane protein	3	5070	8	12671	0.937207945200147	1	1
COG	[S] COG3825 Uncharacterized protein conserved in bacteria	1	5072	8	12671	0.31226745574977	0.460913291455794	1
COG	[KT] COG3829 Transcriptional regulator containing PAS, AAA-type ATPase, and DNA-binding domains	3	5070	8	12671	0.937207945200147	1	1
COG	[T] COG3830 ACT domain-containing protein	1	5072	8	12671	0.31226745574977	0.460913291455794	1
COG	[G] COG3839 ABC-type sugar transport systems, ATPase components	4	5069	16	12663	0.62452911050111	0.468411069723879	1
COG	[E] COG3842 ABC-type spermidine/putrescine transport systems, ATPase components	3	5070	8	12671	0.937207945200147	1	1
COG	[R] COG3845 ABC-type uncharacterized transport systems, ATPase components	3	5070	8	12671	0.937207945200147	1	1
COG	[P] COG3853 Uncharacterized protein involved in tellurite resistance	3	5070	8	12671	0.937207945200147	1	1
COG	[S] COG3854 Uncharacterized protein conserved in bacteria	3	5070	8	12671	0.937207945200147	1	1
COG	[G] COG3855 Uncharacterized protein conserved in bacteria	3	5070	8	12671	0.937207945200147	1	1
COG	[S] COG3856 Uncharacterized conserved protein (small basic protein)	1	5072	8	12671	0.31226745574977	0.460913291455794	1
COG	[L] COG3857 ATP-dependent nuclease, subunit B	3	5070	8	12671	0.937207945200147	1	1
COG	[S] COG3859 Predicted membrane protein	3	5070	0	12679	Infinite	0.0233275563470395	1
COG	[S] COG3862 Uncharacterized protein with conserved CXXC pairs	3	5070	0	12679	Infinite	0.0233275563470395	1
COG	[S] COG3864 Uncharacterized protein conserved in bacteria	3	5070	8	12671	0.937207945200147	1	1
COG	[E] COG3869 Arginine kinase	1	5072	8	12671	0.31226745574977	0.460913291455794	1
COG	[R] COG3872 Predicted metal-dependent enzyme	3	5070	8	12671	0.937207945200147	1	1
COG	[S] COG3874 Uncharacterized conserved protein	3	5070	8	12671	0.937207945200147	1	1
COG	[S] COG3875 Uncharacterized conserved protein	3	5070	8	12671	0.937207945200147	1	1
COG	[S] COG3877 Uncharacterized protein conserved in bacteria	3	5070	0	12679	Infinite	0.0233275563470395	1
COG	[S] COG3879 Uncharacterized protein conserved in bacteria	1	5072	8	12671	0.31226745574977	0.460913291455794	1
COG	[S] COG3880 Uncharacterized protein with conserved CXXC pairs	1	5072	8	12671	0.31226745574977	0.460913291455794	1
COG	[S] COG3883 Uncharacterized protein conserved in bacteria	3	5070	8	12671	0.937207945200147	1	1
COG	[T] COG3887 Predicted signaling protein consisting of a modified GGDEF domain and a DHH domain	3	5070	8	12671	0.937207945200147	1	1
COG	[R] COG3894 Uncharacterized metal-binding protein	3	5070	8	12671	0.937207945200147	1	1
COG	[S] COG3906 Uncharacterized protein conserved in bacteria	3	5070	8	12671	0.937207945200147	1	1
COG	[T] COG3920 Signal transduction histidine kinase	4	5069	16	12663	0.62452911050111	0.468411069723879	1
COG	[S] COG3924 Predicted membrane protein	3	5070	0	12679	Infinite	0.0233275563470395	1
COG	[K] COG3933 Transcriptional antiterminator	3	5070	8	12671	0.937207945200147	1	1
COG	[L] COG3935 Putative primosome component and related proteins	6	5067	16	12663	0.937170770838533	1	1
COG	[E] COG3938 Proline racemase	3	5070	8	12671	0.937207945200147	1	1
COG	[M] COG3944 Capsular polysaccharide biosynthesis protein	3	5070	0	12679	Infinite	0.0233275563470395	1
COG	[S] COG3949 Uncharacterized membrane protein	3	5070	8	12671	0.937207945200147	1	1
COG	[R] COG3950 Predicted ATP-binding protein involved in virulence	1	5072	7	12672	0.356958873847357	0.453448771770764	1
COG	[R] COG3956 Protein containing tetrapyrrole methyltransferase domain and MazG-like (predicted pyrophosphatase) domain	3	5070	8	12671	0.937207945200147	1	1
COG	[G] COG3958 Transketolase, C-terminal subunit	3	5070	8	12671	0.937207945200147	1	1
COG	[G] COG3959 Transketolase, N-terminal subunit	3	5070	8	12671	0.937207945200147	1	1
COG	[R] COG3964 Predicted amidohydrolase	2	5071	8	12671	0.624676875819895	0.73440325516965	1
COG	[M] COG3966 Protein involved in D-alanine esterification of lipoteichoic acid and wall teichoic acid (D-alanine transfer protein)	3	5070	8	12671	0.937207945200147	1	1
COG	[R] COG3969 Predicted phosphoadenosine phosphosulfate sulfotransferase	1	5072	8	12671	0.31226745574977	0.460913291455794	1
COG	[R] COG3973 Superfamily I DNA and RNA helicases	1	5072	8	12671	0.31226745574977	0.460913291455794	1
COG	[S] COG3976 Uncharacterized protein conserved in bacteria	1	5072	8	12671	0.31226745574977	0.460913291455794	1
COG	[R] COG3981 Predicted acetyltransferase	3	5070	0	12679	Infinite	0.0233275563470395	1
COG	[S] COG4086 Predicted secreted protein	3	5070	8	12671	0.937207945200147	1	1
COG	[E] COG4091 Predicted homoserine dehydrogenase	1	5072	8	12671	0.31226745574977	0.460913291455794	1
COG	[P] COG4100 Cystathionine beta-lyase family protein involved in aluminum resistance	3	5070	8	12671	0.937207945200147	1	1
COG	[P] COG4107 ABC-type phosphonate transport system, ATPase component	3	5070	8	12671	0.937207945200147	1	1
COG	[J] COG4108 Peptide chain release factor RF-3	3	5070	8	12671	0.937207945200147	1	1
COG	[R] COG4110 Uncharacterized protein involved in stress response	1	5072	8	12671	0.31226745574977	0.460913291455794	1
COG	[R] COG4120 ABC-type uncharacterized transport system, permease component	2	5071	8	12671	0.624676875819895	0.73440325516965	1
COG	[R] COG4122 Predicted O-methyltransferase	3	5070	8	12671	0.937207945200147	1	1
COG	[R] COG4123 Predicted O-methyltransferase	3	5070	8	12671	0.937207945200147	1	1
COG	[S] COG4129 Predicted membrane protein	3	5070	8	12671	0.937207945200147	1	1
COG	[R] COG4134 ABC-type uncharacterized transport system, periplasmic component	3	5070	0	12679	Infinite	0.0233275563470395	1
COG	[H] COG4145 Na+/panthothenate symporter	3	5070	8	12671	0.937207945200147	1	1
COG	[P] COG4149 ABC-type molybdate transport system, permease component	3	5070	8	12671	0.937207945200147	1	1
COG	[R] COG4152 ABC-type uncharacterized transport system, ATPase component	3	5070	8	12671	0.937207945200147	1	1
COG	[G] COG4154 Fucose dissimilation pathway protein FucU	3	5070	0	12679	Infinite	0.0233275563470395	1
COG	[E] COG4166 ABC-type oligopeptide transport system, periplasmic component	3	5070	8	12671	0.937207945200147	1	1
COG	[G] COG4193 Beta- N-acetylglucosaminidase	6	5067	9	12670	1.66694257436561	0.390382470684959	1
COG	[R] COG4194 Predicted membrane protein	3	5070	8	12671	0.937207945200147	1	1
COG	[S] COG4198 Uncharacterized conserved protein	1	5072	8	12671	0.31226745574977	0.460913291455794	1
COG	[S] COG4200 Uncharacterized protein conserved in bacteria	2	5071	16	12663	0.312131643996348	0.120968222078775	1
COG	[KT] COG4219 Antirepressor regulating drug resistance, predicted signal transduction N-terminal membrane component	3	5070	8	12671	0.937207945200147	1	1
COG	[S] COG4224 Uncharacterized protein conserved in bacteria	3	5070	8	12671	0.937207945200147	1	1
COG	[C] COG4231 Indolepyruvate ferredoxin oxidoreductase, alpha and beta subunits	3	5070	8	12671	0.937207945200147	1	1
COG	[R] COG4239 ABC-type uncharacterized transport system, permease component	1	5072	7	12672	0.356958873847357	0.453448771770764	1
COG	[S] COG4241 Predicted membrane protein	3	5070	8	12671	0.937207945200147	1	1
COG	[V] COG4268 McrBC 5-methylcytosine restriction system component	1	5072	8	12671	0.31226745574977	0.460913291455794	1
COG	[S] COG4269 Predicted membrane protein	3	5070	0	12679	Infinite	0.0233275563470395	1
COG	[G] COG4284 UDP-glucose pyrophosphorylase	3	5070	8	12671	0.937207945200147	1	1
COG	[L] COG4294 UV damage repair endonuclease	3	5070	0	12679	Infinite	0.0233275563470395	1
COG	[S] COG4299 Uncharacterized conserved protein	1	5072	8	12671	0.31226745574977	0.460913291455794	1
COG	[E] COG4302 Ethanolamine ammonia-lyase, small subunit	1	5072	8	12671	0.31226745574977	0.460913291455794	1
COG	[E] COG4303 Ethanolamine ammonia-lyase, large subunit	1	5072	8	12671	0.31226745574977	0.460913291455794	1
COG	[R] COG4326 Sporulation control protein	3	5070	0	12679	Infinite	0.0233275563470395	1
COG	[S] COG4332 Uncharacterized protein conserved in bacteria	1	5072	8	12671	0.31226745574977	0.460913291455794	1
COG	[L] COG4335 DNA alkylation repair enzyme	1	5072	8	12671	0.31226745574977	0.460913291455794	1
COG	[S] COG4377 Predicted membrane protein	3	5070	0	12679	Infinite	0.0233275563470395	1
COG	[R] COG4385 Bacteriophage P2-related tail formation protein	1	5072	8	12671	0.31226745574977	0.460913291455794	1
COG	[S] COG4392 Predicted membrane protein	1	5072	8	12671	0.31226745574977	0.460913291455794	1
COG	[S] COG4399 Uncharacterized protein conserved in bacteria	3	5070	8	12671	0.937207945200147	1	1
COG	[E] COG4401 Chorismate mutase	3	5070	0	12679	Infinite	0.0233275563470395	1
COG	[G] COG4409 Neuraminidase (sialidase)	3	5070	0	12679	Infinite	0.0233275563470395	1
COG	[S] COG4443 Uncharacterized protein conserved in bacteria	3	5070	0	12679	Infinite	0.0233275563470395	1
COG	[R] COG4447 Uncharacterized protein related to plant photosystem II stability/assembly factor	3	5070	0	12679	Infinite	0.0233275563470395	1
COG	[E] COG4448 L-asparaginase II	3	5070	0	12679	Infinite	0.0233275563470395	1
COG	[K] COG4463 Transcriptional repressor of class III stress genes	1	5072	8	12671	0.31226745574977	0.460913291455794	1
COG	[GM] COG4464 Capsular polysaccharide biosynthesis protein	3	5070	0	12679	Infinite	0.0233275563470395	1
COG	[K] COG4465 Pleiotropic transcriptional repressor	3	5070	8	12671	0.937207945200147	1	1
COG	[S] COG4466 Uncharacterized protein conserved in bacteria	3	5070	8	12671	0.937207945200147	1	1
COG	[G] COG4468 Galactose-1-phosphate uridyltransferase	3	5070	0	12679	Infinite	0.0233275563470395	1
COG	[S] COG4472 Uncharacterized protein conserved in bacteria	3	5070	8	12671	0.937207945200147	1	1
COG	[S] COG4478 Predicted membrane protein	3	5070	8	12671	0.937207945200147	1	1
COG	[S] COG4481 Uncharacterized protein conserved in bacteria	3	5070	8	12671	0.937207945200147	1	1
COG	[S] COG4506 Uncharacterized protein conserved in bacteria	3	5070	8	12671	0.937207945200147	1	1
COG	[S] COG4509 Uncharacterized protein conserved in bacteria	3	5070	8	12671	0.937207945200147	1	1
COG	[OTK] COG4512 Membrane protein putatively involved in post-translational modification of the autoinducing quorum-sensing peptide	3	5070	8	12671	0.937207945200147	1	1
COG	[Q] COG4542 Protein involved in propanediol utilization, and related proteins (includes coumermycin biosynthetic protein), possible kinase	3	5070	8	12671	0.937207945200147	1	1
COG	[P] COG4548 Nitric oxide reductase activation protein	1	5072	8	12671	0.31226745574977	0.460913291455794	1
COG	[R] COG4552 Predicted acetyltransferase involved in intracellular survival and related acetyltransferases	3	5070	8	12671	0.937207945200147	1	1
COG	[KT] COG4565 Response regulator of citrate/malate metabolism	3	5070	8	12671	0.937207945200147	1	1
COG	[L] COG4570 Holliday junction resolvase	6	5067	9	12670	1.66694257436561	0.390382470684959	1
COG	[G] COG4573 Predicted tagatose 6-phosphate kinase	1	5072	8	12671	0.31226745574977	0.460913291455794	1
COG	[QC] COG4576 Carbon dioxide concentrating mechanism/carboxysome shell protein	1	5072	8	12671	0.31226745574977	0.460913291455794	1
COG	[QC] COG4577 Carbon dioxide concentrating mechanism/carboxysome shell protein	2	5071	16	12663	0.312131643996348	0.120968222078775	1
COG	[T] COG4585 Signal transduction histidine kinase	3	5070	8	12671	0.937207945200147	1	1
COG	[R] COG4586 ABC-type uncharacterized transport system, ATPase component	3	5070	8	12671	0.937207945200147	1	1
COG	[R] COG4587 ABC-type uncharacterized transport system, permease component	1	5072	8	12671	0.31226745574977	0.460913291455794	1
COG	[R] COG4603 ABC-type uncharacterized transport system, permease component	3	5070	0	12679	Infinite	0.0233275563470395	1
COG	[P] COG4604 ABC-type enterochelin transport system, ATPase component	3	5070	8	12671	0.937207945200147	1	1
COG	[P] COG4605 ABC-type enterochelin transport system, permease component	3	5070	8	12671	0.937207945200147	1	1
COG	[P] COG4606 ABC-type enterochelin transport system, permease component	3	5070	8	12671	0.937207945200147	1	1
COG	[P] COG4607 ABC-type enterochelin transport system, periplasmic component	3	5070	8	12671	0.937207945200147	1	1
COG	[E] COG4608 ABC-type oligopeptide transport system, ATPase component	6	5067	8	12671	1.87534059451051	0.244147232790659	1
COG	[R] COG4624 Iron only hydrogenase large subunit, C-terminal domain	3	5070	8	12671	0.937207945200147	1	1
COG	[R] COG4626 Phage terminase-like protein, large subunit	3	5070	3	12676	2.50006005536454	0.362474635338687	1
COG	[S] COG4627 Uncharacterized protein conserved in bacteria	3	5070	0	12679	Infinite	0.0233275563470395	1
COG	[CH] COG4635 Flavodoxin	3	5070	8	12671	0.937207945200147	1	1
COG	[S] COG4641 Uncharacterized protein conserved in bacteria	3	5070	0	12679	Infinite	0.0233275563470395	1
COG	[S] COG4642 Uncharacterized protein conserved in bacteria	3	5070	8	12671	0.937207945200147	1	1
COG	[S] COG4652 Uncharacterized protein conserved in bacteria	1	5072	8	12671	0.31226745574977	0.460913291455794	1
COG	[C] COG4656 Predicted NADH:ubiquinone oxidoreductase, subunit RnfC	3	5070	8	12671	0.937207945200147	1	1
COG	[C] COG4657 Predicted NADH:ubiquinone oxidoreductase, subunit RnfA	3	5070	8	12671	0.937207945200147	1	1
COG	[C] COG4658 Predicted NADH:ubiquinone oxidoreductase, subunit RnfD	3	5070	8	12671	0.937207945200147	1	1
COG	[C] COG4659 Predicted NADH:ubiquinone oxidoreductase, subunit RnfG	3	5070	8	12671	0.937207945200147	1	1
COG	[C] COG4660 Predicted NADH:ubiquinone oxidoreductase, subunit RnfE	3	5070	8	12671	0.937207945200147	1	1
COG	[R] COG4667 Predicted esterase of the alpha-beta hydrolase superfamily	3	5070	8	12671	0.937207945200147	1	1
COG	[G] COG4668 Mannitol/fructose-specific phosphotransferase system, IIA domain	3	5070	8	12671	0.937207945200147	1	1
COG	[S] COG4684 Predicted membrane protein	3	5070	8	12671	0.937207945200147	1	1
COG	[S] COG4695 Phage-related protein	2	5071	1	12678	4.9996956424939	0.198304929798497	1
COG	[S] COG4708 Predicted membrane protein	3	5070	8	12671	0.937207945200147	1	1
COG	[S] COG4709 Predicted membrane protein	3	5070	8	12671	0.937207945200147	1	1
COG	[S] COG4716 Myosin-crossreactive antigen	3	5070	0	12679	Infinite	0.0233275563470395	1
COG	[S] COG4720 Predicted membrane protein	6	5067	8	12671	1.87534059451051	0.244147232790659	1
COG	[S] COG4722 Phage-related protein	4	5069	7	12672	1.42848411097423	0.521911558300386	1
COG	[S] COG4728 Uncharacterized protein conserved in bacteria	3	5070	8	12671	0.937207945200147	1	1
COG	[R] COG4734 Antirestriction protein	1	5072	7	12672	0.356958873847357	0.453448771770764	1
COG	[M] COG4750 CTP:phosphocholine cytidylyltransferase involved in choline phosphorylation for cell surface LPS epitopes	3	5070	8	12671	0.937207945200147	1	1
COG	[T] COG4753 Response regulator containing CheY-like receiver domain and AraC-type DNA-binding domain	3	5070	8	12671	0.937207945200147	1	1
COG	[E] COG4766 Ethanolamine utilization protein	1	5072	8	12671	0.31226745574977	0.460913291455794	1
COG	[V] COG4767 Glycopeptide antibiotics resistance protein	9	5064	8	12671	2.81475553188189	0.032928567476217	1
COG	[S] COG4769 Predicted membrane protein	3	5070	8	12671	0.937207945200147	1	1
COG	[P] COG4778 ABC-type phosphonate transport system, ATPase component	3	5070	8	12671	0.937207945200147	1	1
COG	[N] COG4786 Flagellar basal body rod protein	3	5070	7	12672	1.07117606529472	1	1
COG	[U] COG4795 Type II secretory pathway, component PulJ	3	5070	8	12671	0.937207945200147	1	1
COG	[I] COG4799 Acetyl-CoA carboxylase, carboxyltransferase component (subunits alpha and beta)	3	5070	8	12671	0.937207945200147	1	1
COG	[K] COG4800 Predicted transcriptional regulator with an HTH domain	3	5070	0	12679	Infinite	0.0233275563470395	1
COG	[E] COG4810 Ethanolamine utilization protein	1	5072	8	12671	0.31226745574977	0.460913291455794	1
COG	[E] COG4812 Ethanolamine utilization cobalamin adenosyltransferase	1	5072	8	12671	0.31226745574977	0.460913291455794	1
COG	[E] COG4816 Ethanolamine utilization protein	1	5072	8	12671	0.31226745574977	0.460913291455794	1
COG	[E] COG4819 Ethanolamine utilization protein, possible chaperonin protecting lyase from inhibition	1	5072	8	12671	0.31226745574977	0.460913291455794	1
COG	[R] COG4821 Uncharacterized protein containing SIS (Sugar ISomerase) phosphosugar binding domain	1	5072	7	12672	0.356958873847357	0.453448771770764	1
COG	[H] COG4822 Cobalamin biosynthesis protein CbiK, Co2+ chelatase	3	5070	8	12671	0.937207945200147	1	1
COG	[V] COG4823 Abortive infection bacteriophage resistance protein	1	5072	6	12673	0.416465258135689	0.681192423794888	1
COG	[R] COG4824 Phage-related holin (Lysis protein)	3	5070	8	12671	0.937207945200147	1	1
COG	[S] COG4825 Uncharacterized membrane-anchored protein conserved in bacteria	3	5070	8	12671	0.937207945200147	1	1
COG	[S] COG4828 Predicted membrane protein	3	5070	0	12679	Infinite	0.0233275563470395	1
COG	[S] COG4832 Uncharacterized conserved protein	3	5070	8	12671	0.937207945200147	1	1
COG	[S] COG4843 Uncharacterized protein conserved in bacteria	3	5070	0	12679	Infinite	0.0233275563470395	1
COG	[V] COG4845 Chloramphenicol O-acetyltransferase	1	5072	7	12672	0.356958873847357	0.453448771770764	1
COG	[S] COG4856 Uncharacterized protein conserved in bacteria	3	5070	8	12671	0.937207945200147	1	1
COG	[S] COG4866 Uncharacterized conserved protein	3	5070	8	12671	0.937207945200147	1	1
COG	[S] COG4868 Uncharacterized protein conserved in bacteria	3	5070	8	12671	0.937207945200147	1	1
COG	[Q] COG4869 Propanediol utilization protein	3	5070	8	12671	0.937207945200147	1	1
COG	[O] COG4870 Cysteine protease	3	5070	8	12671	0.937207945200147	1	1
COG	[S] COG4886 Leucine-rich repeat (LRR) protein	7	5066	24	12655	0.72862546646083	0.553809461583399	1
COG	[R] COG4887 Uncharacterized metal-binding protein conserved in archaea	1	5072	8	12671	0.31226745574977	0.460913291455794	1
COG	[S] COG4894 Uncharacterized conserved protein	3	5070	0	12679	Infinite	0.0233275563470395	1
COG	[S] COG4905 Predicted membrane protein	1	5072	8	12671	0.31226745574977	0.460913291455794	1
COG	[E] COG4917 Ethanolamine utilization protein	1	5072	8	12671	0.31226745574977	0.460913291455794	1
COG	[S] COG4926 Phage-related protein	3	5070	0	12679	Infinite	0.0233275563470395	1
COG	[R] COG4927 Predicted choloylglycine hydrolase	1	5072	8	12671	0.31226745574977	0.460913291455794	1
COG	[R] COG4928 Predicted P-loop ATPase	2	5071	0	12679	Infinite	0.0816533474975254	1
COG	[M] COG4932 Predicted outer membrane protein	7	5066	16	12663	1.09356665646262	0.819828091953987	1
COG	[TK] COG4936 Predicted sensor domain	3	5070	8	12671	0.937207945200147	1	1
COG	[MR] COG4948 L-alanine-DL-glutamate epimerase and related enzymes of enolase superfamily	1	5072	8	12671	0.31226745574977	0.460913291455794	1
COG	[R] COG4956 Integral membrane protein (PIN domain superfamily)	3	5070	8	12671	0.937207945200147	1	1
COG	[NU] COG4968 Tfp pilus assembly protein PilE	3	5070	8	12671	0.937207945200147	1	1
COG	[L] COG4974 Site-specific recombinase XerD	3	5070	8	12671	0.937207945200147	1	1
COG	[G] COG4975 Putative glucose uptake permease	1	5072	8	12671	0.31226745574977	0.460913291455794	1
COG	[KT] COG4978 Transcriptional regulator, effector-binding domain/component	4	5069	16	12663	0.62452911050111	0.468411069723879	1
COG	[CO] COG4988 ABC-type transport system involved in cytochrome bd biosynthesis, ATPase and permease components	3	5070	8	12671	0.937207945200147	1	1
COG	[E] COG4992 Ornithine/acetylornithine aminotransferase	3	5070	8	12671	0.937207945200147	1	1
COG	[S] COG4997 Uncharacterized conserved protein	3	5070	0	12679	Infinite	0.0233275563470395	1
COG	[T] COG5001 Predicted signal transduction protein containing a membrane domain, an EAL and a GGDEF domain	3	5070	8	12671	0.937207945200147	1	1
COG	[T] COG5002 Signal transduction histidine kinase	3	5070	8	12671	0.937207945200147	1	1
COG	[S] COG5011 Uncharacterized protein conserved in bacteria	3	5070	8	12671	0.937207945200147	1	1
COG	[R] COG5012 Predicted cobalamin binding protein	3	5070	8	12671	0.937207945200147	1	1
COG	[S] COG5015 Uncharacterized conserved protein	1	5072	8	12671	0.31226745574977	0.460913291455794	1
COG	[C] COG5016 Pyruvate/oxaloacetate carboxyltransferase	3	5070	8	12671	0.937207945200147	1	1
COG	[R] COG5018 Inhibitor of the KinA pathway to sporulation, predicted exonuclease	3	5070	8	12671	0.937207945200147	1	1
COG	[P] COG5036 SPX domain-containing protein involved in vacuolar polyphosphate accumulation	3	5070	8	12671	0.937207945200147	1	1
COG	[DZ] COG5184 Alpha-tubulin suppressor and related RCC1 domain-containing proteins	1	5072	8	12671	0.31226745574977	0.460913291455794	1
COG	[J] COG5192 GTP-binding protein required for 40S ribosome biogenesis	3	5070	8	12671	0.937207945200147	1	1
COG	[R] COG5263 FOG: Glucan-binding domain (YG repeat)	3	5070	8	12671	0.937207945200147	1	1
COG	[S] COG5276 Uncharacterized conserved protein	1	5072	8	12671	0.31226745574977	0.460913291455794	1
COG	[D] COG5279 Uncharacterized protein involved in cytokinesis, contains TGc (transglutaminase/protease-like) domain	6	5067	16	12663	0.937170770838533	1	1
COG	[S] COG5281 Phage-related minor tail protein	2	5071	8	12671	0.624676875819895	0.73440325516965	1
COG	[S] COG5283 Phage-related tail protein	3	5070	7	12672	1.07117606529472	1	1
COG	[S] COG5298 Uncharacterized protein conserved in bacteria	3	5070	8	12671	0.937207945200147	1	1
COG	[R] COG5301 Phage-related tail fibre protein	1	5072	8	12671	0.31226745574977	0.460913291455794	1
COG	[S] COG5341 Uncharacterized protein conserved in bacteria	3	5070	8	12671	0.937207945200147	1	1
COG	[L] COG5377 Phage-related protein, predicted endonuclease	3	5070	0	12679	Infinite	0.0233275563470395	1
COG	[P] COG5398 Heme oxygenase	3	5070	0	12679	Infinite	0.0233275563470395	1
COG	[S] COG5412 Phage-related protein	1	5072	0	12679	Infinite	0.285770617395223	1
COG	[S] COG5418 Predicted secreted protein	3	5070	8	12671	0.937207945200147	1	1
COG	[S] COG5423 Predicted metal-binding protein	3	5070	0	12679	Infinite	0.0233275563470395	1
COG	[S] COG5426 Uncharacterized membrane protein	1	5072	8	12671	0.31226745574977	0.460913291455794	1
COG	[S] COG5483 Uncharacterized conserved protein	3	5070	8	12671	0.937207945200147	1	1
COG	[S] COG5484 Uncharacterized conserved protein	3	5070	7	12672	1.07117606529472	1	1
COG	[S] COG5495 Uncharacterized conserved protein	3	5070	8	12671	0.937207945200147	1	1
COG	[O] COG5504 Predicted Zn-dependent protease	1	5072	8	12671	0.31226745574977	0.460913291455794	1
COG	[S] COG5505 Predicted integral membrane protein	3	5070	8	12671	0.937207945200147	1	1
COG	[S] COG5522 Predicted integral membrane protein	3	5070	0	12679	Infinite	0.0233275563470395	1
COG	[S] COG5523 Predicted integral membrane protein	6	5067	8	12671	1.87534059451051	0.244147232790659	1
COG	[R] COG5524 Bacteriorhodopsin	3	5070	0	12679	Infinite	0.0233275563470395	1
COG	[L] COG5527 Protein involved in initiation of plasmid replication	3	5070	2	12677	3.75046028091871	0.144741836205496	1
COG	[R] COG5529 Pyocin large subunit	1	5072	0	12679	Infinite	0.285770617395223	1
COG	[R] COG5545 Predicted P-loop ATPase and inactivated derivatives	3	5070	7	12672	1.07117606529472	1	1
COG	[S] COG5561 Predicted metal-binding protein	3	5070	0	12679	Infinite	0.0233275563470395	1
COG	[S] COG5566 Uncharacterized conserved protein	3	5070	8	12671	0.937207945200147	1	1
COG	[M] COG5577 Spore coat protein	4	5069	8	12671	1.24987599297139	0.751606877395268	1
COG	[T] COG5585 NAD+--asparagine ADP-ribosyltransferase	2	5071	7	12672	0.714013334245939	1	1
COG	[S] COG5620 Uncharacterized conserved protein	1	5072	0	12679	Infinite	0.285770617395223	1
COG	[M] COG5632 N-acetylmuramoyl-L-alanine amidase	3	5070	8	12671	0.937207945200147	1	1
COG	[S] COG5652 Predicted integral membrane protein	3	5070	0	12679	Infinite	0.0233275563470395	1
COG	[S] COG5658 Predicted integral membrane protein	3	5070	8	12671	0.937207945200147	1	1
COG	[S] COG5663 Uncharacterized conserved protein	3	5070	8	12671	0.937207945200147	1	1
KEGG	[00010] Glycolysis / Gluconeogenesis	93	2328	248	6200	0.998711445444328	1	1
KEGG	[00020] Citrate cycle (TCA cycle)	41	2380	128	6320	0.850597308045564	0.432582031054004	1
KEGG	[00030] Pentose phosphate pathway	51	2370	120	6328	1.13473670600216	0.487974387492758	1
KEGG	[00040] Pentose and glucuronate interconversions	30	2391	80	6368	0.998745402472388	1	1
KEGG	[00051] Fructose and mannose metabolism	100	2321	282	6166	0.942068188024114	0.639008765474981	1
KEGG	[00052] Galactose metabolism	71	2350	176	6272	1.07667038775923	0.612308714102213	1
KEGG	[00053] Ascorbate and aldarate metabolism	15	2406	56	6392	0.711660535104757	0.285069271843337	1
KEGG	[00061] Fatty acid biosynthesis	30	2391	80	6368	0.998745402472388	1	1
KEGG	[00071] Fatty acid metabolism	17	2404	56	6392	0.807193307314293	0.510348295033141	1
KEGG	[00072] Synthesis and degradation of ketone bodies	5	2416	24	6424	0.553962234659028	0.297104199934655	1
KEGG	[00120] Primary bile acid biosynthesis	1	2420	8	6440	0.33265230095423	0.459446958698882	1
KEGG	[00121] Secondary bile acid biosynthesis	1	2420	8	6440	0.33265230095423	0.459446958698882	1
KEGG	[00130] Ubiquinone and other terpenoid-quinone biosynthesis	16	2405	40	6408	1.06577705442166	0.880420550601408	1
KEGG	[00190] Oxidative phosphorylation	47	2374	168	6280	0.740104652799205	0.0746098846454256	1
KEGG	[00195] Photosynthesis	21	2400	56	6392	0.998750107879784	1	1
KEGG	[00230] Purine metabolism	190	2231	442	6006	1.15718387887056	0.105167698431463	1
KEGG	[00240] Pyrimidine metabolism	126	2295	321	6127	1.04792335436199	0.663165222667296	1
KEGG	[00250] Alanine, aspartate and glutamate metabolism	64	2357	176	6272	0.967620353271424	0.883262669953151	1
KEGG	[00253] Tetracycline biosynthesis	12	2409	32	6416	0.998754778113018	1	1
KEGG	[00260] Glycine, serine and threonine metabolism	46	2375	149	6299	0.818828840577273	0.255875367876205	1
KEGG	[00270] Cysteine and methionine metabolism	63	2358	187	6261	0.894550993161142	0.472266621233136	1
KEGG	[00280] Valine, leucine and isoleucine degradation	23	2398	48	6400	1.27882643801095	0.349450875097374	1
KEGG	[00281] Geraniol degradation	1	2420	8	6440	0.33265230095423	0.459446958698882	1
KEGG	[00290] Valine, leucine and isoleucine biosynthesis	24	2397	88	6360	0.723676859005472	0.199648102051501	1
KEGG	[00300] Lysine biosynthesis	45	2376	144	6304	0.829148132823414	0.321815941237495	1
KEGG	[00310] Lysine degradation	14	2407	40	6408	0.931790057706336	0.879542937236977	1
KEGG	[00311] Penicillin and cephalosporin biosynthesis	9	2412	24	6424	0.998756327109065	1	1
KEGG	[00312] beta-Lactam resistance	15	2406	40	6408	0.998753225252459	1	1
KEGG	[00330] Arginine and proline metabolism	112	2309	258	6190	1.16372093493301	0.190094193200837	1
KEGG	[00340] Histidine metabolism	68	2353	171	6277	1.06082038464612	0.712871206631142	1
KEGG	[00350] Tyrosine metabolism	74	2347	187	6261	1.05564907774143	0.724390634007084	1
KEGG	[00360] Phenylalanine metabolism	21	2400	48	6400	1.16662050082766	0.587499786021289	1
KEGG	[00361] Chlorocyclohexane and chlorobenzene degradation	6	2415	32	6416	0.498160713567122	0.143156049350182	1
KEGG	[00362] Benzoate degradation	54	2367	148	6300	0.971108273168464	0.936334296580913	1
KEGG	[00363] Bisphenol degradation	31	2390	68	6380	1.2169738201674	0.365372121098296	1
KEGG	[00364] Fluorobenzoate degradation	2	2419	16	6432	0.332376069156033	0.183428633461726	1
KEGG	[00380] Tryptophan metabolism	18	2403	32	6416	1.50179755926854	0.201466269383676	1
KEGG	[00400] Phenylalanine, tyrosine and tryptophan biosynthesis	39	2382	96	6352	1.08333088781992	0.697083995389916	1
KEGG	[00401] Novobiocin biosynthesis	7	2414	24	6424	0.776198965422447	0.687746365758687	1
KEGG	[00410] beta-Alanine metabolism	25	2396	64	6384	1.04079466691809	0.904834987968467	1
KEGG	[00430] Taurine and hypotaurine metabolism	10	2411	24	6424	1.1101671097632	0.847100927985327	1
KEGG	[00440] Phosphonate and phosphinate metabolism	6	2415	16	6432	0.998757872255014	1	1
KEGG	[00450] Selenocompound metabolism	29	2392	80	6368	0.965028860067694	0.914295784101262	1
KEGG	[00460] Cyanoamino acid metabolism	23	2398	48	6400	1.27882643801095	0.349450875097374	1
KEGG	[00471] D-Glutamine and D-glutamate metabolism	9	2412	24	6424	0.998756327109065	1	1
KEGG	[00473] D-Alanine metabolism	13	2408	40	6408	0.86488388860041	0.757795537115526	1
KEGG	[00480] Glutathione metabolism	17	2404	48	6400	0.942879433666905	0.889857440964792	1
KEGG	[00500] Starch and sucrose metabolism	66	2355	208	6240	0.840786304989546	0.24188043746832	1
KEGG	[00511] Other glycan degradation	14	2407	32	6416	1.16613594392927	0.620794466189796	1
KEGG	[00520] Amino sugar and nucleotide sugar metabolism	115	2306	304	6144	1.00789621447512	0.955211789754714	1
KEGG	[00521] Streptomycin biosynthesis	20	2401	58	6390	0.917730569280279	0.799648406898644	1
KEGG	[00523] Polyketide sugar unit biosynthesis	11	2410	34	6414	0.861062000088425	0.739865231728229	1
KEGG	[00524] Butirosin and neomycin biosynthesis	6	2415	16	6432	0.998757872255014	1	1
KEGG	[00531] Glycosaminoglycan degradation	2	2419	11	6437	0.483844433181748	0.534396698628266	1
KEGG	[00550] Peptidoglycan biosynthesis	40	2381	112	6336	0.950396506097729	0.854407545473723	1
KEGG	[00561] Glycerolipid metabolism	37	2384	87	6361	1.13472237047932	0.542592325849918	1
KEGG	[00562] Inositol phosphate metabolism	12	2409	16	6432	2.00239523335335	0.0863668858754983	1
KEGG	[00563] Glycosylphosphatidylinositol(GPI)-anchor biosynthesis	6	2415	8	6440	1.99990628467875	0.228212767093208	1
KEGG	[00564] Glycerophospholipid metabolism	56	2365	134	6314	1.11569976681122	0.510314946314505	1
KEGG	[00565] Ether lipid metabolism	9	2412	8	6440	3.00335040788111	0.0264573714753855	1
KEGG	[00590] Arachidonic acid metabolism	7	2414	16	6432	1.16565419774571	0.814770915465539	1
KEGG	[00591] Linoleic acid metabolism	15	2406	40	6408	0.998753225252459	1	1
KEGG	[00592] alpha-Linolenic acid metabolism	3	2418	8	6440	0.998759413565209	1	1
KEGG	[00600] Sphingolipid metabolism	6	2415	8	6440	1.99990628467875	0.228212767093208	1
KEGG	[00603] Glycosphingolipid biosynthesis - globo series	3	2418	8	6440	0.998759413565209	1	1
KEGG	[00620] Pyruvate metabolism	92	2329	264	6184	0.925311601145901	0.584734194508576	1
KEGG	[00621] Dioxin degradation	4	2417	16	6432	0.665342897845004	0.617824338872581	1
KEGG	[00622] Xylene degradation	3	2418	8	6440	0.998759413565209	1	1
KEGG	[00623] Toluene degradation	6	2415	32	6416	0.498160713567122	0.143156049350182	1
KEGG	[00624] Polycyclic aromatic hydrocarbon degradation	34	2387	83	6365	1.09229570257022	0.676385011466981	1
KEGG	[00625] Chloroalkane and chloroalkene degradation	32	2389	96	6352	0.886298178262805	0.617748632991631	1
KEGG	[00626] Naphthalene degradation	46	2375	116	6332	1.0572459185933	0.789466764030818	1
KEGG	[00627] Aminobenzoate degradation	58	2363	128	6320	1.2118421402598	0.24408199757142	1
KEGG	[00630] Glyoxylate and dicarboxylate metabolism	29	2392	119	6329	0.644804475255777	0.0325550455566452	1
KEGG	[00633] Nitrotoluene degradation	18	2403	48	6400	0.998751668512901	1	1
KEGG	[00640] Propanoate metabolism	46	2375	128	6320	0.956341395822987	0.863636753888126	1
KEGG	[00642] Ethylbenzene degradation	29	2392	64	6384	1.20927380855063	0.413039120320603	1
KEGG	[00643] Styrene degradation	8	2413	8	6440	2.66853458694491	0.0505902195062123	1
KEGG	[00650] Butanoate metabolism	67	2354	220	6228	0.805768073257709	0.138304680820619	1
KEGG	[00660] C5-Branched dibasic acid metabolism	3	2418	24	6424	0.332099604015467	0.0805167611808248	1
KEGG	[00670] One carbon pool by folate	41	2380	104	6344	1.05083766244168	0.778492482120251	1
KEGG	[00680] Methane metabolism	105	2316	349	6099	0.792324598067547	0.0399929371900145	1
KEGG	[00710] Carbon fixation in photosynthetic organisms	36	2385	80	6368	1.20144445182689	0.4010947432742	1
KEGG	[00720] Carbon fixation pathways in prokaryotes	63	2358	184	6264	0.90956933814083	0.562536050432254	1
KEGG	[00730] Thiamine metabolism	32	2389	88	6360	0.968055703807847	0.918210258852898	1
KEGG	[00740] Riboflavin metabolism	18	2403	48	6400	0.998751668512901	1	1
KEGG	[00750] Vitamin B6 metabolism	4	2417	16	6432	0.665342897845004	0.617824338872581	1
KEGG	[00760] Nicotinate and nicotinamide metabolism	39	2382	96	6352	1.08333088781992	0.697083995389916	1
KEGG	[00770] Pantothenate and CoA biosynthesis	35	2386	112	6336	0.829863842312084	0.400633628202277	1
KEGG	[00780] Biotin metabolism	27	2394	56	6392	1.28730371072716	0.321515500868804	1
KEGG	[00785] Lipoic acid metabolism	3	2418	8	6440	0.998759413565209	1	1
KEGG	[00790] Folate biosynthesis	36	2385	96	6352	0.998742245796102	1	1
KEGG	[00791] Atrazine degradation	15	2406	16	6432	2.50594109243053	0.0137012370735641	1
KEGG	[00830] Retinol metabolism	10	2411	24	6424	1.1101671097632	0.847100927985327	1
KEGG	[00860] Porphyrin and chlorophyll metabolism	97	2324	209	6239	1.24596416839377	0.0892771209526976	1
KEGG	[00900] Terpenoid backbone biosynthesis	37	2384	104	6344	0.946736901152022	0.849008079744878	1
KEGG	[00903] Limonene and pinene degradation	45	2376	108	6340	1.11178991932418	0.582837331509249	1
KEGG	[00906] Carotenoid biosynthesis	3	2418	1	6447	7.996087683146	0.064661285620536	1
KEGG	[00908] Zeatin biosynthesis	3	2418	8	6440	0.998759413565209	1	1
KEGG	[00910] Nitrogen metabolism	68	2353	169	6279	1.07371657049099	0.605890823881982	1
KEGG	[00920] Sulfur metabolism	10	2411	33	6415	0.806305859804595	0.61114691440175	1
KEGG	[00940] Phenylpropanoid biosynthesis	5	2416	16	6432	0.831975524216869	0.811631134738469	1
KEGG	[00941] Flavonoid biosynthesis	3	2418	8	6440	0.998759413565209	1	1
KEGG	[00945] Stilbenoid, diarylheptanoid and gingerol biosynthesis	6	2415	16	6432	0.998757872255014	1	1
KEGG	[00950] Isoquinoline alkaloid biosynthesis	6	2415	16	6432	0.998757872255014	1	1
KEGG	[00960] Tropane, piperidine and pyridine alkaloid biosynthesis	15	2406	24	6424	1.66863792616867	0.147574952092569	1
KEGG	[00970] Aminoacyl-tRNA biosynthesis	66	2355	192	6256	0.913173765148273	0.570728236997286	1
KEGG	[00980] Metabolism of xenobiotics by cytochrome P450	7	2414	24	6424	0.776198965422447	0.687746365758687	1
KEGG	[00982] Drug metabolism - cytochrome P450	7	2414	24	6424	0.776198965422447	0.687746365758687	1
KEGG	[00983] Drug metabolism - other enzymes	31	2390	80	6368	1.03246634247598	0.914639192435524	1
KEGG	[01040] Biosynthesis of unsaturated fatty acids	5	2416	24	6424	0.553962234659028	0.297104199934655	1
KEGG	[01051] Biosynthesis of ansamycins	3	2418	8	6440	0.998759413565209	1	1
KEGG	[01053] Biosynthesis of siderophore group nonribosomal peptides	7	2414	24	6424	0.776198965422447	0.687746365758687	1
KEGG	[01055] Biosynthesis of vancomycin group antibiotics	4	2417	16	6432	0.665342897845004	0.617824338872581	1
KEGG	[02010] ABC transporters	121	2300	343	6105	0.936380838038308	0.592473164826502	1
KEGG	[02020] Two-component system	160	2261	419	6029	1.01823959501102	0.847064197861853	1
KEGG	[02030] Bacterial chemotaxis	51	2370	134	6314	1.01396053836002	0.933613047477131	1
KEGG	[02040] Flagellar assembly	84	2337	208	6240	1.07830273901582	0.593089903924423	1
KEGG	[02060] Phosphotransferase system (PTS)	46	2375	176	6272	0.690216078053585	0.0267427836331073	1
KEGG	[03008] Ribosome biogenesis in eukaryotes	9	2412	24	6424	0.998756327109065	1	1
KEGG	[03010] Ribosome	165	2256	424	6024	1.03911311430088	0.701800772645918	1
KEGG	[03013] RNA transport	21	2400	48	6400	1.16662050082766	0.587499786021289	1
KEGG	[03018] RNA degradation	36	2385	96	6352	0.998742245796102	1	1
KEGG	[03020] RNA polymerase	30	2391	77	6371	1.03814385145604	0.828130274188502	1
KEGG	[03030] DNA replication	36	2385	96	6352	0.998742245796102	1	1
KEGG	[03060] Protein export	31	2390	88	6360	0.937435787653192	0.836064568784268	1
KEGG	[03070] Bacterial secretion system	31	2390	84	6364	0.982681401115397	1	1
KEGG	[03320] PPAR signaling pathway	9	2412	24	6424	0.998756327109065	1	1
KEGG	[03410] Base excision repair	36	2385	87	6361	1.10360178388692	0.611324726709388	1
KEGG	[03420] Nucleotide excision repair	22	2399	67	6381	0.873401911273843	0.634005925644458	1
KEGG	[03430] Mismatch repair	40	2381	116	6332	0.917039599269846	0.716918768171767	1
KEGG	[03440] Homologous recombination	51	2370	136	6312	0.998734284147035	1	1
KEGG	[04010] MAPK signaling pathway	3	2418	8	6440	0.998759413565209	1	1
KEGG	[04011] MAPK signaling pathway - yeast	10	2411	24	6424	1.1101671097632	0.847100927985327	1
KEGG	[04070] Phosphatidylinositol signaling system	9	2412	24	6424	0.998756327109065	1	1
KEGG	[04110] Cell cycle	3	2418	8	6440	0.998759413565209	1	1
KEGG	[04111] Cell cycle - yeast	3	2418	8	6440	0.998759413565209	1	1
KEGG	[04112] Cell cycle - Caulobacter	39	2382	104	6344	0.998740661491765	1	1
KEGG	[04120] Ubiquitin mediated proteolysis	4	2417	16	6432	0.665342897845004	0.617824338872581	1
KEGG	[04122] Sulfur relay system	37	2384	104	6344	0.946736901152022	0.849008079744878	1
KEGG	[04141] Protein processing in endoplasmic reticulum	3	2418	8	6440	0.998759413565209	1	1
KEGG	[04142] Lysosome	8	2413	19	6429	1.12179172823165	0.829037715209753	1
KEGG	[04144] Endocytosis	3	2418	8	6440	0.998759413565209	1	1
KEGG	[04146] Peroxisome	10	2411	24	6424	1.1101671097632	0.847100927985327	1
KEGG	[04270] Vascular smooth muscle contraction	3	2418	8	6440	0.998759413565209	1	1
KEGG	[04310] Wnt signaling pathway	3	2418	8	6440	0.998759413565209	1	1
KEGG	[04370] VEGF signaling pathway	3	2418	8	6440	0.998759413565209	1	1
KEGG	[04510] Focal adhesion	3	2418	8	6440	0.998759413565209	1	1
KEGG	[04512] ECM-receptor interaction	3	2418	8	6440	0.998759413565209	1	1
KEGG	[04520] Adherens junction	3	2418	8	6440	0.998759413565209	1	1
KEGG	[04530] Tight junction	3	2418	8	6440	0.998759413565209	1	1
KEGG	[04612] Antigen processing and presentation	3	2418	8	6440	0.998759413565209	1	1
KEGG	[04621] NOD-like receptor signaling pathway	6	2415	8	6440	1.99990628467875	0.228212767093208	1
KEGG	[04622] RIG-I-like receptor signaling pathway	3	2418	0	6448	Infinite	0.0203221183378827	1
KEGG	[04626] Plant-pathogen interaction	12	2409	32	6416	0.998754778113018	1	1
KEGG	[04664] Fc epsilon RI signaling pathway	3	2418	8	6440	0.998759413565209	1	1
KEGG	[04666] Fc gamma R-mediated phagocytosis	3	2418	8	6440	0.998759413565209	1	1
KEGG	[04712] Circadian rhythm - plant	3	2418	8	6440	0.998759413565209	1	1
KEGG	[04730] Long-term depression	3	2418	8	6440	0.998759413565209	1	1
KEGG	[04742] Taste transduction	3	2418	0	6448	Infinite	0.0203221183378827	1
KEGG	[04810] Regulation of actin cytoskeleton	3	2418	8	6440	0.998759413565209	1	1
KEGG	[04910] Insulin signaling pathway	3	2418	8	6440	0.998759413565209	1	1
KEGG	[04912] GnRH signaling pathway	3	2418	8	6440	0.998759413565209	1	1
KEGG	[04914] Progesterone-mediated oocyte maturation	6	2415	16	6432	0.998757872255014	1	1
KEGG	[04920] Adipocytokine signaling pathway	6	2415	16	6432	0.998757872255014	1	1
KEGG	[04930] Type II diabetes mellitus	6	2415	16	6432	0.998757872255014	1	1
KEGG	[04940] Type I diabetes mellitus	6	2415	8	6440	1.99990628467875	0.228212767093208	1
KEGG	[04964] Proximal tubule bicarbonate reclamation	3	2418	8	6440	0.998759413565209	1	1
KEGG	[04972] Pancreatic secretion	3	2418	8	6440	0.998759413565209	1	1
KEGG	[04974] Protein digestion and absorption	6	2415	16	6432	0.998757872255014	1	1
KEGG	[04975] Fat digestion and absorption	3	2418	8	6440	0.998759413565209	1	1
KEGG	[05010] Alzheimer's disease	6	2415	16	6432	0.998757872255014	1	1
KEGG	[05014] Amyotrophic lateral sclerosis (ALS)	6	2415	8	6440	1.99990628467875	0.228212767093208	1
KEGG	[05016] Huntington's disease	6	2415	8	6440	1.99990628467875	0.228212767093208	1
KEGG	[05020] Prion diseases	3	2418	0	6448	Infinite	0.0203221183378827	1
KEGG	[05100] Bacterial invasion of epithelial cells	6	2415	16	6432	0.998757872255014	1	1
KEGG	[05111] Vibrio cholerae pathogenic cycle	10	2411	32	6416	0.831627216589552	0.729392026019304	1
KEGG	[05120] Epithelial cell signaling in Helicobacter pylori infection	9	2412	8	6440	3.00335040788111	0.0264573714753855	1
KEGG	[05143] African trypanosomiasis	3	2418	8	6440	0.998759413565209	1	1
KEGG	[05145] Toxoplasmosis	3	2418	8	6440	0.998759413565209	1	1
KEGG	[05146] Amoebiasis	6	2415	16	6432	0.998757872255014	1	1
KEGG	[05150] Staphylococcus aureus infection	27	2394	56	6392	1.28730371072716	0.321515500868804	1
KEGG	[05200] Pathways in cancer	6	2415	16	6432	0.998757872255014	1	1
KEGG	[05215] Prostate cancer	3	2418	8	6440	0.998759413565209	1	1
KEGG	[05222] Small cell lung cancer	3	2418	8	6440	0.998759413565209	1	1
KEGG	[05340] Primary immunodeficiency	6	2415	16	6432	0.998757872255014	1	1
SEED-1	Amino Acids and Derivatives	226	2053	640	5344	0.919195842804464	0.31519816684254	1
SEED-1	Carbohydrates	311	1968	761	5223	1.08458847329686	0.271804549626199	1
SEED-1	Cell Division and Cell Cycle	48	2231	128	5856	0.984308288023469	1	1
SEED-1	Cell Wall and Capsule	163	2116	377	5607	1.14563895487735	0.163361384600131	1
SEED-1	Clustering-based subsystems	409	1870	1068	4916	1.0067525594425	0.923237782403542	1
SEED-1	Cofactors, Vitamins, Prosthetic Groups, Pigments	270	2009	709	5275	0.999877929687499	1	1
SEED-1	DNA Metabolism	119	2160	342	5642	0.908878700507785	0.421143696011671	1
SEED-1	Dormancy and Sporulation	61	2218	168	5816	0.952117089720315	0.822039020935323	1
SEED-1	Fatty Acids, Lipids, and Isoprenoids	66	2213	176	5808	0.984180408183757	0.941945763719724	1
SEED-1	Iron acquisition and metabolism	38	2241	104	5880	0.958735797780965	0.924556596575392	1
SEED-1	Membrane Transport	116	2163	279	5705	1.09659367061212	0.4195007978724	1
SEED-1	Metabolism of Aromatic Compounds	41	2238	143	5841	0.748342514483742	0.112964552415663	1
SEED-1	Miscellaneous	88	2191	248	5736	0.928970472545829	0.618108050382563	1
SEED-1	Motility and Chemotaxis	117	2162	305	5679	1.00763173390342	0.955426690523172	1
SEED-1	Nitrogen Metabolism	30	2249	89	5895	0.883553969221357	0.606521628974039	1
SEED-1	Nucleosides and Nucleotides	127	2152	314	5670	1.06564691816076	0.547439915530788	1
SEED-1	Phages, Prophages, Transposable elements, Plasmids	75	2204	173	5811	1.14298645768454	0.348551716136742	1
SEED-1	Phosphorus Metabolism	26	2253	93	5891	0.731048018643315	0.179327276334508	1
SEED-1	Photosynthesis	3	2276	8	5976	0.984619088233754	1	1
SEED-1	Protein Metabolism	224	2055	577	5407	1.02144705274997	0.802952007379434	1
SEED-1	RNA Metabolism	126	2153	369	5615	0.890547966488499	0.299563360034295	1
SEED-1	Regulation and Cell signaling	84	2195	224	5760	0.984050418251813	0.948228040969481	1
SEED-1	Respiration	67	2212	192	5792	0.913739106042398	0.572243303851295	1
SEED-1	Secondary Metabolism	10	2269	39	5945	0.671878488222597	0.335793430140651	1
SEED-1	Stress Response	62	2217	136	5848	1.20246037921925	0.228558734487019	1
SEED-1	Sulfur Metabolism	43	2236	104	5880	1.08726236279475	0.642186453134792	1
SEED-1	Virulence, Disease and Defense	110	2169	289	5695	0.999376302756189	1	1
SEED-2	ABC transporters	3	1780	8	4657	0.981105015051408	1	1
SEED-2	ATP synthases	30	1753	112	4553	0.695761467501802	0.0874524690096299	1
SEED-2	Adhesion	1	1782	8	4657	0.326687529554594	0.459394002406701	1
SEED-2	Alanine, serine, and glycine	40	1743	102	4563	1.02662427420371	0.924431568153099	1
SEED-2	Aminosugars	26	1757	88	4577	0.769706058510711	0.290506284373133	1
SEED-2	Anaerobic degradation of aromatic compounds	10	1773	32	4633	0.816621105016611	0.729380181312574	1
SEED-2	Arginine	73	1710	181	4484	1.05757578010127	0.720471802602142	1
SEED-2	Aromatic amino acids and derivatives	39	1744	111	4554	0.9174751874997	0.71204134452685	1
SEED-2	Bacteriocins, ribosomally synthesized antibacterial peptides	9	1774	24	4641	0.981040972970913	1	1
SEED-2	Biotin	29	1754	64	4601	1.18854835474538	0.483376452614617	1
SEED-2	Branched-chain amino acids	19	1764	48	4617	1.03602915890243	0.89119176475216	1
SEED-2	CO2 fixation	44	1739	112	4553	1.02856389428605	0.856627474414167	1
SEED-2	CRISPs	5	1778	34	4631	0.383099369038416	0.046348920138404	1
SEED-2	Capsular and extracellular polysacchrides	98	1685	218	4447	1.18635334083522	0.175783842329742	1
SEED-2	Carbohydrates	6	1777	16	4649	0.981073048431692	1	1
SEED-2	Carotenoid biosynthesis	4	1779	16	4649	0.653326485242715	0.61773395074308	1
SEED-2	Cell Division	6	1777	16	4649	0.981073048431692	1	1
SEED-2	Cell wall of Mycobacteria	9	1774	24	4641	0.981040972970913	1	1
SEED-2	Central carbohydrate metabolism	109	1674	280	4385	1.01972133005511	0.860890784901954	1
SEED-2	Chemotaxis, response regulators	12	1771	32	4633	0.981008788108195	1	1
SEED-2	Clustering-based subsystems	21	1762	56	4609	0.980911571441537	1	1
SEED-2	Coenzyme A	26	1757	80	4585	0.848133463401684	0.512526662300946	1
SEED-2	Cold shock	3	1780	8	4657	0.981105015051408	1	1
SEED-2	Cytochrome biogenesis	13	1770	48	4617	0.70652132144792	0.314912235386433	1
SEED-2	D-tyrosyl-tRNA(Tyr) deacylase (EC 3.1.-.-) cluster	0	1783	0	4665	0	1	1
SEED-2	DNA recombination	15	1768	40	4625	0.980976493278801	1	1
SEED-2	DNA repair	26	1757	72	4593	0.943994588932007	0.909439499081379	1
SEED-2	DNA replication	66	1717	176	4489	0.980410089648753	0.94166293104403	1
SEED-2	DNA uptake, competence	9	1774	24	4641	0.981040972970913	1	1
SEED-2	Detoxification	31	1752	74	4591	1.09772698299325	0.660755764075309	1
SEED-2	Di- and oligosaccharides	64	1719	161	4504	1.0415370476813	0.819973740067421	1
[truncated: 3,483 more rows]
